# Supplementary material for: Subcellular mass spectrometric detection unveils hyperglycemic memory in the diabetic heart
Source: J Diabetes. 2024 Nov 13;16(11):e70033. doi: 10.1111/1753-0407.70033 (PMC11561303; doi:10.1111/1753-0407.70033)
Supplement: Supplementary file 1 — Data S1. Supporting information. [file JDB-16-e70033-s008.xlsx]

## Sheet: Sheet1
Excel 1. LFQ based mass spectrometry analysis of hearts from STZ-induced diabetic mice and controls.
Protein Name	Gene Name	LFQ intensity S1	LFQ intensity S2	LFQ intensity S3	LFQ intensity S4	LFQ intensity S5	LFQ intensity S6	LFQ intensity S7	LFQ intensity C1	LFQ intensity C2	LFQ intensity C3	LFQ intensity C4	LFQ intensity C5	LFQ intensity C6	LFQ intensity C7	average-con	average-stz	STZ/CON	p value (t test)	Gene Name
Hydroxymethylglutaryl-CoA synthase, mitochondrial	Hmgcs2	666240000	397670000	620450000	2696700000	477840000	133560000	674950000	46383000	108260000	52753000	72792000	17771000	112090000	119460000	7.56441e+07	809630000	10.7031	0.0422468	Hmgcs2
Acyl-coenzyme A thioesterase 1	Acot1	508660000	441690000	426110000	708160000	468910000	234440000	458040000	117010000	96868000	88743000	162190000	140740000	47055000	94538000	1.06735e+08	4.63716e+08	4.34456	2.73076e-05	Acot1
Myosin-7	Myh7	13475000000	21641000000	15398000000	30689000000	15732000000	6257300000	30429000000	5820700000	4997500000	5676200000	4262300000	2409100000	6892800000	5084000000	5.02037e+09	1.90888e+10	3.80226	0.00156361	Myh7
[Pyruvate dehydrogenase (acetyl-transferring)] kinase isozyme 4, mitochondrial	Pdk4	2331000000	1658600000	1525800000	1660100000	1394000000	618080000	1957900000	510900000	296720000	474580000	537500000	368870000	413170000	641340000	4.63297e+08	1.59221e+09	3.4367	0.000133048	Pdk4
1-acylglycerol-3-phosphate O-acyltransferase ABHD5	Abhd5	89918000	70661000	82177000	103340000	29006000	29581000	86014000	29202000	23548000	26795000	21634000	26634000	21745000	21788000	24478000	7.00996e+07	2.86378	0.00156049	Abhd5
Mitochondrial uncoupling protein 3	Ucp3	296000000	203480000	324580000	396540000	231000000	151400000	232470000	131820000	74807000	99684000	92427000	108810000	53691000	94358000	9.36567e+07	262210000	2.79969	0.000226489	Ucp3
Immunoglobulin heavy constant gamma 2B	Ighg2b	147640000	580320000	162310000	133720000	279330000	210630000	190180000	180810000	23058000	111160000	101780000	111800000	82027000	69141000	9.71109e+07	2.43447e+08	2.5069	0.0355434	Ighg2b
Lon protease homolog 2, peroxisomal	Lonp2	51633000	36634000	32980000	31805000	26808000	22467000	34302000	19538000	10106000		8359400	10762000	11776000	21641000	1.36971e+07	3.38041e+07	2.46798	0.000684023	Lonp2
Acyl-coenzyme A thioesterase 2, mitochondrial	Acot2	19056000000	19388000000	21969000000	22110000000	18084000000	11133000000	21425000000	9083400000	7127500000	7265500000	8491100000	9416200000	7291400000	7682600000	8051100000	1.90236e+10	2.36285	8.36946e-06	Acot2
Estradiol 17-beta-dehydrogenase 11	Hsd17b11	250860000	247590000	248390000	295750000	290370000	179660000	244670000	126730000	117190000	119720000	124030000	128500000	124610000	95355000	1.19448e+08	2.51041e+08	2.10168	1.46004e-06	Hsd17b11
Asporin	Aspn	72916000	98213000	52317000	109710000	144970000	67534000	84815000	24876000	43908000	49907000	38314000	34661000	51617000	58180000	4.30661e+07	9.00679e+07	2.09138	0.00262432	Aspn
Peroxisomal acyl-coenzyme A oxidase 1	Acox1	3449000000	3661400000	3899900000	4260800000	3492700000	3373500000	3311300000	1822200000	1887900000	1590100000	1769000000	1752600000	1724700000	1735400000	1.75456e+09	3.63551e+09	2.07204	7.51369e-09	Acox1
Medium-chain acyl-CoA ligase ACSF2, mitochondrial	Acsf2	717260000	632360000	618930000	664080000	616120000	522730000	766450000	276510000	326020000	378420000	372980000	298150000	315990000	276530000	3.20657e+08	6.48276e+08	2.02171	4.69941e-07	Acsf2
Perilipin-5	Plin5	837600000	731760000	781980000	749980000	595460000	501240000	680010000	412210000	364200000	320050000	344740000	358180000	390500000	335510000	360770000	6.96861e+08	1.93159	7.98783e-06	Plin5
Myosin light chain kinase, smooth muscle	Mylk	111870000	129170000	144110000	126480000	102760000	108290000	97578000	48677000	39470000	82476000	80950000	23258000	71267000	79103000	60743000	1.1718e+08	1.92911	0.000229547	Mylk
Fructose-1,6-bisphosphatase isozyme 2	Fbp2	569600000	534990000	492630000	591850000	563700000	493120000	614660000	308500000	257330000	293010000	330180000	347620000	267290000	240140000	292010000	5.51507e+08	1.88866	1.04424e-07	Fbp2
Prolargin	Prelp	138930000	218590000	120380000	114710000	215770000	102430000	98493000	86762000	70992000	77676000	71635000	73821000	62961000	91146000	7.64276e+07	1.44186e+08	1.88657	0.00511179	Prelp
Protein S100-A4	S100a4	91955000	111730000	81435000	107770000	92492000	61081000	54986000	31319000	27795000		70277000	41643000	47429000	56870000	4.58888e+07	8.59213e+07	1.87238	0.00332091	S100a4
Transferrin receptor protein 1	Tfrc	56183000	62379000	96143000	75161000	55511000	51497000	67742000	45431000	45597000	41142000	27579000	41687000	14240000	35821000	3.59281e+07	6.63737e+07	1.8474	0.00123539	Tfrc
Apolipoprotein A-IV	Apoa4	1046300000	1109800000	955490000	1355400000	931360000	633240000	922860000	319850000	570500000	590820000	523770000	612470000	597240000	583120000	5.42539e+08	9.93493e+08	1.83119	0.000341922	Apoa4
Catalase	Cat	3885500000	3843100000	4287000000	4304600000	3877300000	3371200000	4442900000	2488300000	2232600000	1959300000	2160000000	2278900000	2255700000	2125900000	2.21439e+09	4.00166e+09	1.80712	6.28183e-08	Cat
Inositol monophosphatase 2	Impa2	88073000	78980000	94493000	76492000	74735000	69891000	69399000	44628000	42320000	53303000	42026000	30160000	53276000	41599000	4.39017e+07	7.88661e+07	1.79643	6.69307e-06	Impa2
Carnitine O-palmitoyltransferase 1, liver isoform	Cpt1a	286100000	258470000	302790000	345360000	322350000	229440000	280760000	170990000	199430000	139450000	145080000	188460000	136530000	148400000	1.61191e+08	2.89324e+08	1.79491	9.11787e-06	Cpt1a
Aminopeptidase N	Anpep	29829000	42295000		17169000	28635000	39730000	25984000	16280000	17864000	15923000	19598000		18858000	15098000	1.72702e+07	30607000	1.77225	0.00597871	Anpep
Histidine-rich glycoprotein	Hrg	186880000	137670000	88813000	151060000	124860000	89022000	122310000	56506000	69862000	80122000	78467000	72683000	65405000	86017000	7.27231e+07	1.28659e+08	1.76917	0.0014435	Hrg
Acyl-CoA-binding protein	Dbi	3694300000	4393600000	4345400000	5084900000	4574200000	4061900000	4708400000	2374100000	2553700000	2113400000	3096500000	3044700000	2054000000	2616100000	2.55036e+09	4.40896e+09	1.72876	3.4141e-06	Dbi
von Willebrand factor A domain-containing protein 8	Vwa8	7268800000	6788200000	7128300000	7521000000	6436200000	5449100000	7361600000	4208500000	3754100000	4105000000	4013600000	3958200000	3785200000	4296800000	4.01734e+09	6.85046e+09	1.70522	3.46947e-07	Vwa8
Bifunctional epoxide hydrolase 2	Ephx2	9556400000	9486900000	9243100000	9840700000	8052600000	7227600000	8712300000	5283700000	4799000000	5262400000	5225500000	5831100000	4860600000	5276300000	5219800000	8.87423e+09	1.70011	5.20507e-07	Ephx2
Peroxisomal coenzyme A diphosphatase NUDT7	Nudt7	357500000	330160000	372320000	465650000	304900000	291590000	316700000	241070000	189960000	175770000	211620000	223250000	215800000	183540000	2.05859e+08	3.48403e+08	1.69244	6.82265e-05	Nudt7
Cytosolic acyl coenzyme A thioester hydrolase	Acot7	335570000	282920000	321820000	363040000	301320000	192590000	464260000	231670000	196050000	136160000	217040000	190620000	158780000	227760000	1.94011e+08	3.23074e+08	1.66523	0.00253745	Acot7
Glutathione S-transferase theta-2	Gstt2	28479000	24051000	51429000	30264000	26355000	20712000	23428000	23250000	24621000	22934000	13854000	12665000	16625000	9222900	1.7596e+07	2.92454e+07	1.66205	0.024006	Gstt2
Long-chain fatty acid transport protein 1	Slc27a1	482950000	431650000	412380000	492430000	386450000	356460000	417670000	297540000	261310000	262110000	259540000	216220000	293380000	212090000	2.57456e+08	4.25713e+08	1.65354	7.06453e-06	Slc27a1
Thioredoxin-interacting protein	Txnip	15315000	19523000	16152000	20065000	16980000	12708000	17217000	8479100	7774000	8189700		9761700	11957000	15037000	10199750	1.68514e+07	1.65214	0.000881881	Txnip
Phytanoyl-CoA dioxygenase, peroxisomal	Phyh	94588000	93020000	99497000	89741000	89207000	84979000	106710000	68871000	53419000	52836000	69228000	57001000	51543000	56736000	5.85191e+07	9.39631e+07	1.60568	1.09025e-06	Phyh
N-lysine methyltransferase SMYD2	Smyd2		13573000	17876000	18028000	25457000	15677000		6315200	10188000	15622000	13266000	9148500		13218000	11292950	18122200	1.60474	0.0180124	Smyd2
2,4-dienoyl-CoA reductase [(3E)-enoyl-CoA-producing], mitochondrial	Decr1	29781000000	27572000000	28752000000	29565000000	26604000000	22278000000	27852000000	18558000000	16097000000	16430000000	16881000000	19030000000	16461000000	16673000000	1.71614e+10	2.74863e+10	1.60163	4.73376e-07	Decr1
Microfibril-associated glycoprotein 4	Mfap4	299030000	182300000	164820000	235110000	191870000	159910000	159760000	75365000	133200000	95080000	191560000	74719000	68122000	232070000	1.24302e+08	1.98971e+08	1.60071	0.0340636	Mfap4
Catechol O-methyltransferase	Comt	673960000	667490000	651410000	598600000	596770000	457200000	754840000	444430000	363350000	341880000	384570000	381260000	420960000	426090000	3.94649e+08	628610000	1.59283	4.48513e-05	Comt
UMP-CMP kinase 2, mitochondrial	Cmpk2	68417000	44913000	57054000	56060000	53546000	61497000	63616000	53744000	32089000	28118000	33955000	38037000	34384000	34035000	3.63374e+07	5.78719e+07	1.59262	0.000269876	Cmpk2
Peroxisomal bifunctional enzyme	Ehhadh	133510000	130670000	184130000	140620000	107400000	119160000	118370000	100670000	70124000	61655000	112090000	76987000	67733000	99796000	8.41507e+07	1.33409e+08	1.58535	0.00147014	Ehhadh
Delta(3,5)-Delta(2,4)-dienoyl-CoA isomerase, mitochondrial	Ech1	19566000000	19704000000	21748000000	21985000000	19132000000	17595000000	18294000000	14150000000	12228000000	11826000000	12917000000	12831000000	12031000000	11389000000	1.24817e+10	1.97177e+10	1.57973	2.8983e-07	Ech1
H-2 class I histocompatibility antigen, Q10 alpha chain	H2-Q10	51453000	42445000	51898000	44472000	54980000	55618000	63996000	47763000	24033000	33730000	36173000	26965000	32384000		33508000	5.21231e+07	1.55554	0.00120391	H2-Q10
Succinate--CoA ligase [GDP-forming] subunit beta, mitochondrial	Suclg2	3632400000	3259700000	4353000000	3956100000	3547900000	2986500000	4144000000	2609200000	2461900000	2042400000	2680500000	2588700000	2233700000	2206100000	2.40321e+09	3.69709e+09	1.53839	3.98058e-05	Suclg2
NAD-capped RNA hydrolase NUDT12	Nudt12	32517000	22292000	28168000	23152000	27067000	29146000	31589000	16337000	17653000	14682000	16908000	21321000	19595000	19676000	1.80246e+07	2.77044e+07	1.53704	0.000104027	Nudt12
Inosine-5-monophosphate dehydrogenase 2	Impdh2	16029000	22393000	22340000	16022000	17676000	12964000			10774000	10929000	11248000		11859000	13677000	11697400	17904000	1.5306	0.00666266	Impdh2
3-hydroxyisobutyrate dehydrogenase, mitochondrial	Hibadh	2156900000	1982600000	2008900000	2059100000	2087000000	1761500000	1758700000	1396700000	1326100000	1398100000	1225100000	1264800000	1148700000	1324800000	1.29776e+09	1.97353e+09	1.52072	4.0521e-07	Hibadh
Peroxisomal multifunctional enzyme type 2	Hsd17b4	2269300000	2226900000	2157100000	2343300000	2200400000	2245500000	2243800000	1538200000	1557700000	1347600000	1571200000	1533700000	1417800000	1356800000	1.47471e+09	2240900000	1.51955	5.16332e-10	Hsd17b4
Histone H2A type 1-H	H2ac12	212160000	166130000	172300000	96009000	245260000	263140000	248360000	204890000	74596000	67419000	96331000	148030000	143120000	198050000	1.33205e+08	2.0048e+08	1.50505	0.0499783	H2ac12
Hormone-sensitive lipase	Lipe	106690000	136430000	65575000	113860000	104020000	74492000	84024000	52318000	50614000	96897000	82241000	56181000	48037000	70960000	6.53211e+07	9.78701e+07	1.49829	0.0163878	Lipe
Probable D-lactate dehydrogenase, mitochondrial	Ldhd	46911000	75846000	48983000	73384000	50268000	78993000	78463000	36189000	52412000	48299000	32717000	31006000	58683000		4.32177e+07	6.46926e+07	1.4969	0.0159099	Ldhd
Destrin	Dstn	1494900000	1626500000	1744300000	1689900000	1742600000	1321900000	1366100000	966470000	1048500000	1194500000	1083700000	1135200000	1022700000	898650000	1049960000	1.56946e+09	1.49478	1.95165e-05	Dstn
Synaptosomal-associated protein 23	Snap23			23849000	22135000	20545000	23938000	15540000	11956000	16481000		17637000	11503000	13418000		14199000	21201400	1.49316	0.00750289	Snap23
Cystatin-C	Cst3	196760000	203080000	168600000	181760000	143410000	135390000	137460000	129510000	91930000	98013000	112940000	101790000	126770000	121840000	1.11828e+08	1.66637e+08	1.49013	0.00069489	Cst3
Deoxynucleoside triphosphate triphosphohydrolase SAMHD1	Samhd1	61580000	59766000	59249000	67685000	43631000	89710000	79277000	51277000	33409000	33588000	36177000	46949000	54853000	53145000	4.41997e+07	6.58426e+07	1.48966	0.00726895	Samhd1
Apolipoprotein C-III	Apoc3	44754000	63747000	57759000	59926000	55948000	48524000	77085000	32094000	26869000	41510000	40099000	58796000	46016000	31480000	39552000	58249000	1.47272	0.0066274	Apoc3
Monoglyceride lipase	Mgll	1162100000	1117800000	791210000	1054300000	944130000	867390000	873920000	537660000	726290000	692020000	632480000	617180000	663630000	755760000	6.60717e+08	9.72979e+08	1.47261	0.000215018	Mgll
Carbonic anhydrase 1	Ca1	324390000	264750000	283460000	304870000	280600000	275570000	367340000	248250000	183340000	207570000	194590000	193730000	288590000	120750000	205260000	300140000	1.46224	0.00194946	Ca1
RuvB-like 1	Ruvbl1	82274000	74727000	69083000	98043000	77669000	59181000	81120000	57047000	52789000	38835000	66310000	58331000	44864000	53810000	5.31409e+07	7.74424e+07	1.4573	0.00109113	Ruvbl1
Retinol-binding protein 1	Rbp1	31075000	53072000	27016000	42902000	40910000	31590000	30595000	20630000	29654000	21942000	30635000	20898000		27597000	25226000	3.67371e+07	1.45632	0.0185535	Rbp1
Dipeptidase 1	Dpep1	325870000	429120000	322490000	358920000	340870000	369230000	364290000	314010000	248290000	177880000	252740000	287680000	202270000	252690000	2.47937e+08	3.58684e+08	1.44667	0.000321239	Dpep1
Cytochrome P450 4B1	Cyp4b1	49546000	48217000	66908000	48556000	36365000	39293000	45367000	31244000	40449000	30371000	34669000	39650000	23151000	31975000	3.30727e+07	4.77503e+07	1.4438	0.00539184	Cyp4b1
Metalloendopeptidase OMA1, mitochondrial	Oma1	78722000	49525000	57453000	59433000	56896000	74405000	32404000	38731000	41755000	41465000		37954000	42664000		40513800	5.84054e+07	1.44162	0.0292553	Oma1
NADP-dependent malic enzyme	Me1	728150000	688390000	690920000	816780000	595010000	634190000	671280000	474290000	453390000	532600000	447080000	392620000	563000000	484530000	4.78216e+08	6.89246e+08	1.44129	4.79788e-05	Me1
Hydroxysteroid dehydrogenase-like protein 2	Hsdl2	5952500000	5562400000	5841900000	6210400000	5386900000	4654600000	6111400000	4569500000	3848800000	3720000000	3691500000	4200700000	3783900000	3914600000	3.96129e+09	5674300000	1.43244	9.69605e-06	Hsdl2
Alpha-1-antitrypsin 1-2	Serpina1b	426350000	562730000	395550000	666460000	509950000	386390000	448180000	346050000	287840000	327480000	270300000	422760000	477690000	250700000	3.40403e+08	4.85087e+08	1.42504	0.0130267	Serpina1b
1-acyl-sn-glycerol-3-phosphate acyltransferase gamma	Agpat3	733580000	535330000	661350000	675850000	612720000	530750000	641470000	381810000	480370000	489300000	426870000	524760000	348320000	436400000	4.41119e+08	6.27293e+08	1.42205	0.000266767	Agpat3
Carnitine O-palmitoyltransferase 1, muscle isoform	Cpt1b	23611000000	21787000000	22731000000	23746000000	20834000000	17225000000	22949000000	17042000000	14740000000	15155000000	14848000000	15939000000	14609000000	15839000000	1.54531e+10	2.18404e+10	1.41333	1.5853e-05	Cpt1b
Flotillin-2	Flot2	425140000	466950000	502690000	533360000	435120000	459160000	372700000	369000000	389330000	315390000	345660000	311260000	264970000	270450000	3.23723e+08	4.56446e+08	1.40999	0.000326095	Flot2
Carbonic anhydrase 4	Ca4	97983000	82848000	133070000	95534000	102970000	78489000	119150000	76894000	68591000	82764000	86861000	46686000	68223000	74460000	7.20684e+07	1.01435e+08	1.40748	0.00601339	Ca4
Kininogen-1	Kng1	1058100000	1146100000	975560000	996150000	1058600000	986520000	1115500000	658850000	770300000	720880000	732500000	881510000	809520000	650310000	7.46267e+08	1.04808e+09	1.40442	6.54018e-06	Kng1
Choline-phosphate cytidylyltransferase A	Pcyt1a	36966000	42601000	47137000		28146000	30278000	36345000	23566000	32708000	25800000		25152000	24257000		26296600	3.69122e+07	1.40369	0.0155571	Pcyt1a
2-hydroxyacyl-CoA lyase 2	Ilvbl	63378000	101380000	119390000	95806000	136830000	120260000	60866000	79414000	88463000	67874000	70420000	83735000	61036000	47179000	7.11601e+07	9.97014e+07	1.40109	0.0373938	Ilvbl
AP-3 complex subunit delta-1	Ap3d1	18517000	19153000	18243000	17003000			20612000	12688000	9702000	16400000	13310000	12666000	14927000	13823000	1.33594e+07	18705600	1.40018	0.000529412	Ap3d1
4-trimethylaminobutyraldehyde dehydrogenase	Aldh9a1	169930000	117040000	194720000	183040000	209690000	96925000	138720000	116490000	98188000	116300000	92303000	140280000	105730000	125580000	113553000	1.58581e+08	1.39653	0.0214566	Aldh9a1
Sterol carrier protein 2	Scp2	2953100000	3020300000	3362500000	3267400000	3001300000	3583300000	3149000000	2154400000	2348500000	2577100000	2238300000	2242100000	2298000000	2162800000	2.28874e+09	3.19099e+09	1.39421	1.34275e-06	Scp2
Trifunctional enzyme subunit beta, mitochondrial	Hadhb	70279000000	62772000000	71142000000	72493000000	64701000000	60010000000	67629000000	53003000000	47775000000	44588000000	53934000000	45035000000	45095000000	47675000000	4.81579e+10	6.70037e+10	1.39134	2.76779e-06	Hadhb
Tubulin polymerization-promoting protein family member 3	Tppp3	124040000	68722000	112110000	90973000	115550000	78226000	104780000	68159000	58633000	58934000	97515000	61300000	73978000	80905000	7.13463e+07	9.92001e+07	1.3904	0.012004	Tppp3
ATP-binding cassette sub-family D member 3	Abcd3	487610000	489870000	484230000	610520000	550830000	510450000	509280000	386880000	407530000	372350000	351270000	385790000	346890000	376100000	3.75259e+08	5.20399e+08	1.38677	6.21719e-06	Abcd3
Small integral membrane protein 4	Smim4	156450000	159080000	104520000	139000000	136560000	110490000	136340000	75342000	107830000	136090000	80655000	76068000	116910000	88894000	9.73984e+07	1.34634e+08	1.3823	0.00837864	Smim4
Very long-chain specific acyl-CoA dehydrogenase, mitochondrial	Acadvl	57226000000	54960000000	57153000000	56438000000	51904000000	49899000000	57708000000	40115000000	38769000000	38689000000	41515000000	42836000000	39554000000	37313000000	3.98273e+10	5.50411e+10	1.382	8.9182e-08	Acadvl
Fatty acid-binding protein, adipocyte	Fabp4	15945000000	15772000000	17224000000	17215000000	18062000000	14968000000	19727000000	13576000000	11961000000	12344000000	12181000000	12207000000	12051000000	11736000000	1.22937e+10	1.69876e+10	1.38181	1.00114e-05	Fabp4
Flotillin-1	Flot1	458550000	456390000	431210000	413950000	382870000	346650000	350360000	300320000	311210000	318790000	274690000	289250000	277610000	289130000	2.94429e+08	4.05711e+08	1.37796	6.92029e-05	Flot1
Dihydropyrimidinase-related protein 3	Dpysl3	167110000	179920000	143100000	171490000	173270000	137250000	169800000	102480000	107610000	129170000	116940000	141300000	120150000	111130000	1.18397e+08	1.63134e+08	1.37786	0.000111158	Dpysl3
RAC-beta serine/threonine-protein kinase	Akt2	30920000	35155000	30422000	25167000	22850000	28756000	28139000	15348000	17209000	20166000	27747000	24189000	18956000	23161000	20968000	2.87727e+07	1.37222	0.00433093	Akt2
Fatty acid-binding protein 5	Fabp5	745130000	574770000	634130000	781720000	602450000	529370000	598560000	529910000	485220000	384200000	444640000	495520000	329480000	588200000	465310000	6.38019e+08	1.37117	0.00366331	Fabp5
Aldehyde dehydrogenase 1A1	Aldh1a1	194940000	205330000	171810000	176740000	168680000	184330000	231330000	131660000	123620000	129480000	117530000	113750000	204020000	154660000	1.39246e+08	1.90451e+08	1.36774	0.00425985	Aldh1a1
PDZ and LIM domain protein 3	Pdlim3	18207000	24076000	17453000	24120000	17812000	17285000			12577000	14235000	16700000	14496000			14502000	19825500	1.36709	0.0193306	Pdlim3
Dihydroxyacetone phosphate acyltransferase	Gnpat	230720000	238470000	296890000	306190000	204200000	265990000	253330000	204320000	185240000	228670000	153270000	171730000	176460000	198110000	1.88257e+08	2.56541e+08	1.36272	0.00143076	Gnpat
Fetuin-B	Fetub	28374000	18157000	25854000	31626000	18531000	23180000	32937000	22201000	13202000	22026000	26720000	16210000	14842000	16005000	1.87437e+07	2.55227e+07	1.36167	0.0380173	Fetub
Interleukin enhancer-binding factor 2	Ilf2	61978000	60412000	31045000	54894000	64082000	57235000	49749000	31917000	28036000	51361000	43516000	33623000	41761000	48571000	3.98264e+07	5.41993e+07	1.36089	0.0209204	Ilf2
Hepatoma-derived growth factor-related protein 3	Hdgfl3	52383000	53187000	36297000	46007000		27173000	43224000	30677000		38538000	28273000	31274000	31654000	30765000	31863500	4.30452e+07	1.35092	0.0266942	Hdgfl3
Mitochondrial carnitine/acylcarnitine carrier protein	Slc25a20	6619700000	6140200000	6737500000	6867500000	5887300000	5164500000	6139000000	4571600000	4794500000	4401000000	4477400000	4690100000	5040600000	4340900000	4.61659e+09	6.22224e+09	1.3478	2.34484e-05	Slc25a20
39S ribosomal protein L53, mitochondrial	Mrpl53	55936000	63543000	72434000	64589000	52865000	46224000	65174000	56861000	25521000	31017000	49112000	60504000	48015000	41322000	4.46217e+07	6.01093e+07	1.34709	0.022349	Mrpl53
Adapter Sh3bgrl	Sh3bgrl	117540000	110220000	94245000	113360000	93238000	80448000	73612000	53755000	73575000	95601000	80582000	59106000	66083000	78739000	7.24916e+07	9.75233e+07	1.34531	0.0109828	Sh3bgrl
Membrane primary amine oxidase	Aoc3	56814000	51111000	43747000	53581000	47510000	58999000	55432000	33745000	43307000	32558000	45170000	41369000	35281000	41639000	3.90099e+07	5.24563e+07	1.34469	0.000415475	Aoc3
Phosphoribosyl pyrophosphate synthase-associated protein 1	Prpsap1	52405000	39206000	35837000	45811000	35947000	27113000	51240000	41015000	32247000	27591000	37715000	30379000	23895000	21010000	3.05503e+07	4.10799e+07	1.34466	0.0340339	Prpsap1
Enoyl-CoA delta isomerase 2	Eci2	2999900000	2732100000	2459000000	3216400000	2514700000	2452700000	2596200000	2165800000	1915100000	2011200000	2077400000	1974500000	2004700000	1975700000	2.01777e+09	2.71014e+09	1.34314	6.31242e-05	Eci2
Myosin regulatory light chain 12B	Myl12b	124220000	111580000	84820000	111830000	108480000	94732000	99673000	67767000	81367000	77975000	72070000	78594000	86525000	85004000	7.84717e+07	1.05048e+08	1.33867	0.000429045	Myl12b
Mitochondrial glutamate carrier 1	Slc25a22	268670000	263110000	345120000	343870000	243350000	190400000	309560000	292750000	171410000	164650000	200980000	265040000	172220000	205560000	2.10373e+08	2.80583e+08	1.33374	0.0294762	Slc25a22
Tubulointerstitial nephritis antigen-like	Tinagl1	246570000	342600000	289870000	355970000	309250000	239760000	276040000	242340000	175200000	269680000	224760000	225040000	224650000	186630000	2.21186e+08	2.94294e+08	1.33053	0.00421997	Tinagl1
Programmed cell death protein 6	Pdcd6	69631000	61829000	80154000	82457000	61176000	58263000	60593000	44463000	55796000	41429000	44427000	48629000	52053000	72754000	5.13644e+07	67729000	1.3186	0.0116422	Pdcd6
Barrier-to-autointegration factor	Banf1	94429000	85729000	77418000	96502000	82695000		73848000	61266000	70760000	61995000	76726000	67140000	62989000	51823000	6.46713e+07	85103500	1.31594	0.00115497	Banf1
Aldehyde dehydrogenase family 3 member A2	Aldh3a2	114600000	81818000	105570000	89546000	73450000	93149000	91525000	54664000	85533000	77293000	75999000	74431000	53997000	72235000	7.05931e+07	9.28083e+07	1.31469	0.00725019	Aldh3a2
Transgelin	Tagln	788440000	742820000	737670000	692040000	677800000	686940000	849970000	384630000	494720000	598840000	401530000	584950000	680860000	801290000	5.63831e+08	7.39383e+08	1.31135	0.0143964	Tagln
Lysosome membrane protein 2	Scarb2	193810000	204320000	186880000	165290000	144970000	141530000	164660000	133140000	135420000	169670000	125130000	141150000	102150000	109690000	1.30907e+08	1.71637e+08	1.31114	0.0064746	Scarb2
Acyl-CoA dehydrogenase family member 11	Acad11	838840000	813270000	843900000	829490000	825550000	864290000	726120000	645070000	691950000	613940000	662300000	568820000	574370000	632760000	627030000	8.20209e+08	1.30809	3.40206e-06	Acad11
60S ribosomal protein L3	Rpl3	488900000	537410000	641250000	513920000	353570000	310190000	562330000	399170000	320500000	368590000	362770000	340390000	365090000	449040000	3.72221e+08	4.86796e+08	1.30781	0.0309061	Rpl3
Cdc42-interacting protein 4	Trip10	87818000	109700000	103310000	123560000	113790000	95828000	142990000	114260000	73662000	91356000	84339000	87017000	72388000	72875000	8.51281e+07	1.10999e+08	1.30391	0.0134365	Trip10
Trifunctional enzyme subunit alpha, mitochondrial	Hadha	127670000000	121000000000	122230000000	127440000000	120330000000	106140000000	114680000000	98684000000	90546000000	88390000000	92550000000	92981000000	91679000000	89013000000	9.19776e+10	1.19927e+11	1.30387	1.18829e-06	Hadha
Major prion protein	Prnp	21624000	18326000	22495000	21765000	21382000	18320000	18872000	17532000	14833000	11158000	14583000	13237000	16520000	21705000	1.56526e+07	2.03977e+07	1.30315	0.00670438	Prnp
Syntaxin-12	Stx12	62400000	53341000	68317000	52487000	43007000	51623000	73645000	52730000	51045000	36115000	38807000	38607000	49070000	44471000	4.44064e+07	5.78314e+07	1.30232	0.0156682	Stx12
Cysteine-rich protein 1	Crip1	367010000	542480000	406020000	578000000	530050000	434730000	526240000	467450000	352490000	252800000	338590000	384920000	365910000	438190000	3.71479e+08	4.83504e+08	1.30157	0.0163694	Crip1
CTP synthase 1	Ctps1	37412000	36102000	32065000	33694000	29100000	27023000	46931000	27960000	18208000	23701000	28628000	27254000	22626000	38278000	26665000	3.46181e+07	1.29826	0.0389174	Ctps1
Methyltransferase-like 26	Mettl26		10546000	8477900	9810300	9734700		10549000		9254200	6665700	8762700	6504500		6666600	7570740	9823580	1.29757	0.0125592	Mettl26
Carnitine O-palmitoyltransferase 2, mitochondrial	Cpt2	13637000000	12486000000	15854000000	13978000000	12873000000	12560000000	15891000000	11651000000	10584000000	10190000000	10402000000	10888000000	10885000000	10409000000	1.07156e+10	13897000000	1.2969	0.000139425	Cpt2
[Pyruvate dehydrogenase (acetyl-transferring)] kinase isozyme 2, mitochondrial	Pdk2	2011600000	1905900000	1836200000	1936600000	1703000000	1491600000	1980500000	1477800000	1330400000	1389700000	1515700000	1305500000	1498500000	1425700000	1.42047e+09	1.83791e+09	1.29388	0.000140782	Pdk2
RNA-binding protein 3	Rbm3	89586000	88000000	119070000	120350000	95178000	105280000	105490000	85106000	84014000	92169000	76212000	74702000	70205000	77184000	7.99417e+07	1.03279e+08	1.29193	0.00152043	Rbm3
Protein S100-A6	S100a6	186450000	266100000	130320000	250510000	238310000	282800000	214880000	165390000	163060000	212810000	155000000	181980000	143710000	195650000	1.73943e+08	2.24196e+08	1.2889	0.0396439	S100a6
Ribose-phosphate pyrophosphokinase 1	Prps1	198390000	160220000	202980000	225380000	209780000	142680000	197490000	164400000	181840000	126140000	151440000	148370000	132070000	135920000	1.48597e+08	1.90989e+08	1.28528	0.00759459	Prps1
Catenin alpha-2	Ctnna2	104340000	128370000		132360000	95313000	106370000	120980000	85209000	86325000	91161000	108550000	70275000	94467000		8.93312e+07	1.14622e+08	1.28312	0.00956121	Ctnna2
NAD(P)H dehydrogenase [quinone] 1	Nqo1	821960000	794570000	872580000	759250000	961110000	830340000	1239000000	721650000	651240000	690550000	639740000	699650000	826310000	667860000	6.99571e+08	8.96973e+08	1.28217	0.0115667	Nqo1
NADH-cytochrome b5 reductase 3	Cyb5r3	469640000	375650000	397000000	422290000	375090000	375590000	462710000	311810000	299330000	323790000	356610000	314190000	278340000	361780000	3.20836e+08	4.11139e+08	1.28146	0.000525543	Cyb5r3
Tight junction protein ZO-1	Tjp1	83899000	85661000	107690000	80209000	71125000	72541000	92872000	60611000	90134000	57132000	69502000	54228000	56068000	76704000	6.63399e+07	8.48567e+07	1.27912	0.0199725	Tjp1
Protein Mpv17	Mpv17	270830000	285460000	392190000	364420000	219530000	264710000	309660000	281380000	250660000	200660000	214480000	250720000	201730000	248690000	2.35474e+08	3.00971e+08	1.27815	0.024071	Mpv17
Major vault protein	Mvp	402960000	354740000	341810000	356910000	377050000	356170000	334470000	256280000	298350000	249770000	290440000	232570000	318830000	331610000	282550000	3.60587e+08	1.27619	0.00049442	Mvp
Cytoglobin	Cygb	66214000	38469000	51698000	42040000		47139000	59515000	37254000	36230000	42866000	53621000	31787000	39411000	38169000	3.99054e+07	5.08458e+07	1.27416	0.046201	Cygb
Prefoldin subunit 5	Pfdn5	56701000	54603000	38230000	57993000	49257000	57859000	42015000	39443000	40835000	35265000	52585000	34350000	36865000	40965000	40044000	5.09511e+07	1.27238	0.0144711	Pfdn5
Alpha-2-HS-glycoprotein	Ahsg	1134200000	1560400000	1382600000	1612100000	1658500000	1359300000	1524500000	866200000	1281100000	935950000	1232900000	1278600000	1377800000	1084700000	1.15104e+09	1.46166e+09	1.26986	0.00921864	Ahsg
Electron transfer flavoprotein-ubiquinone oxidoreductase, mitochondrial	Etfdh	32271000000	34567000000	33495000000	33428000000	33929000000	30821000000	32319000000	26401000000	25160000000	25360000000	25910000000	23123000000	29654000000	26248000000	2.59794e+10	3.29757e+10	1.2693	3.96495e-06	Etfdh
Apolipoprotein A-I	Apoa1	7175800000	7541200000	7346200000	6897900000	5756800000	5991000000	6448300000	6763100000	3898600000	5533800000	6024700000	4473500000	5924300000	4577700000	5.31367e+09	6.73674e+09	1.26781	0.00999535	Apoa1
3-ketoacyl-CoA thiolase, mitochondrial	Acaa2	62519000000	62070000000	61846000000	62125000000	57809000000	56568000000	59384000000	47852000000	47682000000	42557000000	49442000000	49122000000	49587000000	47792000000	4.77191e+10	6.03316e+10	1.26431	4.54824e-07	Acaa2
Epoxide hydrolase 1	Ephx1	132580000	155800000	101980000	120870000	124590000	114850000	99199000	83428000	89242000	126030000	105780000	83590000	90118000	94652000	96120000	1.2141e+08	1.26311	0.01851	Ephx1
Lysosome-associated membrane glycoprotein 2	Lamp2	96901000	119600000	108340000	127840000	132500000	114960000	109120000	88337000	90917000	80174000	112320000	96814000	86679000	86768000	9.17156e+07	1.15609e+08	1.26051	0.00195061	Lamp2
Proteasome subunit beta type-6	Psmb6	379780000	271500000	309960000	365690000	279230000	295130000	313650000	209080000	257540000	231150000	328020000	229060000	222850000	280940000	2.51234e+08	316420000	1.25946	0.0123629	Psmb6
Desmoglein-2	Dsg2	381410000	428200000	391540000	427500000	395990000	396680000	362500000	291900000	360350000	353440000	282380000	316220000	337290000	269940000	3.15931e+08	3.97689e+08	1.25878	0.000285712	Dsg2
Ubiquitin-like protein 4A	Ubl4a	34354000	33762000	31864000	40093000	42260000	36254000	23674000	24948000	29088000	31283000	32889000	22368000	25900000	26296000	2.75389e+07	3.46087e+07	1.25672	0.0217009	Ubl4a
Murinoglobulin-1	Mug1	1210600000	1115300000	1372900000	1225900000	1172300000	1098700000	1225100000	1274300000	613110000	934790000	1176500000	766440000	1085300000	851090000	9.57361e+08	1.20297e+09	1.25655	0.0241614	Mug1
Long-chain specific acyl-CoA dehydrogenase, mitochondrial	Acadl	57032000000	56422000000	53002000000	61288000000	56457000000	49402000000	57849000000	42292000000	44702000000	43737000000	44157000000	48642000000	45558000000	42937000000	44575000000	5.59217e+10	1.25455	1.51582e-05	Acadl
Platelet glycoprotein 4	Cd36	11072000000	9182100000	10393000000	11217000000	8692300000	8049600000	10958000000	7638700000	8400100000	8537600000	7786100000	7836900000	7635600000	7846700000	7.95453e+09	9.93771e+09	1.24932	0.00197026	Cd36
Calponin-3	Cnn3	39124000	38585000	44000000	30344000	39262000	37022000	43523000	31425000	26035000	31395000	24764000	36184000	33728000	34371000	3.11289e+07	3.88371e+07	1.24763	0.00674006	Cnn3
cAMP-regulated phosphoprotein 19	Arpp19	44835000	33945000	36546000	26707000	38493000	42016000	46567000	33080000	34994000	28194000	25472000	29638000	29462000	34877000	3.08167e+07	3.84441e+07	1.24751	0.0228358	Arpp19
Carnitine O-acetyltransferase	Crat	12008000000	12215000000	12183000000	12033000000	11668000000	11286000000	11222000000	9065000000	9701900000	8761200000	10209000000	9597600000	9967300000	8956700000	9.46553e+09	1.18021e+10	1.24686	1.0926e-06	Crat
Ras suppressor protein 1	Rsu1	184660000	222070000	162710000	190420000	193900000	176100000	157890000	143360000	157300000	177680000	137680000	103050000	171680000	142360000	1.47587e+08	1.83964e+08	1.24648	0.0127085	Rsu1
Syntaxin-binding protein 3	Stxbp3	11619000		12485000	15296000	11641000	9638500	13616000	10883000	10006000		10447000	11409000	8506900	8430800	9.94712e+06	1.23826e+07	1.24484	0.0264901	Stxbp3
Acyl-coenzyme A diphosphatase NUDT19	Nudt19	57990000	73834000	61344000	58253000	58969000	50343000	49756000	52092000	38686000	48266000	50172000	45628000	53951000	41155000	4.71357e+07	5.86413e+07	1.24409	0.0091449	Nudt19
Antithrombin-III	Serpinc1	1005300000	1017800000	865560000	993270000	1017800000	869080000	923740000	709350000	690360000	825800000	835880000	731640000	841920000	745060000	7.68573e+08	9.56079e+08	1.24397	0.000194473	Serpinc1
RNA-binding protein with multiple splicing	Rbpms	78496000	96405000	68122000	88418000	73722000	72104000	70009000	49235000	58285000	73254000	74518000	77703000	64239000	43564000	6.29711e+07	7.81823e+07	1.24156	0.0343751	Rbpms
Cullin-1	Cul1	90737000	86758000	131330000	95128000	93910000	95394000	113910000	102940000	78579000	55100000	70950000	94304000	73658000	94309000	8.14057e+07	1.01024e+08	1.24099	0.0435456	Cul1
Vimentin	Vim	6076300000	7684300000	5312800000	5848400000	7989900000	6353600000	6221100000	4581800000	4953400000	5068900000	5413800000	5101500000	5910800000	5680500000	5.24439e+09	6.49806e+09	1.23905	0.00959495	Vim
Large proline-rich protein BAG6	Bag6	89846000	82467000	91260000	85997000	101830000	95833000	100990000	71894000	77837000	74487000	72982000	77411000	80407000	69893000	7.49873e+07	9.26033e+07	1.23492	0.000103299	Bag6
Dolichyl-diphosphooligosaccharide--protein glycosyltransferase subunit STT3B	Stt3b	30816000	25749000	22961000	21586000	27442000	23977000	29463000	18573000	23403000	19510000	20581000	15965000	26296000	23430000	2.11083e+07	2.59991e+07	1.2317	0.0213093	Stt3b
AH receptor-interacting protein	Aip	9803900	8141900		8626200	8834400		9404300	5471100	5415100	7349700	7788800	6601600	8996600	9334000	7.27956e+06	8962140	1.23114	0.0483761	Aip
Dehydrogenase/reductase SDR family member 4	Dhrs4	3527400000	3768500000	4289900000	3569200000	4200400000	3664200000	3879600000	3545000000	3137400000	3296400000	3189900000	3244500000	2792200000	2670400000	3.12511e+09	3.84274e+09	1.22963	0.000766237	Dhrs4
Sodium/potassium-transporting ATPase subunit beta-3	Atp1b3	131160000	102470000	104360000	100060000	83602000	95897000	110510000	77526000	80745000	86843000	75155000	86271000	87222000	99034000	8.46851e+07	1.04008e+08	1.22818	0.00959965	Atp1b3
Mitochondrial coenzyme A transporter SLC25A42	Slc25a42	952170000	811420000	1007900000	942760000	832960000	785430000	843910000	748250000	816480000	772140000	691960000	793010000	553170000	654140000	718450000	8.82364e+08	1.22815	0.00463176	Slc25a42
Acetyl-CoA carboxylase 2	Acacb	555180000	551990000	592020000	557900000	499270000	449840000	501850000	450950000	443550000	490180000	402230000	415200000	402510000	416730000	4.31621e+08	5.29721e+08	1.22728	0.000739849	Acacb
Fascin	Fscn1	90534000	89976000	88712000	102300000	110590000	96971000	105940000	67797000	77035000	113090000	67549000	77104000	63385000	95378000	8.01911e+07	9.78604e+07	1.22034	0.0367563	Fscn1
RelA-associated inhibitor	Ppp1r13l	19214000	18405000	18158000	15861000	24585000	22707000	20003000	16904000	11758000	14809000	16868000	15729000	16180000	22057000	1.63293e+07	1.98476e+07	1.21546	0.0494456	Ppp1r13l
Mitochondrial-processing peptidase subunit alpha	Pmpca	1565900000	1592500000	1962800000	1645600000	1643500000	1573000000	1842700000	1421600000	1254200000	1401800000	1474200000	1429400000	1308400000	1446300000	1.39084e+09	1.68943e+09	1.21468	0.000632458	Pmpca
Hypoxanthine-guanine phosphoribosyltransferase	Hprt1	82394000	82190000	107050000	114560000	85953000	95817000	97263000	68607000	88240000	80486000	84002000	72713000	78971000	74757000	7.82537e+07	9.50324e+07	1.21441	0.00881298	Hprt1
Coiled-coil domain-containing protein 90B, mitochondrial	Ccdc90b	419060000	535020000	464580000	461940000	456890000	493540000	514840000	392520000	444590000	371670000	333100000	438010000	425230000	353090000	394030000	4.77981e+08	1.21306	0.00255679	Ccdc90b
Glutathione S-transferase theta-1	Gstt1	96546000	104060000	87343000	116220000	109210000	100870000	77984000	89766000	72713000	80876000	81935000	67924000	95910000	84174000	8.18997e+07	9.88904e+07	1.20746	0.0163403	Gstt1
40S ribosomal protein S24	Rps24	258800000	232570000	206180000	277960000	198870000	180420000	190630000	186940000	173810000	161860000	177200000	202850000	171830000	205780000	1.82896e+08	2.20776e+08	1.20711	0.0283207	Rps24
Histone H1.5	H1-5	189040000	191860000	146580000	234610000	197960000	203020000	200540000	204130000	128810000	166820000	155770000	144800000	185780000	143660000	1.61396e+08	1.94801e+08	1.20698	0.0340511	H1-5
Methionine aminopeptidase 2	Metap2	112090000	101210000	95204000	118020000	109420000	81533000	81076000	70560000	99897000	86322000	71938000	77043000	79552000	94782000	8.28706e+07	9.97933e+07	1.20421	0.0319314	Metap2
28S ribosomal protein S16, mitochondrial	Mrps16	51164000	49526000	61238000	45913000	40377000	44264000	49991000	36172000	44932000	35097000	31777000	40534000	43244000	53089000	4.06921e+07	4.89247e+07	1.20231	0.0454484	Mrps16
Polyribonucleotide nucleotidyltransferase 1, mitochondrial	Pnpt1	125360000	132510000	187640000	159410000	126890000	128880000	137230000	193810000	157600000	185890000	151610000	187340000	158750000	162890000	1.71127e+08	142560000	0.833065	0.021965	Pnpt1
Probable cysteine--tRNA ligase, mitochondrial	Cars2	128130000	154010000	115280000	129800000	137900000	157140000	123990000	139550000	181390000	175490000	162110000	152880000	165450000	159080000	1.62279e+08	1.35179e+08	0.833003	0.00490956	Cars2
Putative protein-lysine deacylase ABHD14B	Abhd14b	56833000	44351000	53879000	54343000	45455000	37939000	56408000	74573000	51493000	50652000	66294000	62239000	51723000	62658000	5.99474e+07	4.98869e+07	0.832177	0.0410658	Abhd14b
NADH dehydrogenase [ubiquinone] 1 beta subcomplex subunit 11, mitochondrial	Ndufb11	1437800000	1407600000	1506000000	1351100000	1317200000	1306000000	1207300000	1569100000	1487800000	1670100000	1813900000	1475100000	1826700000	1617700000	1637200000	1.36186e+09	0.831821	0.00120851	Ndufb11
Stress-induced-phosphoprotein 1	Stip1	847420000	972560000	813240000	824750000	884540000	968200000	734560000	1018400000	1031000000	1129800000	990540000	1156100000	877710000	1065100000	1.03838e+09	863610000	0.831691	0.00325829	Stip1
Pyruvate dehydrogenase protein X component, mitochondrial	Pdhx	2621400000	2873500000	2617600000	2872400000	2614100000	2916800000	2229900000	3208500000	3479700000	3116000000	3039600000	2840300000	3617900000	3277900000	3225700000	2.67796e+09	0.830194	0.00155825	Pdhx
Myotubularin	Mtm1	29770000	27498000	34676000	38453000	33854000	28552000	34257000	42513000	39261000	35875000	50993000	40622000	33284000	30995000	3.90776e+07	3.24371e+07	0.830071	0.0422117	Mtm1
CDGSH iron-sulfur domain-containing protein 3, mitochondrial	Cisd3	548100000	743650000	555580000	595990000	653690000	817050000	678840000	783570000	846260000	818200000	887600000	800300000	799640000	616100000	7.93096e+08	6.56129e+08	0.827301	0.0172539	Cisd3
Caveolin-3	Cav3	303230000	332720000	346050000	299060000	388210000	385020000	358360000	402690000	347300000	525270000	380710000	527840000	340660000	393670000	4.16877e+08	3.44664e+08	0.826777	0.046383	Cav3
Adiponectin	Adipoq	403090000	389820000	355540000	413540000	467050000	377880000	355450000	522920000	546200000	425570000	453370000	465600000	501050000	429210000	4.77703e+08	3.94624e+08	0.826087	0.00351923	Adipoq
Transmembrane protein 256	Tmem256	123120000	135960000	144240000	98794000	148970000	140790000	131590000	149010000	205940000	177500000	155890000	146060000	153460000	130280000	1.59734e+08	1.31923e+08	0.825893	0.0302744	Tmem256
Annexin A3	Anxa3	235370000	189640000	196160000	207350000	144960000	170680000	174010000	205990000	219760000	235150000	241980000	193280000	204920000	295380000	2.28066e+08	188310000	0.825683	0.0373136	Anxa3
GTPase HRas	Hras	60947000	57372000	54104000	45778000	64554000	65668000	47329000	72367000	67938000	66936000	64685000	75505000	68081000	63952000	6.84949e+07	56536000	0.825405	0.00399215	Hras
Mitochondrial transcription rescue factor 1	Mtres1	106270000	107630000	108720000	96495000	137340000	106500000	102790000	119130000	130240000	155230000	133840000	155450000	123880000	110570000	132620000	1.09392e+08	0.824854	0.0147198	Mtres1
[3-methyl-2-oxobutanoate dehydrogenase [lipoamide]] kinase, mitochondrial	Bckdk	134630000	109490000	107560000	108930000	126860000	139550000	133840000	167170000	142070000	152010000	144670000	121570000	138830000	179470000	1.49399e+08	122980000	0.823167	0.0119587	Bckdk
Serine beta-lactamase-like protein LACTB, mitochondrial	Lactb	84239000	79086000	90933000	89058000	73168000	76314000	76214000	101590000	102720000	80636000	136060000	94533000	76655000	99097000	9.87559e+07	8.12874e+07	0.823115	0.044063	Lactb
Surfeit locus protein 4	Surf4	219890000	173080000	174930000	231190000	246150000	188350000	215460000	260110000	248380000	238530000	269860000	256420000	215580000	272200000	2.51583e+08	2.07007e+08	0.822819	0.00525909	Surf4
Glutaredoxin-3	Glrx3	289990000	231760000	246200000	233480000	217060000	303500000	287370000	355300000	263660000	304180000	290240000	303210000	341280000	344760000	3.14661e+08	258480000	0.821454	0.00913162	Glrx3
Adenylate kinase 4, mitochondrial	Ak4	514900000	478170000	419140000	529830000	492400000	514940000	569560000	569820000	594060000	564900000	725940000	477450000	638300000	715580000	6.12293e+08	5.02706e+08	0.821022	0.0133533	Ak4
Methylcrotonoyl-CoA carboxylase subunit alpha, mitochondrial	Mccc1	2742800000	2550600000	2912900000	2791100000	2627500000	3209900000	2840200000	3404100000	3535600000	3348100000	3488000000	3211900000	3388800000	3591600000	3.42401e+09	2.81071e+09	0.820883	2.93635e-05	Mccc1
Trimethyllysine dioxygenase, mitochondrial	Tmlhe	87650000	93438000	90603000	82548000	107760000	84562000	88062000	95426000	124840000	127440000	80941000	95781000	131290000	117660000	1.10483e+08	9.06604e+07	0.820586	0.0296834	Tmlhe
Monocarboxylate transporter 1	Slc16a1	876680000	905480000	1057000000	991820000	953510000	1065000000	912900000	1094300000	1253800000	1356800000	1126200000	1042000000	1264700000	1108500000	1.17804e+09	9.66056e+08	0.820051	0.00144049	Slc16a1
D-glutamate cyclase, mitochondrial	Dglucy	952040000	856270000	891980000	932610000	801860000	997370000	919030000	1020400000	1088000000	1235200000	1062900000	1236700000	1016100000	1091400000	1.10724e+09	9.07309e+08	0.819431	0.000525701	Dglucy
Heat shock 70 kDa protein 4L	Hspa4l	154100000	147440000	142580000	135880000	140860000	174580000	141440000	165110000	198440000	175320000	189390000	196790000	174690000	165860000	180800000	1.48126e+08	0.819279	0.000697823	Hspa4l
DnaJ homolog subfamily A member 1	Dnaja1	24311000	25540000	28622000		28760000	28043000	36349000	32833000	32930000	34920000	33305000	46452000	32689000	31276000	34915000	2.86042e+07	0.819252	0.0366354	Dnaja1
Aldehyde dehydrogenase, mitochondrial	Aldh2	4843000000	4693900000	4854500000	4394300000	5508500000	5996500000	5173300000	6014600000	6391300000	5895300000	6697500000	6410700000	6323600000	5607700000	6.19153e+09	5.06629e+09	0.818261	0.00067628	Aldh2
Thioredoxin-related transmembrane protein 2	Tmx2	111120000	117570000	90599000	112440000	92761000	110060000	80392000	112340000	116830000	156060000	131420000	120350000	107700000	130080000	1.24969e+08	1.02135e+08	0.817282	0.0155727	Tmx2
28S ribosomal protein S28, mitochondrial	Mrps28	55450000	51428000	65619000	53418000	54249000	57466000	42919000	59554000	65511000	59605000	72324000	57169000	60061000	91416000	66520000	5.43641e+07	0.81726	0.0391191	Mrps28
Nucleosome assembly protein 1-like 1	Nap1l1	64886000	47609000	57307000	46302000	40615000	53652000	55603000	79086000	59418000	51666000	75109000	67850000	54799000	60105000	6.40047e+07	52282000	0.816846	0.0355457	Nap1l1
Ras-related protein Rab-35	Rab35	86970000	96841000	108060000	75095000	107020000	98226000	122650000	140240000	111770000	144330000	124490000	135500000	98160000	97268000	1.2168e+08	99266000	0.815797	0.0348724	Rab35
UTP--glucose-1-phosphate uridylyltransferase	Ugp2	1877600000	2273900000	2313600000	1824300000	2647600000	2505400000	2436500000	2551500000	2710500000	2951300000	3083000000	2625900000	2554200000	3001700000	2.78259e+09	2.26841e+09	0.815218	0.00401455	Ugp2
Obg-like ATPase 1	Ola1	1256800000	1359200000	1118900000	1269200000	782360000	1123700000	1075000000	1416200000	1473300000	1255000000	1289800000	1304900000	1350300000	1706200000	1.39939e+09	1.14074e+09	0.81517	0.0156866	Ola1
2-methoxy-6-polyprenyl-1,4-benzoquinol methylase, mitochondrial	Coq5	565440000	501580000	492410000	553860000	473170000	521500000	471630000	589520000	697620000	709820000	611950000	522930000	528880000	732420000	6.27591e+08	511370000	0.814814	0.00682518	Coq5
Integrin beta-1-binding protein 2	Itgb1bp2	24929000	27414000	28306000	26087000	23892000	21699000	32381000	26027000	32903000	31216000	41274000	25888000	39446000	30002000	3.23937e+07	2.63869e+07	0.814567	0.0412017	Itgb1bp2
Sarcoplasmic/endoplasmic reticulum calcium ATPase 2	Atp2a2	91364000000	91689000000	95569000000	86199000000	93077000000	98223000000	86791000000	117070000000	112750000000	108770000000	108710000000	116730000000	116490000000	110400000000	1.12989e+11	9.18446e+10	0.812866	4.96594e-07	Atp2a2
Cullin-3	Cul3	23325000	24911000	29815000	19442000	21573000	28738000	20351000	22464000	38037000	32394000	30570000	29423000	26817000	27450000	2.95936e+07	2.40221e+07	0.811735	0.038283	Cul3
Glutathione S-transferase LANCL1	Lancl1	49308000	56234000	59576000	51568000	56655000	57056000	69311000	61699000	85578000	61415000	63642000	59189000	88749000	72827000	7.04427e+07	5.71011e+07	0.810604	0.02539	Lancl1
Myopalladin	Mypn	70909000	92405000	88492000	49053000	75789000	69639000	76934000	124710000	88775000	95044000	79841000	82982000	82800000	91478000	9.22329e+07	7.47459e+07	0.810404	0.0466133	Mypn
Protein FAM210A	Fam210a	357490000	364720000	324770000	317690000	350750000	354030000	387910000	471040000	371510000	368750000	384920000	465210000	442530000	529440000	4.33343e+08	3.51051e+08	0.810101	0.00588799	Fam210a
Propionyl-CoA carboxylase beta chain, mitochondrial	Pccb	3251000000	3382100000	3477500000	3005800000	3328100000	4094800000	3336100000	4134700000	4611200000	4163000000	4174400000	4165300000	4453800000	3849500000	4221700000	3.41077e+09	0.807914	0.000235412	Pccb
Mitochondrial import inner membrane translocase subunit Tim9	Timm9	245120000	305810000	317180000	218340000	241700000	273040000	313220000	320150000	332530000	364690000	326450000	396700000	365350000	265440000	3.38759e+08	2.73487e+08	0.807322	0.0113105	Timm9
Protein MEMO1	Memo1	103940000	63264000	103460000	100430000	94130000	98290000	106230000	120920000	109740000	119890000	134100000	103340000	89806000	151910000	1.18529e+08	9.56777e+07	0.807206	0.0337538	Memo1
Mitochondrial import inner membrane translocase subunit Tim17-B	Timm17b	12381000	9592800	10443000	10553000	12898000	12274000	12421000	12708000	15180000	14416000	13339000	16751000	14339000	13144000	1.42681e+07	1.1509e+07	0.80662	0.00225117	Timm17b
Tetratricopeptide repeat protein 38	Ttc38	225350000	247090000	256580000	246730000	229020000	299240000	260920000	290750000	365640000	305780000	306650000	291090000	306080000	323820000	312830000	2.52133e+08	0.805974	0.000720828	Ttc38
Protein FMC1 homolog	Fmc1	24328000	28348000	33576000	20465000	30959000	32793000	29994000	37328000	41993000	32853000	29063000	43101000	25592000	38872000	3.55431e+07	2.86376e+07	0.805713	0.043986	Fmc1
Protein phosphatase 1 regulatory subunit 12B	Ppp1r12b	664120000	637910000	602810000	533400000	613020000	624480000	613300000	740650000	747360000	905100000	708320000	744700000	741160000	746640000	761990000	612720000	0.804105	0.000227299	Ppp1r12b
Mitochondrial proton/calcium exchanger protein	Letm1	2045100000	1853600000	1869900000	1665900000	1746000000	1789800000	1928400000	2369100000	2156500000	2373000000	2404500000	2445300000	1970400000	2322700000	2.29164e+09	1.84267e+09	0.804083	0.000105048	Letm1
Methylmalonyl-CoA mutase, mitochondrial	Mmut	1411800000	1107300000	1493300000	1418100000	1397700000	1727200000	1460200000	2000300000	1731100000	1779300000	1606600000	1978900000	1676300000	1720900000	1.78477e+09	1430800000	0.801671	0.00185238	Mmut
Branched-chain-amino-acid aminotransferase, mitochondrial	Bcat2	2425400000	2301300000	2773300000	2367400000	2302900000	2930400000	2713400000	2955200000	3401800000	3316300000	3585100000	2944700000	3244600000	2836200000	3.18341e+09	2.54487e+09	0.799416	0.000751341	Bcat2
Bifunctional coenzyme A synthase	Coasy	15753000	12976000	23074000	16366000	15695000	16059000	12080000	20180000	21885000	16779000	15076000	22723000	23732000	20039000	2.00591e+07	1.60004e+07	0.797663	0.0425035	Coasy
Translation factor Guf1, mitochondrial	Guf1	33869000	40111000	24592000	35672000	28704000	21531000	24871000	31155000	34242000	46658000	32470000	34522000	39144000	44341000	3.75046e+07	2.99071e+07	0.797427	0.0473413	Guf1
Holocytochrome c-type synthase	Hccs	266920000	304020000	297020000	270320000	294480000	303590000	259850000	387800000	377240000	390850000	338610000	332010000	386080000	291720000	3.57759e+08	2.85171e+08	0.797106	0.000665464	Hccs
Kynurenine--oxoglutarate transaminase 3	Kyat3	629370000	683600000	749480000	665560000	633940000	917360000	612660000	877090000	898520000	1004600000	962040000	870200000	745560000	786900000	8.77844e+08	6.98853e+08	0.796101	0.005432	Kyat3
Tubulin alpha-8 chain	Tuba8	282000000	295610000	230060000	256450000	260020000	285200000	262200000	371690000	347780000	270010000	365330000	342640000	304610000	350570000	336090000	2.67363e+08	0.79551	0.00105445	Tuba8
Serine protease inhibitor A3K	Serpina3k	1593600000	2230100000	2302400000	1641100000	2124700000	2592000000	1438300000	2729200000	1917900000	2621200000	2900600000	2446000000	2657900000	2228300000	2.50016e+09	1.98889e+09	0.795504	0.0290387	Serpina3k
28S ribosomal protein S6, mitochondrial	Mrps6	41902000	36108000	32633000	41650000	44899000	65085000	37143000	49516000	67232000	55184000	56086000	44176000	54838000	50025000	5.38653e+07	4.27743e+07	0.794097	0.0419623	Mrps6
Isochorismatase domain-containing protein 2A	Isoc2a	504640000	565610000	687510000	453900000	583080000	719350000	601640000	883130000	511490000	705070000	895120000	642420000	785070000	762430000	7.40676e+08	5.87961e+08	0.793818	0.0304476	Isoc2a
Cytochrome c oxidase subunit 7A1, mitochondrial	Cox7a1	5439600000	4273500000	5008300000	5764700000	5333500000	5544700000	4937200000	6972900000	5928900000	7237500000	7030000000	5745800000	6536700000	6421000000	6.55326e+09	5.18593e+09	0.791351	0.000432918	Cox7a1
Insulin-degrading enzyme	Ide	58720000	58163000	62223000	53513000	57590000	78366000	76373000	63618000	80383000	75936000	94143000	105190000	78156000	64887000	8.03304e+07	63564000	0.791282	0.0291391	Ide
Endoplasmic reticulum chaperone BiP	Hspa5	4081200000	4739700000	3810200000	3929600000	4306800000	4768800000	3776700000	4933100000	5491400000	5602000000	5541500000	5236100000	5439100000	5029700000	5324700000	4.20186e+09	0.789126	5.96081e-05	Hspa5
Hexokinase-2	Hk2	2562700000	2601500000	2511500000	2451800000	2984300000	3495900000	2519300000	3343100000	3818600000	3356600000	3286700000	3086200000	3645400000	3856600000	3.48474e+09	2.73243e+09	0.784112	0.00132905	Hk2
CD59A glycoprotein	Cd59a	24674000	18379000	32052000	28312000	26453000	21018000	27477000	31417000	30142000	34891000	33229000	29275000	33356000	35997000	3.26153e+07	2.54807e+07	0.781251	0.00353156	Cd59a
m-AAA protease-interacting protein 1, mitochondrial	Maip1	166530000	175870000	139850000	197900000	175840000	145770000	169430000	179520000	280830000	199660000	204310000	220850000	190930000	223340000	2.14206e+08	1.67313e+08	0.781085	0.00739955	Maip1
Cytochrome c oxidase assembly factor 7	Coa7	98983000	139970000	121220000	150430000	121190000	129210000	104590000	158940000	195170000	170270000	148990000	151270000	146880000	137560000	158440000	1.23656e+08	0.78046	0.00455204	Coa7
Succinyl-CoA:3-ketoacid coenzyme A transferase 1, mitochondrial	Oxct1	11873000000	11133000000	13011000000	11018000000	12105000000	14151000000	11834000000	15335000000	14878000000	16172000000	16565000000	15318000000	15271000000	15640000000	15597000000	1.21607e+10	0.779683	9.33401e-06	Oxct1
D-dopachrome decarboxylase	Ddt	666560000	645510000	821090000	647280000	712030000	800330000	900090000	898040000	893530000	796090000	1015600000	1032600000	931700000	1105200000	9.53251e+08	7.41841e+08	0.778222	0.00218055	Ddt
Mitochondrial 10-formyltetrahydrofolate dehydrogenase	Aldh1l2	16885000	24087000	14585000	20142000	19150000	16797000		24948000	22061000	17895000	24855000	33742000	21363000	22523000	2.39124e+07	1.86077e+07	0.778159	0.0478236	Aldh1l2
Protein LZIC	Lzic	111940000	62255000	117250000	74424000	120960000	106730000	101150000	137950000	140800000	107850000	121340000	140960000	104840000	139370000	1.27587e+08	9.92441e+07	0.777854	0.0184656	Lzic
Long-chain-fatty-acid--CoA ligase 6	Acsl6	12053000	15125000	16004000	12507000	12990000	15997000	14782000	22541000	21728000	19595000	16384000	21208000	14679000	11821000	1.82794e+07	1.42083e+07	0.777283	0.0301651	Acsl6
Translation initiation factor IF-2, mitochondrial	Mtif2	56471000	60471000	31468000	57760000	58742000	55254000	59891000	89613000	69393000	63149000	61510000	68334000	67775000	69812000	6.99409e+07	5.42939e+07	0.776282	0.0109919	Mtif2
Coiled-coil-helix-coiled-coil-helix domain-containing protein 2	Chchd2	120620000	151290000	112460000	132120000	137210000	174990000	112120000	172520000	208360000	160080000	183140000	146970000	215320000	128090000	1.73497e+08	1.34401e+08	0.774661	0.0210439	Chchd2
NEDD8-conjugating enzyme Ubc12	Ube2m	85107000	133150000	51840000	97070000	94122000	100420000	96758000	103390000	105800000	141020000	104430000	131670000	142730000		1.21507e+08	9.40667e+07	0.774169	0.0452546	Ube2m
Atlastin-2	Atl2	34002000		36944000	39952000	30093000		35407000	38711000	37681000			52968000	56918000	41664000	45588400	35279600	0.773872	0.0414742	Atl2
Transmembrane protein 109	Tmem109	60501000	56845000	73425000		63497000	47724000	66432000	80981000	64433000	79146000	93161000	93194000	65502000	79712000	79447000	61404000	0.772893	0.00960982	Tmem109
Beta-enolase	Eno3	24877000000	24995000000	26510000000	23393000000	24313000000	29027000000	25532000000	33944000000	34913000000	29233000000	36021000000	32288000000	33341000000	31414000000	33022000000	25521000000	0.772848	1.87531e-05	Eno3
Ribosyldihydronicotinamide dehydrogenase [quinone]	Nqo2	282600000	281620000	347860000	262520000	301170000	384290000	141680000	360150000	422690000	374360000	360520000	401810000	346120000	325660000	3.70187e+08	2.85963e+08	0.772482	0.0202487	Nqo2
Cysteine and histidine-rich domain-containing protein 1	Chordc1	58182000	73292000	72690000	66029000	81750000	73568000	67564000	86622000	91298000	112160000	69619000	87347000	104720000	88262000	9.14326e+07	7.04393e+07	0.770396	0.00392624	Chordc1
Importin subunit alpha-5	Kpna1	62317000	65279000	53678000	52364000	41449000	46306000	46354000	97900000	64427000	59498000	60180000	64693000	76546000	54312000	6.82223e+07	5.25353e+07	0.77006	0.0325493	Kpna1
Alanine aminotransferase 1	Gpt	182340000	153750000	218170000	183610000	170330000	189270000	172360000	269810000	237740000	228460000	244590000	291290000	175120000	205890000	2.36129e+08	1.81404e+08	0.768244	0.00598563	Gpt
Lipoamide acyltransferase component of branched-chain alpha-keto acid dehydrogenase complex, mitochondrial	Dbt	1922000000	1752800000	2132200000	1816500000	1997600000	2465200000	1966500000	2655300000	2892800000	2486700000	2375600000	2810300000	2378900000	2700200000	2.61426e+09	2.00754e+09	0.767921	0.000252219	Dbt
Heat shock protein HSP 90-alpha	Hsp90aa1	731050000	713570000	608130000	686840000	787440000	684700000	684950000	855400000	848890000	984310000	824270000	1064100000	839280000	961030000	911040000	6.99526e+08	0.767832	0.000212582	Hsp90aa1
Delta-1-pyrroline-5-carboxylate dehydrogenase, mitochondrial	Aldh4a1	3164100000	3278500000	3942000000	3023500000	3576900000	4472200000	4173100000	4689800000	5126900000	4349300000	4633100000	5355700000	4595100000	4638200000	4.76973e+09	3.66147e+09	0.767648	0.000703483	Aldh4a1
ATP-dependent Clp protease proteolytic subunit, mitochondrial	Clpp	89669000	101910000	93914000	81341000	95819000	101470000	103100000	159260000	118020000	104180000	127460000	111640000	96857000	152210000	1.24232e+08	9.53176e+07	0.767252	0.00982392	Clpp
Glutaryl-CoA dehydrogenase, mitochondrial	Gcdh	519310000	620340000	687150000	634850000	714190000	882980000	671900000	885540000	944510000	772370000	861480000	827420000	994020000	885550000	8.81556e+08	6.75817e+08	0.766619	0.00146848	Gcdh
HIG1 domain family member 1A, mitochondrial	Higd1a	51942000	62138000	38405000	48480000	56994000	42650000	50279000	49486000	82915000	58513000	70366000	64403000	77192000	57813000	6.58126e+07	5.01269e+07	0.761661	0.0130517	Higd1a
Endoplasmic reticulum resident protein 29	Erp29	24695000	26460000	21764000	20737000	26108000	20602000	21724000	27134000	25290000	36377000	30062000	36304000	24080000	33617000	3.04091e+07	2.31557e+07	0.761472	0.00571008	Erp29
Transcription termination factor 2, mitochondrial	Mterf2	46346000	41359000	36093000	49875000	39803000	52457000	23798000	76042000	45079000	63808000	58277000	41099000	54705000	44427000	5.47767e+07	4.13901e+07	0.755616	0.0443978	Mterf2
RNA binding protein fox-1 homolog 2	Rbfox2	9013900	9747200	7233000		6344700	8094700	7003200	11549000	10668000	9324500		7927200		12987000	10491140	7.90612e+06	0.753599	0.0272594	Rbfox2
Zinc finger and BTB domain-containing protein 41	Zbtb41	760720000	634270000	601460000	644470000	638620000		582030000	744330000	1118400000	855320000	813890000	809020000	853030000	791240000	8.55033e+08	643595000	0.752714	0.00284486	Zbtb41
Pregnancy zone protein	Pzp	2226100000	2042000000	2181400000	2208600000	2124600000	2304200000	2474700000	2990000000	2543300000	2800300000	2832800000	3164700000	3604700000	2742900000	2954100000	2.22309e+09	0.752542	0.000227626	Pzp
A disintegrin and metalloproteinase with thrombospondin motifs 5	Adamts5	114250000	118760000	72384000	85203000	136000000	102770000	111250000	106450000	123460000		181480000	183810000	103100000	150650000	1.41492e+08	1.05802e+08	0.747764	0.0488481	Adamts5
Cytochrome b5	Cyb5a	701440000	777280000	723060000	712450000	753910000	989270000	882230000	988430000	1169400000	1171300000	1163300000	1006100000	783750000	1136800000	1.05987e+09	7.91377e+08	0.746675	0.00190027	Cyb5a
Kinesin-like protein KIF15	Kif15	19480000	18331000	19583000	18182000	21695000	18188000	14507000	20059000	33736000	23137000	20833000	22244000		29726000	2.49558e+07	1.85666e+07	0.743977	0.0161033	Kif15
Sulfite oxidase, mitochondrial	Suox	157260000	166430000	165860000	160910000	191330000	226150000	199570000	258320000	278740000	223720000	230190000	249080000	232110000	233910000	2.43724e+08	1.81073e+08	0.742941	0.000235308	Suox
Complement C3	C3	2209700000	2586800000	2460000000	2074300000	2342600000	2268800000	2764300000	2167900000	3976900000	3067500000	2896500000	4499000000	2614700000	3280800000	3.21476e+09	2.38664e+09	0.742402	0.0217474	C3
5-AMP-activated protein kinase subunit beta-2	Prkab2	82560000	62497000	74478000	73863000	53994000	55092000	71788000	100140000	67125000	78692000	104930000	70098000	90081000	128750000	9.14023e+07	6.77531e+07	0.741263	0.0245399	Prkab2
Ferritin heavy chain	Fth1	2740100000	2911200000	3221600000	2981700000	2677400000	3474400000	2964700000	4266300000	4048500000	3833600000	3832600000	4385600000	4211200000	3722900000	4.04296e+09	2.99587e+09	0.74101	8.29205e-06	Fth1
Cytochrome b-c1 complex subunit 6, mitochondrial	Uqcrh	7328000000	6998300000	8030900000	6573200000	5859700000	6721800000	7481300000	9279800000	7999000000	11662000000	10068000000	10596000000	9036000000	7508900000	9.44996e+09	6.99903e+09	0.740641	0.00170404	Uqcrh
Cadherin-13	Cdh13	1250000000	1314400000	1428100000	1368700000	1320900000	1528200000	1398000000	1899000000	1771200000	1776600000	1861600000	2064700000	1805600000	1799900000	1.85409e+09	1.37261e+09	0.740319	8.19975e-07	Cdh13
Mitochondrial potassium channel	Ccdc51	60201000	47629000	41603000	62061000	41114000	47126000	52155000	65229000	48188000	55360000	72033000	60844000	88877000	85385000	67988000	5.02699e+07	0.739393	0.0186176	Ccdc51
Lipoprotein lipase	Lpl	753390000	871290000	784080000	747860000	760680000	1009500000	677860000	1011400000	1180900000	993660000	1060900000	1209700000	1152900000	986470000	1.08513e+09	8.00666e+08	0.73785	0.000209256	Lpl
Serpin H1	Serpinh1	785150000	776920000	674050000	609210000	649620000	791080000	628230000	902990000	815110000	1157300000	739630000	1187200000	927380000	952980000	9.54656e+08	7.02037e+08	0.735383	0.00338887	Serpinh1
Hydroxyacylglutathione hydrolase, mitochondrial	Hagh	168560000	176620000	190840000	166900000	182800000	207350000	237070000	257520000	214460000	322900000	245220000	257030000	279740000	239690000	2.59509e+08	190020000	0.73223	0.000974852	Hagh
ATP synthase subunit a	Mtatp6	885210000	671850000	1010100000	958260000	607660000	868410000	475070000	1188600000	1173600000	748970000	997970000	987760000	1394200000	1032300000	1.07477e+09	7.82366e+08	0.727937	0.0184869	Mtatp6
2-oxoisovalerate dehydrogenase subunit beta, mitochondrial	Bckdhb	803420000	816730000	914910000	819070000	865490000	1184200000	765590000	1208100000	1309400000	1247400000	1240800000	1207600000	1125100000	1180400000	1.21697e+09	8.81344e+08	0.724211	8.4639e-05	Bckdhb
Fumarylacetoacetase	Fah	116400000	107700000	163930000	108490000	169340000	241770000	128980000	195410000	218800000	198930000	207110000	221070000	164900000	226610000	204690000	1.48087e+08	0.72347	0.014944	Fah
Tubulin alpha-3 chain	Tuba3b	72425000	88873000	39499000	74340000	55064000	73143000	28926000	78583000	77189000	124750000	68186000	83944000	71656000	94062000	8.54814e+07	6.17529e+07	0.722413	0.0499681	Tuba3b
Anamorsin	Ciapin1	24823000	30721000	26775000	32439000	36798000	37995000	25939000	45068000	46426000	38725000	40095000	62224000	38993000	26969000	4.26429e+07	3.07843e+07	0.72191	0.0217603	Ciapin1
AP-1 complex subunit gamma-1	Ap1g1	69401000	54489000	67394000	62608000	80654000	73655000	76776000	109620000	74537000	71729000	103540000	90811000	99958000	122080000	9.60393e+07	6.92824e+07	0.721397	0.00456691	Ap1g1
Isovaleryl-CoA dehydrogenase, mitochondrial	Ivd	6734400000	6597600000	7305600000	5790400000	6428000000	9736500000	7770500000	10122000000	9970600000	10513000000	9752800000	9402100000	11209000000	9466400000	1.00623e+10	7.19471e+09	0.715019	0.000192002	Ivd
Serine--tRNA ligase, mitochondrial	Sars2	25726000	25655000	20896000	14836000	28594000	34056000	28287000	31237000	45715000	37613000	36278000	33019000	36236000	29146000	3.56063e+07	2.54357e+07	0.71436	0.00639654	Sars2
Protein mago nashi homolog 2	Magohb	25711000	24495000	21567000	22901000	19640000	21508000	18451000	28986000	25593000	45396000	29934000	26734000	27839000	34449000	3.12759e+07	22039000	0.704665	0.005854	Magohb
DNL-type zinc finger protein	Dnlz			13702000	18125000	22585000	20532000	25839000	27674000	36233000	23492000	33177000	28448000	26906000	24374000	2.86149e+07	20156600	0.70441	0.0104297	Dnlz
Corrinoid adenosyltransferase MMAB	Mmab	102300000	108140000	112320000	104310000	95291000	133780000	76686000	130700000	138370000	175820000	174990000	118610000	158480000	145930000	1.48986e+08	1.0469e+08	0.702682	0.00122063	Mmab
Aminoacyl tRNA synthase complex-interacting multifunctional protein 2	Aimp2	29331000	37915000	32405000	45100000	24436000	30971000	33485000	64102000	58754000	39998000	29604000	45573000	47140000	47718000	4.75556e+07	3.33776e+07	0.701865	0.0147853	Aimp2
Activator of 90 kDa heat shock protein ATPase homolog 1	Ahsa1	206280000	207860000	219230000	171820000	226860000	237820000	202390000	308300000	297370000	299960000	320260000	329080000	274810000	291060000	3.02977e+08	2.10323e+08	0.694187	1.40688e-06	Ahsa1
Fibronectin	Fn1	158970000	155350000	138510000	175620000	198220000	214080000	165940000	175800000	270520000	277450000	230820000	318590000	245320000	244170000	251810000	1.72384e+08	0.684581	0.00150669	Fn1
2-oxoisovalerate dehydrogenase subunit alpha, mitochondrial	Bckdha	727110000	770070000	769370000	663010000	890710000	1091700000	655710000	1067600000	1219600000	1333500000	1179400000	983300000	1288900000	1067000000	1.16276e+09	7.95383e+08	0.684049	0.000384296	Bckdha
Cleavage and polyadenylation specificity factor subunit 5	Nudt21	16087000	29506000		17845000	20729000	26621000	16408000	41472000	31247000	26581000	31372000		36002000	19409000	3.10138e+07	2.11993e+07	0.683544	0.0293362	Nudt21
Complement C4-B	C4b	50134000	54204000	45019000	50718000	53453000	58918000	56070000	70380000	64838000	87787000	88572000	107930000	86466000	52645000	7.98026e+07	5.26451e+07	0.659692	0.00254469	C4b
Trimeric intracellular cation channel type A	Tmem38a	771780000	465160000	557040000	470440000	587790000	571390000	670170000	646540000	895750000	1052900000	936240000	1075500000	666490000	1034400000	9.01117e+08	5.84824e+08	0.648999	0.00176959	Tmem38a
Complement factor H	Cfh	152800000	178410000	158720000	157860000	173120000	218430000	202270000	172400000	315750000	268850000	275360000	375150000	239560000	267960000	2.73576e+08	1.77373e+08	0.64835	0.00262335	Cfh
Hypoxia up-regulated protein 1	Hyou1	38463000	67530000	38751000	45702000	47211000	44809000	53774000	78603000	75841000	69016000	81228000	98947000	57128000	59521000	7.43263e+07	4.80343e+07	0.646262	0.00179801	Hyou1
Eukaryotic translation elongation factor 1 epsilon-1	Eef1e1	17294000	15772000		9817800	17850000	16259000	29184000		27697000	24526000			30284000	27743000	27562500	1.76961e+07	0.642037	0.0187948	Eef1e1
Acyl-CoA:lysophosphatidylglycerol acyltransferase 1	Lpgat1	9179700	9439800	10340000	5546200	6217100	5342800	6107500	18624000	8925300	7158700	7267400	11697000	12231000	15827000	1.16758e+07	7453300	0.638356	0.039229	Lpgat1
Wolframin	Wfs1	36035000	38796000	29474000	29228000	49872000	36131000	37045000	54077000	47006000	60962000	57818000	64865000	54798000	62582000	57444000	3.66544e+07	0.63809	6.43789e-05	Wfs1
4-aminobutyrate aminotransferase, mitochondrial	Abat	57232000	70061000		49120000		58388000		106610000	104460000	72228000	95761000	78903000	75971000	112090000	92289000	58700250	0.636048	0.0044863	Abat
Glycerophosphocholine phosphodiesterase GPCPD1	Gpcpd1	33295000	21942000	50413000	31720000	35354000	45631000	48281000	66320000	68752000	41397000	46021000	76158000	58239000	62995000	5.99831e+07	3.80909e+07	0.635026	0.00382171	Gpcpd1
Creatine kinase B-type	Ckb	651940000	556390000	611010000	454510000	441050000	573800000	516720000	781960000	824420000	1021100000	875420000	878840000	760890000	993410000	8.76577e+08	5.43631e+08	0.620175	1.51876e-05	Ckb
Carbonyl reductase [NADPH] 2	Cbr2	41068000	27239000	24915000	38552000	31242000	38277000	34597000	71222000	55434000	60491000	31380000	71041000	40257000	52316000	5.45916e+07	3.36986e+07	0.617285	0.00496852	Cbr2
Calcyclin-binding protein	Cacybp	72039000	48634000	89998000	62410000	61571000	94651000	78613000	151160000	105530000	134650000	90548000	95501000	96570000	149410000	1.17624e+08	7.25594e+07	0.616875	0.00246427	Cacybp
Hemopexin	Hpx	2479300000	2279600000	2371000000	1949200000	2541100000	2245900000	2264000000	2493100000	4530700000	3541200000	2745600000	6806700000	2167000000	4260900000	3.79217e+09	2304300000	0.607647	0.030915	Hpx
Apolipoprotein E	Apoe	67225000	85042000	121720000	62109000	72058000	71389000	87145000	109480000	114760000	163430000	114870000	181890000	80445000	171870000	1.33821e+08	8.09554e+07	0.604954	0.00717956	Apoe
Pyruvate carboxylase, mitochondrial	Pc	369150000	380800000	415860000	281600000	501350000	746240000	474880000	718670000	870920000	783070000	792650000	685210000	865320000	696960000	7.73257e+08	452840000	0.585627	0.00026898	Pc
Protein Z-dependent protease inhibitor	Serpina10	25516000	20306000	35116000	20557000	7341300	27210000	30537000	40173000	44229000	32759000	35976000	50520000		41196000	4.08088e+07	2.37976e+07	0.583149	0.00247897	Serpina10
Collagen alpha-1(I) chain	Col1a1	457550000	437500000	315980000	386020000	384050000	795670000	591980000	389790000	568510000	935320000	1229400000	645460000	1410600000	621570000	8.28664e+08	481250000	0.580754	0.0444832	Col1a1
Collagen alpha-1(IV) chain	Col4a1	179320000	157330000	148370000	173960000	210150000	287400000	318160000	187820000	247830000	314270000	521090000	404300000	546050000	321400000	3.63251e+08	210670000	0.579956	0.0195369	Col4a1
Plasma membrane calcium-transporting ATPase 1	Atp2b1	28119000	41422000	44352000	22672000	49604000	39511000	33337000	58028000	34238000	79798000	66563000	79147000	42050000	87020000	6.38349e+07	3.70024e+07	0.579659	0.00764685	Atp2b1
Proline dehydrogenase 1, mitochondrial	Prodh			33962000	37574000	28732000	58511000	53664000	90114000	79191000	80631000	83571000	69133000	51805000	71713000	7.51654e+07	42488600	0.565268	0.00131599	Prodh
Myotilin	Myot	39707000	108570000	68175000	53208000	100920000	107580000	123330000	159160000	114690000	182180000	124360000	168960000	206760000	155900000	1.58859e+08	8.59271e+07	0.540903	0.00107644	Myot
Aquaporin-1	Aqp1	463130000	386080000	443870000	485600000	349060000	516760000	373590000	897780000	821310000	816140000	872880000	847770000	615530000	778720000	8.07161e+08	4.31156e+08	0.534163	1.29438e-06	Aqp1
Collagen alpha-2(IV) chain	Col4a2	109540000	88403000	107540000	149410000	160030000	278340000	204300000	204880000	205790000	282300000	375550000	298490000	478750000	209210000	2.93567e+08	1.56795e+08	0.534102	0.0121445	Col4a2
Fibrinogen beta chain	Fgb	1000700000	899390000	881570000	917810000	919080000	1031700000	1041200000	1388700000	2105300000	2083400000	1493000000	2644500000	1684500000	1932600000	1.90457e+09	9.55921e+08	0.501909	8.73127e-05	Fgb
Fibrinogen gamma chain	Fgg	841960000	869420000	691230000	846680000	842020000	1005300000	830400000	1462200000	1923300000	1634600000	1461300000	2764300000	1438900000	1640000000	1.76066e+09	8.46716e+08	0.480909	0.000303158	Fgg
Fibrinogen alpha chain	Fga	813600000	732640000	679870000	836080000	962770000	1038200000	847150000	1391900000	1788100000	1667000000	1558900000	2567700000	1573900000	1916200000	1.78053e+09	844330000	0.474202	5.25401e-05	Fga
Heat shock protein 105 kDa	Hsph1	66125000	70132000	84021000	39084000	63948000	110010000		150400000	156490000	160370000	137930000	201670000	114580000	224640000	1.63726e+08	72220000	0.441104	0.000321416	Hsph1
Serine protease inhibitor A3N	Serpina3n	41345000	69981000	13939000	66695000	64930000	57578000	42403000	38613000	183630000	128620000	66834000	186130000	52173000	156730000	1.16104e+08	5.09816e+07	0.439102	0.0228582	Serpina3n
2-amino-3-ketobutyrate coenzyme A ligase, mitochondrial	Gcat	27533000	28258000	45341000	51333000	45326000	122740000	38428000	98951000	144100000	135410000	115880000	117760000	130480000	107540000	1.21446e+08	5.12799e+07	0.422245	0.000264635	Gcat
Major urinary protein 6	Mup6	11238000	42654000	37153000	9292500	70752000	54698000	25528000	148580000	34635000	70110000	66320000	97153000	87285000	100810000	8.64133e+07	3.59022e+07	0.415471	0.00787915	Mup6
D-beta-hydroxybutyrate dehydrogenase, mitochondrial	Bdh1	573680000	549000000	661410000	252690000	876840000	1607300000	1329700000	2439000000	2485600000	2410400000	1887900000	2213200000	2130900000	2357500000	2.27493e+09	8.35803e+08	0.367397	9.4981e-06	Bdh1
Inter alpha-trypsin inhibitor, heavy chain 4	Itih4	302440000	214970000	221680000	252670000	261380000	241320000	260090000	435870000	1143000000	691880000	524220000	1655100000	420780000	967140000	8.33999e+08	250650000	0.30054	0.00529055	Itih4
Heat shock 70 kDa protein 1A	Hspa1a	40231000	21191000	71188000	24062000	58894000	80982000	21309000	62653000	144230000	113800000	177860000	282660000	294330000	252870000	1.89772e+08	4.54081e+07	0.239278	0.00140889	Hspa1a
Alpha-1-antitrypsin 1-5	Serpina1e	20713000	53764000	68521000	86138000	41005000	257580000	65855000	719990000	773700000	1068500000	1076900000	1130400000	1061800000	930390000	9.65954e+08	8.47966e+07	0.0877853	2.10771e-08	Serpina1e
Haptoglobin	Hp	25515000	43256000			202470000	462060000		952900000	3262100000	1887500000	1834100000	5273400000	1250400000	3010000000	2.49577e+09	183325250	0.0734543	0.0144709	Hp
