# Supplementary material for: Subcellular mass spectrometric detection unveils hyperglycemic memory in the diabetic heart
Source: J Diabetes. 2024 Nov 13;16(11):e70033. doi: 10.1111/1753-0407.70033 (PMC11561303; doi:10.1111/1753-0407.70033)
Supplement: Supplementary file 2 — Data S2. Supporting information. [file JDB-16-e70033-s003.xlsx]

## Sheet: Sheet1
Excel 2.TMT based mass spectrometry analysis of hearts from STZ-induced diabetic mice and controls.
Protein Name	Gene Name	STZ1	STZ2	STZ3	STZ4	STZ5	STZ6	STZ7	average STZ	Control1	Control2	Control3	Control4	Control5	Control6	Control7	average Control	STZ/Control	t test p value	Gene Name		LFQ-STZ/Control	t test p value
Hydroxymethylglutaryl-CoA synthase, mitochondrial	Hmgcs2	1.7603	1.27465	1.43628	2.1085	1.3184	0.783827	1.59938	1.46876	0.611844	0.613247	0.61349	0.60906	0.612245	0.611196	0.622094	0.613311	2.39481	0.000152178	Hmgcs2		10.7031	0.0422468
60S ribosomal protein L35a	Rpl35a	1.07829	1.19262	1.39143	1.70665	1.60601	1.56761	1.03354	1.36802	0.576011	0.601963	0.608682	0.594838	0.600517	0.658192	0.659259	0.614209	2.22729	9.12499e-06	Rpl35a
Myosin-7	Myh7	1.14119	1.55928	1.19825	2.05238	1.28833	0.791196	1.95603	1.42667	0.726826	0.699036	0.70909	0.632542	0.561197	0.753909	0.709245	0.684549	2.0841	0.00109867	Myh7		3.80226	0.00156361
[Pyruvate dehydrogenase (acetyl-transferring)] kinase isozyme 4, mitochondrial	Pdk4	1.61623	1.28477	1.39714	1.44532	1.24764	0.834329	1.59091	1.34519	0.707688	0.576602	0.700543	0.700804	0.614891	0.675202	0.771448	0.678168	1.98357	3.04363e-05	Pdk4		3.4367	0.000133048
Acyl-coenzyme A thioesterase 2, mitochondrial	Acot2	1.47623	1.3064	1.28466	1.53598	1.2872	0.918617	1.39131	1.31434	0.727258	0.629112	0.701489	0.706092	0.758122	0.71778	0.737152	0.711001	1.84858	4.69981e-06	Acot2		2.36285	8.36946e-06
Sacsin	Sacs	1.08986	1.40406	1.12669	1.69945	1.16926	0.868158	1.45846	1.25942	0.884087	0.838692	0.818119	0.774952	0.717281	0.901342	0.841877	0.825193	1.52621	0.00164563	Sacs
2,4-dienoyl-CoA reductase [(3E)-enoyl-CoA-producing], mitochondrial	Decr1	1.26847	1.14789	1.20251	1.30249	1.15147	0.978746	1.31786	1.19563	0.814754	0.761781	0.775249	0.82343	0.826017	0.809962	0.801124	0.80176	1.49126	1.62471e-06	Decr1		1.60163	4.73376e-07
Delta(3,5)-Delta(2,4)-dienoyl-CoA isomerase, mitochondrial	Ech1	1.20512	1.15028	1.16361	1.25459	1.19097	1.03141	1.19917	1.17074	0.884418	0.785539	0.788292	0.818157	0.822393	0.821433	0.813399	0.81909	1.42931	4.57227e-08	Ech1		1.57973	2.8983e-07
Asporin	Aspn	1.01662	1.40836	1.03197	1.20462	1.46926	0.994494	1.10916	1.17636	0.807894	0.870621	0.782039	0.855839	0.768218	0.878941	0.86328	0.832405	1.4132	0.000631211	Aspn		2.09138	0.00262432
Apolipoprotein A-IV	Apoa4	1.23468	1.20475	1.20249	1.28834	1.15201	0.948999	1.17888	1.17288	0.747665	0.835124	0.837078	0.85609	0.868076	0.879393	0.829805	0.836176	1.40267	5.72036e-06	Apoa4		1.83119	0.000341922
Diablo IAP-binding mitochondrial protein	Diablo	1.27343	1.13194	1.1065	1.3342	1.11613	1.01238	1.15092	1.16079	0.856675	0.789194	0.792698	0.808732	0.827937	0.875899	0.913171	0.837758	1.38559	1.02118e-05	Diablo
Bifunctional epoxide hydrolase 2	Ephx2	1.16448	1.13549	1.18412	1.22918	1.13414	1.0263	1.16197	1.14796	0.834728	0.831393	0.822171	0.859402	0.851461	0.81319	0.844289	0.836662	1.37207	2.49456e-08	Ephx2		1.70011	5.20507e-07
Fructose-1,6-bisphosphatase isozyme 2	Fbp2	1.12094	1.09515	1.12135	1.27211	1.17965	1.04472	1.16944	1.14334	0.83803	0.805421	0.813273	0.858785	0.853678	0.826782	0.853737	0.835672	1.36816	1.60497e-07	Fbp2		1.88866	1.04424e-07
Mitochondrial uncoupling protein 3	Ucp3	1.17853	1.13303	1.17398	1.25094	1.13203	0.977473	1.22323	1.15274	0.853756	0.82237	0.825556	0.832032	0.902204	0.84641	0.881539	0.851981	1.35302	2.02687e-06	Ucp3		2.79969	0.000226489
Fatty acid-binding protein, adipocyte	Fabp4	1.24893	1.12291	1.12726	1.22471	1.16516	0.958371	1.22706	1.15348	0.890117	0.827277	0.825981	0.823555	0.861978	0.904638	0.850214	0.854823	1.34938	6.80271e-06	Fabp4		1.38181	1.00114e-05
Inositol monophosphatase 2	Impa2	1.20483	1.16238	1.20673	1.27976	1.14966	0.96111	1.12422	1.15553	0.869836	0.864234	0.847283	0.861664	0.878945	0.841913	0.838527	0.857486	1.34757	4.6328e-06	Impa2		1.79643	6.69307e-06
Bis(5'-adenosyl)-triphosphatase enpp4	Enpp4	1.02126	1.27501	1.24539	1.26043	1.10862	0.995756	1.29309	1.17137	0.904759	0.950432	0.911601	0.829997	0.853264	0.835331	0.806576	0.87028	1.34596	8.34178e-05	Enpp4
Lon protease homolog 2, peroxisomal	Lonp2	1.11808	1.22498	1.11396	1.31261	1.09196	1.09198	1.08225	1.14797	0.879901	0.844069	0.843395	0.849016	0.842545	0.882066	0.851109	0.856014	1.34107	1.60925e-06	Lonp2		2.46798	0.000684023
Breast cancer type 2 susceptibility protein homolog	Brca2	1.13659	1.12181	1.08941	1.19411	1.15633	1.08257	1.25195	1.14754	0.9089	0.77716	0.871662	0.819949	0.872128	0.891169	0.864307	0.857897	1.33762	2.78243e-07	Brca2
Catalase	Cat	1.14823	1.14427	1.15512	1.22026	1.09887	1.04957	1.14642	1.13753	0.881247	0.834178	0.839545	0.862785	0.851156	0.86834	0.841435	0.854098	1.33185	1.2507e-08	Cat		1.80712	6.28183e-08
Tight junction-associated protein 1	Tjap1	1.15784	1.17241	1.11326	1.30904	1.13841	0.998789	1.11467	1.14349	0.862865	0.793434	0.905787	0.9243	0.84023	0.847064	0.845779	0.859923	1.32976	8.90649e-06	Tjap1
Fatty acid-binding protein, heart	Fabp3	1.21258	1.09803	1.03863	1.20776	1.13423	0.977155	1.2914	1.13711	0.899906	0.753701	0.800723	0.855672	0.871269	0.921447	0.886367	0.855584	1.32905	6.13364e-05	Fabp3
Estradiol 17-beta-dehydrogenase 11	Hsd17b11	1.16809	1.11665	1.16953	1.17554	1.17389	0.991797	1.14339	1.13413	0.875112	0.840277	0.819768	0.876312	0.864926	0.844712	0.883129	0.857748	1.32221	2.31915e-07	Hsd17b11		2.10168	1.46004e-06
Trifunctional enzyme subunit alpha, mitochondrial	Hadha	1.1633	1.1097	1.14793	1.2195	1.14116	1.01131	1.17302	1.13799	0.899119	0.830542	0.857908	0.890659	0.861042	0.853561	0.851236	0.863438	1.31797	2.1622e-07	Hadha		1.30387	1.18829e-06
Peroxisomal acyl-coenzyme A oxidase 1	Acox1	1.09063	1.10493	1.13277	1.14931	1.09819	1.10749	1.10418	1.1125	0.859693	0.858076	0.854599	0.86856	0.853926	0.848215	0.852528	0.856514	1.29887	7.80209e-13	Acox1		2.07204	7.51369e-09
Trifunctional enzyme subunit beta, mitochondrial	Hadhb	1.15985	1.09796	1.16315	1.20607	1.13816	1.00292	1.16521	1.13333	0.921263	0.862598	0.863904	0.904653	0.86014	0.85818	0.851616	0.874622	1.2958	5.5819e-07	Hadhb		1.39134	2.76779e-06
Carnitine O-palmitoyltransferase 1, muscle isoform	Cpt1b	1.17585	1.14137	1.13891	1.17993	1.13231	0.964003	1.18352	1.13084	0.892764	0.884669	0.869137	0.871675	0.866405	0.861666	0.888614	0.876418	1.2903	1.61932e-06	Cpt1b		1.41333	1.5853e-05
Long-chain fatty acid transport protein 1	Slc27a1	1.15965	1.1025	1.11733	1.23194	1.1201	1.06254	1.10955	1.12909	0.918185	0.85963	0.886193	0.896621	0.834659	0.898296	0.846897	0.877211	1.28713	1.55864e-07	Slc27a1		1.65354	7.06453e-06
von Willebrand factor A domain-containing protein 8	Vwa8	1.18207	1.10807	1.12364	1.17957	1.10742	0.998596	1.16303	1.1232	0.904136	0.844939	0.857917	0.872824	0.883022	0.864953	0.893262	0.874436	1.28448	4.20852e-07	Vwa8		1.70522	3.46947e-07
Protein YIF1B	Yif1b	0.889669	1.11665	1.21108	1.14818	1.07541	1.17135	1.14446	1.10811	0.77456	0.904996	0.81639	0.853293	0.916125	0.912663	0.860853	0.862697	1.28448	0.000135589	Yif1b
Membrane progesterone receptor epsilon	Paqr9	0.906423	1.04695	1.06176	1.06404	1.5604	1.44118	0.941839	1.14608	1.0682	1.07556	0.977694	0.865661	0.786701	0.811616	0.679365	0.894971	1.28058	0.0429581	Paqr9
Catechol O-methyltransferase	Comt	1.11328	1.11862	1.12191	1.18042	1.15689	0.951966	1.20994	1.12186	0.878296	0.860417	0.88308	0.88467	0.86444	0.878075	0.886456	0.876491	1.27995	5.1218e-06	Comt		1.59283	4.48513e-05
Very long-chain specific acyl-CoA dehydrogenase, mitochondrial	Acadvl	1.15456	1.10114	1.1011	1.20112	1.09384	1.01459	1.15894	1.1179	0.903559	0.850161	0.860387	0.886195	0.877231	0.868172	0.872808	0.874073	1.27895	2.63265e-07	Acadvl		1.382	8.9182e-08
Tubulin beta-6 chain	Tubb6	1.19533	1.10585	1.07524	1.30577	1.05305	0.992704	1.15583	1.12625	0.90125	0.839579	0.833372	0.892541	0.876889	0.874702	0.95921	0.882506	1.2762	8.78368e-05	Tubb6
3-ketoacyl-CoA thiolase, mitochondrial	Acaa2	1.15601	1.0761	1.17023	1.18793	1.07783	1.02498	1.13088	1.11771	0.894992	0.87153	0.850756	0.909214	0.905837	0.863782	0.85973	0.879406	1.27098	4.22729e-07	Acaa2		1.26431	4.54824e-07
Long-chain specific acyl-CoA dehydrogenase, mitochondrial	Acadl	1.12918	1.09287	1.12374	1.21332	1.10874	0.991939	1.16114	1.11728	0.887791	0.855489	0.873656	0.911195	0.878936	0.878034	0.873461	0.879795	1.26993	1.14228e-06	Acadl		1.25455	1.51582e-05
Hydroxysteroid dehydrogenase-like protein 2	Hsdl2	1.17486	1.09128	1.1298	1.17155	1.10494	1.02763	1.16118	1.12304	0.924854	0.846835	0.855539	0.899414	0.891927	0.880632	0.892469	0.884524	1.26965	1.87935e-07	Hsdl2		1.43244	9.69605e-06
Mitochondrial import inner membrane translocase subunit Tim10 B	Timm10b	1.0508	1.15748	1.122	1.18624	1.06607	1.04935	1.15528	1.11246	0.884739	0.884508	0.894968	0.864513	0.841051	0.901952	0.864024	0.876536	1.26915	2.58337e-07	Timm10b
Alpha-adducin	Add1	1.19406	1.12122	1.10996	1.15898	1.13831	0.996703	1.13812	1.12248	0.934291	0.849978	0.863463	0.864589	0.887845	0.892442	0.911019	0.886232	1.26657	9.6207e-07	Add1
Syntenin-1	Sdcbp	1.10204	1.08701	1.093	1.16634	1.09802	0.937206	1.26852	1.10745	0.873434	0.83204	0.874452	0.836646	0.899599	0.840817	0.968346	0.875048	1.26559	0.000120574	Sdcbp		1.28841	0.0762825
Cell death regulator Aven	Aven	1.09865	1.09743	1.11452	1.27082	1.10874	1.05634	1.03627	1.11182	0.888893	0.853132	0.822208	0.901092	0.883572	0.866139	0.948438	0.880496	1.26272	1.16089e-05	Aven
DnaJ homolog subfamily C member 28	Dnajc28	1.16043	1.14128	1.16814	1.31831	1.06457	0.961212	1.11169	1.13223	0.873475	0.878478	0.895087	0.877216	0.929042	0.904357	0.924716	0.897481	1.26157	0.000118754	Dnajc28
WD repeat, SAM and U-box domain-containing protein 1	Wdsub1	1.09501	1.01202	1.01141	1.15722	1.24424	0.993947	1.16549	1.09705	0.891361	0.875674	0.891134	0.923343	0.869141	0.934686	0.767829	0.879024	1.24803	0.000211414	Wdsub1
Alpha-1-antitrypsin 1-2	Serpina1b	1.12604	1.14944	1.15815	1.14114	1.08404	0.98399	1.11295	1.10797	0.927332	0.813756	0.907989	0.880273	0.914416	0.898002	0.891535	0.890472	1.24425	3.11193e-06	Serpina1b		1.42504	0.0130267
Peroxisomal multifunctional enzyme type 2	Hsd17b4	1.04463	1.08041	1.16797	1.08567	1.06084	1.09681	1.08156	1.08827	0.873411	0.884514	0.869179	0.877968	0.876539	0.868893	0.873167	0.87481	1.24401	6.77201e-09	Hsd17b4		1.51955	5.16332e-10
Transmembrane protein 135	Tmem135	1.10614	1.08354	1.15768	1.13427	1.09163	1.08486	1.089	1.10673	0.887241	0.856369	0.90365	0.885083	0.944243	0.895083	0.858856	0.890075	1.24341	9.23763e-09	Tmem135
Succinate--CoA ligase [GDP-forming] subunit beta, mitochondrial	Suclg2	1.13971	1.08841	1.11452	1.17518	1.13481	1.00108	1.13056	1.11204	0.913322	0.864201	0.880323	0.946822	0.915214	0.889821	0.853856	0.894794	1.24279	1.18588e-06	Suclg2		1.53839	3.98058e-05
Sterol carrier protein 2	Scp2	1.0311	1.06089	1.0253	1.07901	1.03617	1.14636	1.15882	1.07681	0.87571	0.884813	0.841138	0.873681	0.844591	0.904897	0.841966	0.866685	1.24244	8.69973e-07	Scp2		1.39421	1.34275e-06
Peroxisomal coenzyme A diphosphatase NUDT7	Nudt7	1.14124	1.08882	1.09045	1.15834	1.0706	1.08308	1.06254	1.0993	0.913662	0.870068	0.864032	0.88707	0.896242	0.899131	0.876483	0.88667	1.2398	8.78238e-09	Nudt7		1.69244	6.82265e-05
Platelet glycoprotein 4	Cd36	1.18393	1.07751	1.07765	1.19716	1.10546	0.968589	1.13951	1.10711	0.908435	0.86769	0.870642	0.881419	0.884586	0.918553	0.921472	0.893257	1.23941	1.40582e-05	Cd36		1.24932	0.00197026
Cytosolic acyl coenzyme A thioester hydrolase	Acot7	1.09776	1.11423	1.14317	1.1967	1.12346	1.01294	1.13221	1.11721	0.925266	0.893662	0.899769	0.912375	0.927433	0.902474	0.868274	0.904179	1.23561	6.01653e-07	Acot7		1.66523	0.00253745
Destrin	Dstn	1.17205	1.12534	1.10558	1.19222	1.1701	0.966102	1.06724	1.11409	0.922106	0.8833	0.911043	0.883163	0.902044	0.879613	0.939592	0.90298	1.23379	1.79403e-05	Dstn		1.49478	1.95165e-05
Golgi resident protein GCP60	Acbd3	1.04569	1.14622	1.01561	1.36568	1.09848	0.942942	1.24631	1.12299	0.892524	0.834578	0.924868	0.919031	0.93756	0.97423	0.902846	0.912234	1.23103	0.00304272	Acbd3
Uridine phosphorylase 1	Upp1	1.02532	1.10237	1.17255	1.15948	1.12434	1.0709	1.07357	1.10408	0.846284	0.91185	0.952181	0.872884	0.942238	0.863991	0.891615	0.897292	1.23045	2.5332e-06	Upp1
5-aminolevulinate synthase, non-specific, mitochondrial	Alas1	1.13664	1.21567	1.08921	1.13146	1.0558	0.974768	1.0382	1.09168	0.717765	0.869584	0.923581	0.897082	1.00135	0.898617	0.904281	0.887466	1.23011	0.000551876	Alas1
ATP-binding cassette sub-family D member 3	Abcd3	1.04767	1.08014	1.16386	1.04511	1.07653	1.10903	1.05898	1.08305	0.890446	0.886899	0.873939	0.875761	0.905795	0.870229	0.877429	0.882928	1.22665	4.31771e-08	Abcd3		1.38677	6.21719e-06
Zinc finger protein 518B	Znf518b	1.0437	1.12635	1.22008	1.21284	1.0637	1.01112	1.08753	1.10933	0.903777	1.00159	0.867671	0.866607	0.911784	0.853357	0.93999	0.906396	1.22389	0.000123297	Znf518b
Ferroptosis suppressor protein 1	Aifm2	1.09304	1.06588	1.08801	1.1163	1.10345	0.981157	1.1584	1.0866	0.887397	0.897992	0.884035	0.895997	0.911181	0.852735	0.893667	0.889001	1.22228	1.00717e-06	Aifm2
Perilipin-5	Plin5	1.13338	1.14062	1.11606	1.15829	1.04806	1.00873	1.12841	1.10479	0.91001	0.907516	0.912144	0.897696	0.907099	0.89446	0.900534	0.904208	1.22183	5.59759e-07	Plin5		1.93159	7.98783e-06
3-hydroxyisobutyrate dehydrogenase, mitochondrial	Hibadh	1.11499	1.05749	1.12643	1.08752	1.10384	1.01472	1.18672	1.09882	0.925398	0.899571	0.896564	0.910492	0.926381	0.889099	0.86794	0.902207	1.21792	1.16827e-06	Hibadh		1.52072	4.0521e-07
1-acyl-sn-glycerol-3-phosphate acyltransferase gamma	Agpat3	1.14854	1.11452	1.10441	1.13037	1.07199	0.977027	1.10403	1.09298	0.906381	0.898723	0.885673	0.903812	0.93015	0.895942	0.887088	0.90111	1.21293	1.57874e-06	Agpat3		1.42205	0.000266767
DnaJ homolog subfamily B member 5	Dnajb5	1.08794	1.11962	1.13837	1.46815	0.887234	0.969615	1.13167	1.11466	0.890653	0.812988	0.907856	0.887335	0.877747	0.955915	1.10581	0.919758	1.2119	0.0267126	Dnajb5
Peroxisomal carnitine O-octanoyltransferase	Crot	1.07347	1.0947	1.14778	1.1202	1.09456	1.0299	1.03494	1.08508	0.931915	0.989644	0.910886	0.924755	0.870415	0.787517	0.88937	0.900643	1.20478	3.2142e-05	Crot
ADP-ribosylhydrolase ARH3	Adprs	1.0913	1.0918	1.18113	1.12179	1.123	1.03071	1.07953	1.10275	0.982437	0.879823	0.937068	0.90929	0.925823	0.872608	0.901075	0.915446	1.2046	2.52402e-06	Adprs
Medium-chain acyl-CoA ligase ACSF2, mitochondrial	Acsf2	1.08824	1.05379	1.09861	1.11152	1.06538	1.01429	1.18431	1.08802	0.92191	0.893503	0.910115	0.911773	0.870006	0.902677	0.918941	0.904132	1.20339	1.66779e-06	Acsf2		2.02171	4.69941e-07
Heat shock-related 70 kDa protein 2	Hspa2	0.885981	0.926627	0.959533	0.852798	0.865268	0.943359	0.915871	0.907062	0.957608	1.06704	1.03905	0.983411	1.2856	1.07532	1.22082	1.08984	0.832292	0.00253881	Hspa2
Collagen alpha-2(IV) chain	Col4a2	0.863922	0.819074	0.804935	0.852066	0.895163	0.971791	0.970879	0.882547	0.926992	0.935675	1.03321	1.26382	1.005	1.30291	0.987068	1.06495	0.828718	0.0141306	Col4a2		0.534102	0.0121445
[3-methyl-2-oxobutanoate dehydrogenase [lipoamide]] kinase, mitochondrial	Bckdk	0.913369	0.914746	0.903108	0.789756	0.883203	0.954807	0.989463	0.906922	1.01932	1.07374	1.09045	1.08744	1.15521	1.10764	1.13794	1.09596	0.827511	2.88451e-05	Bckdk		0.823167	0.0119587
Cleavage stimulation factor subunit 2	Cstf2	0.848637	0.853375	1.03753	0.89702	0.869947	1.00339	0.930818	0.920103	0.876273	0.936885	1.27649	1.24012	1.40948	1.15913	0.899168	1.11394	0.825993	0.0404353	Cstf2
Glycerophosphocholine phosphodiesterase GPCPD1	Gpcpd1	0.911793	0.873477	0.905751	0.882052	0.861523	0.933478	0.949233	0.902473	1.07942	1.11792	1.05302	1.13937	1.11492	1.09523	1.06741	1.09533	0.82393	7.84972e-08	Gpcpd1		0.635026	0.00382171
Protein S100-A8	S100a8	0.862033	0.94109	0.863622	0.932813	0.905809	0.943819	0.925856	0.91072	1.09116	0.973175	0.982945	1.26402	1.18663	1.01512	1.25493	1.10971	0.820683	0.00165533	S100a8
Major urinary protein 17	Mup17	0.801599	0.88036	0.886675	0.79714	0.957099	0.933246	0.788361	0.863497	1.16462	0.872979	1.07337	1.02625	1.06373	1.08752	1.10275	1.05589	0.817792	0.000774999	Mup17
Isovaleryl-CoA dehydrogenase, mitochondrial	Ivd	0.870053	0.835898	0.870645	0.823837	0.863029	1.04234	0.933928	0.89139	1.08735	1.12817	1.06498	1.11972	1.06517	1.1161	1.05118	1.09038	0.817502	3.05994e-05	Ivd		0.715019	0.000192002
Beta-enolase	Eno3	0.881885	0.875399	0.871812	0.88023	0.909518	0.984133	0.860381	0.894765	1.09384	1.13072	1.05079	1.13316	1.08819	1.07647	1.09902	1.09603	0.816372	2.35923e-07	Eno3		0.772848	1.87531e-05
Cysteine and histidine-rich domain-containing protein 1	Chordc1	1.03455	0.867867	0.782406	0.813976	0.905817	0.974455	0.865677	0.892106	1.1643	1.05565	1.00569	1.08991	1.23076	1.03051	1.14123	1.10258	0.80911	0.000542791	Chordc1		0.770396	0.00392624
Apolipoprotein E	Apoe	0.895022	0.959161	0.909437	0.845781	0.885071	0.90379	0.93596	0.904889	1.04652	1.14692	1.13068	1.05745	1.32255	1.04541	1.1611	1.13009	0.800723	9.96274e-05	Apoe		0.604954	0.00717956
D-dopachrome decarboxylase	Ddt	0.900351	0.808519	0.793537	0.775234	0.902925	0.989356	0.942598	0.873217	1.08537	1.07435	1.07889	1.0896	1.08839	1.19288	1.05942	1.09556	0.797053	3.75274e-05	Ddt		0.778222	0.00218055
Inter alpha-trypsin inhibitor, heavy chain 4	Itih4	0.937694	0.892744	0.839736	0.945337	0.887631	0.83278	0.925185	0.894444	0.95229	1.27119	1.02602	1.01017	1.41958	0.990095	1.20077	1.1243	0.795554	0.0057274	Itih4		0.30054	0.00529055
Cadherin EGF LAG seven-pass G-type receptor 2	Celsr2	0.878729	0.820398	0.680484	0.905704	0.832073	1.06381	0.914877	0.870868	1.13933	1.20622	1.01504	1.13803	1.02908	1.19087	1.04909	1.10967	0.784801	0.000707144	Celsr2
Gamma-enolase	Eno2	0.828321	0.855797	0.870641	0.731277	0.818402	1.04356	0.927625	0.867946	1.09457	1.19159	1.08917	1.07664	1.18961	1.05706	1.05046	1.10701	0.784042	0.000128626	Eno2
Hemopexin	Hpx	0.892719	0.878017	0.866787	0.82781	0.923575	0.912873	0.883387	0.883595	0.902291	1.32635	1.0031	0.978221	1.51834	0.895917	1.26464	1.12698	0.784038	0.0219002	Hpx		0.607647	0.030915
Aquaporin-1	Aqp1	0.898767	0.853763	0.895411	0.90617	0.845994	0.915848	0.881156	0.885301	1.14702	1.09341	1.09006	1.15474	1.12988	1.16336	1.14544	1.13199	0.782078	1.28536e-09	Aqp1		0.534163	1.29438e-06
Serum amyloid A-4 protein	Saa4	0.90701	0.907481	0.885886	0.772637	0.890429	1.00381	0.817698	0.883565	1.21078	1.04987	1.25238	1.01538	1.25301	1.08718	1.13695	1.14365	0.772583	0.000107537	Saa4
Metallothionein-1	Mt1	0.864054	0.8671	0.602854	0.745665	0.803379	0.778505	1.00132	0.808983	0.810423	1.22786	0.933293	0.978302	1.12264	1.34224	0.938356	1.05044	0.770134	0.0146637	Mt1
4-aminobutyrate aminotransferase, mitochondrial	Abat	0.901409	0.880882	0.860669	0.834116	0.827455	1.00594	0.818537	0.875572	1.18015	1.10935	1.15346	1.13909	1.07055	1.08033	1.27176	1.14353	0.765677	7.22017e-06	Abat		0.636048	0.0044863
Collagen alpha-2(I) chain	Col1a2	0.768167	0.864457	0.840124	0.731419	0.799828	0.948014	0.85198	0.829141	0.783445	0.990694	1.07297	1.27742	0.992927	1.52966	0.988684	1.09083	0.760103	0.0178466	Col1a2		0.683726	0.0747206
Alpha-1-acid glycoprotein 1	Orm1	0.894949	0.872835	0.828808	0.839265	0.893398	0.869617	0.844022	0.863271	0.868753	1.37553	1.01564	0.970456	1.54711	0.90803	1.31241	1.14256	0.755557	0.0169301	Orm1		0.458921	0.0645756
Fibrinogen alpha chain	Fga	0.881241	0.857186	0.822887	0.830853	0.856663	0.88593	0.870935	0.857956	1.01328	1.18991	1.1131	1.08182	1.41812	1.10907	1.19003	1.15933	0.740044	5.7819e-05	Fga		0.474202	5.25401e-05
Fibrinogen gamma chain	Fgg	0.876543	0.849918	0.815856	0.835355	0.878449	0.874058	0.865853	0.856576	1.0274	1.18186	1.10183	1.08829	1.42105	1.11452	1.20987	1.16355	0.736177	4.51669e-05	Fgg		0.480909	0.000303158
Protein S100-A9	S100a9	0.816948	0.853033	0.873563	0.809022	0.791842	0.938033	0.869057	0.850214	1.2	1.04634	1.03332	1.30938	1.39342	1.0046	1.3192	1.18661	0.716507	0.00017675	S100a9
Fibrinogen beta chain	Fgb	0.839454	0.829785	0.795096	0.809133	0.842744	0.839407	0.8875	0.834731	1.00671	1.20817	1.11819	1.09787	1.51291	1.10036	1.24048	1.18353	0.705291	0.000130497	Fgb		0.501909	8.73127e-05
Collagen alpha-1(XXIV) chain	Col24a1	0.704103	0.755149	0.741494	0.71339	0.775887	0.920324	0.813985	0.774905	0.703873	0.911626	1.05232	1.51469	0.956011	1.67709	0.993081	1.11553	0.694653	0.0265669	Col24a1
GON-4-like protein	Gon4l	0.585766	0.582497	0.595147	0.557911	0.716903	0.573923	0.565245	0.59677	1.00504	1.2073	0.880932	0.719987	0.886398	0.522088	0.883148	0.872128	0.68427	0.00643683	Gon4l
Collagen alpha-1(I) chain	Col1a1	0.749088	0.732195	0.695828	0.712517	0.730287	0.917603	0.821553	0.765581	0.741386	0.913681	1.03079	1.47245	0.954981	1.73879	1.02079	1.1247	0.680701	0.0213929	Col1a1		0.580754	0.0444832
2-amino-3-ketobutyrate coenzyme A ligase, mitochondrial	Gcat	0.667926	0.720292	0.782123	0.626885	0.756804	1.21395	0.716733	0.78353	1.12216	1.26587	1.21491	1.25293	1.13831	1.17629	1.03764	1.17259	0.668207	0.000404104	Gcat		0.422245	0.000264635
Phosphoribosyl pyrophosphate synthase-associated protein 1	Prpsap1	0.850116	0.81468	0.688285	0.724848	0.798938	0.782832	0.780939	0.777234	0.786568	1.53977	0.971211	0.955972	1.88872	0.889882	1.46497	1.21387	0.640294	0.0174627	Prpsap1
D-beta-hydroxybutyrate dehydrogenase, mitochondrial	Bdh1	0.682981	0.666415	0.651445	0.567314	0.755461	1.0031	0.902961	0.747097	1.33914	1.27975	1.13767	1.05772	1.182	1.17682	1.26966	1.20611	0.619428	2.20522e-05	Bdh1		0.367397	9.4981e-06
Osteoclast-stimulating factor 1	Ostf1	0.882978	0.842516	0.800639	0.754231	0.71588	0.743274	0.702387	0.777415	0.783011	0.763118	1.95828	0.984037	1.62776	1.22682	1.68306	1.28944	0.602908	0.015164	Ostf1
Serum amyloid P-component	Apcs	0.636113	0.691708	0.668215	0.637776	0.670694	0.647118	0.665899	0.659646	0.740564	1.96316	1.1398	0.937022	2.69885	0.898933	1.49634	1.41067	0.467613	0.0155166	Apcs
Serum amyloid A-1 protein	Saa1	0.625859	0.784655	0.610309	0.594765	0.620971	0.604073	0.581576	0.631744	0.672599	2.19984	0.990863	0.90411	2.1532	0.703153	2.01642	1.37717	0.458726	0.0169398	Saa1
Alpha-1-antitrypsin 1-5	Serpina1e	0.505157	0.552163	0.486334	0.491799	0.576483	0.772847	0.50961	0.556342	1.42463	1.42324	1.5077	1.45642	1.55105	1.30841	1.62856	1.47143	0.378096	1.06721e-09	Serpina1e		0.0877853	2.10771e-08
Haptoglobin	Hp	0.480554	0.54213	0.446509	0.449146	0.546442	0.672704	0.464553	0.514577	0.956458	1.91872	1.23497	1.12484	2.36827	1.10715	1.63096	1.47734	0.348313	0.000386365	Hp		0.0734543	0.0144709
