# Supplementary material for: Subcellular mass spectrometric detection unveils hyperglycemic memory in the diabetic heart
Source: J Diabetes. 2024 Nov 13;16(11):e70033. doi: 10.1111/1753-0407.70033 (PMC11561303; doi:10.1111/1753-0407.70033)
Supplement: Supplementary file 3 — Data S3. Supporting information. [file JDB-16-e70033-s005.xlsx]

## Sheet: Sheet1
Excel 3.TMT based mass spectrometry analysis of cytosol fraction from STZ-induced diabetic mice hearts.
Gene Name	Description	S1	S2	S3	average STZ	C1	C2	C3	average Control	Cyto-STZ/Control	t test p value	Gene Name		total-STZ/Control	t test p value
Pdk4	[Pyruvate dehydrogenase (acetyl-transferring)] kinase isozyme 4, mitochondrial OS=Mus musculus OX=10090 GN=Pdk4 PE=1 SV=1	1.02002	1.7873	1.59667	1.46799	0.689732	0.87121	0.753561	0.771501	1.90278	0.0422794	Pdk4		1.98357	3.04363e-05
Scp2	Sterol carrier protein 2 OS=Mus musculus OX=10090 GN=Scp2 PE=1 SV=3	1.20602	1.40343	1.70183	1.43709	0.663631	0.841512	0.79094	0.765361	1.87766	0.0119174	Scp2		1.24244	8.69973e-07
Acox1	Peroxisomal acyl-coenzyme A oxidase 1 OS=Mus musculus OX=10090 GN=Acox1 PE=1 SV=5	1.14572	1.62104	1.5191	1.42862	0.766977	0.860921	0.773328	0.800409	1.78486	0.0131014	Acox1		1.29887	7.80209e-13
Knstrn	Small kinetochore-associated protein OS=Mus musculus OX=10090 GN=Knstrn PE=2 SV=2		1.85565	1.70467	1.78016	1.17753		0.900787	1.03916	1.71308	0.0423922	Knstrn
Cat	Catalase OS=Mus musculus OX=10090 GN=Cat PE=1 SV=4	1.1012	1.60462	1.45321	1.38634	0.84094	0.797938	0.831655	0.823511	1.68346	0.0197762	Cat		1.33185	1.2507e-08
Hmgn5	High mobility group nucleosome-binding domain-containing protein 5 OS=Mus musculus OX=10090 GN=Hmgn5 PE=1 SV=2	1.14631	0.966616	1.49624	1.20305	0.689928	0.708087	0.773042	0.723685	1.6624	0.0382903	Hmgn5
Acot1	Acyl-coenzyme A thioesterase 1 OS=Mus musculus OX=10090 GN=Acot1 PE=1 SV=1	1.02243	1.52392	1.32847	1.29161	0.78159	0.823588	0.746836	0.784005	1.64745	0.0263256	Acot1
Acot2	Acyl-coenzyme A thioesterase 2, mitochondrial OS=Mus musculus OX=10090 GN=Acot2 PE=1 SV=2	1.2085	1.39526	1.28903	1.2976	0.841292	0.800939	0.746508	0.796246	1.62964	0.00116897	Acot2		1.84858	4.69981e-06
Ifit3	Interferon-induced protein with tetratricopeptide repeats 3 OS=Mus musculus OX=10090 GN=Ifit3 PE=1 SV=1	1.29094	1.21107	1.26238	1.2548	0.786162	0.766548	0.791616	0.781442	1.60574	4.28028e-05	Ifit3
Vwa2	von Willebrand factor A domain-containing protein 2 OS=Mus musculus OX=10090 GN=Vwa2 PE=1 SV=1	1.02809	1.32901	1.38518	1.24743	0.771011	0.806097	0.864699	0.813936	1.53259	0.0191597	Vwa2
Ech1	Delta(3,5)-Delta(2,4)-dienoyl-CoA isomerase, mitochondrial OS=Mus musculus OX=10090 GN=Ech1 PE=1 SV=1	1.13463	1.27367	1.46401	1.29077	0.733406	0.919086	0.874551	0.842348	1.53235	0.0154489	Ech1		1.42931	4.57227e-08
H2az2	Histone H2A.V OS=Mus musculus OX=10090 GN=H2az2 PE=1 SV=3	1.12874	1.35356	1.26114	1.24781	0.834901	0.851397	0.80472	0.83034	1.50277	0.00331594	H2az2
Ifit2	Interferon-induced protein with tetratricopeptide repeats 2 OS=Mus musculus OX=10090 GN=Ifit2 PE=1 SV=1	1.21526	1.15282	1.20043	1.1895	0.740713	0.78069	0.880363	0.800588	1.48579	0.00103666	Ifit2
Ewsr1	RNA-binding protein EWS OS=Mus musculus OX=10090 GN=Ewsr1 PE=1 SV=2	1.10831	1.19172	1.18062	1.16022	0.846467	0.695141	0.822751	0.78812	1.47213	0.00228951	Ewsr1
Crot	Peroxisomal carnitine O-octanoyltransferase OS=Mus musculus OX=10090 GN=Crot PE=1 SV=1	1.05381	1.28845	1.34124	1.22784	0.858667	0.881036	0.856661	0.865455	1.41872	0.0150198	Crot		1.20478	3.2142e-05
Hsd17b11	Estradiol 17-beta-dehydrogenase 11 OS=Mus musculus OX=10090 GN=Hsd17b11 PE=1 SV=1	1.0624	1.37155	1.34654	1.26016	0.916312	0.830927	0.944774	0.897338	1.40433	0.0258313	Hsd17b11		1.32221	2.31915e-07
Arhgef1	Rho guanine nucleotide exchange factor 1 OS=Mus musculus OX=10090 GN=Arhgef1 PE=1 SV=2	1.10126	1.09521	1.36165	1.18604	0.901212	0.800783	0.833945	0.845313	1.40308	0.0212561	Arhgef1
Nudt7	Peroxisomal coenzyme A diphosphatase NUDT7 OS=Mus musculus OX=10090 GN=Nudt7 PE=1 SV=2	1.12467	1.25913	1.32549	1.23643	0.88175	0.917534	0.884914	0.894732	1.3819	0.00474497	Nudt7		1.2398	8.78238e-09
Abcd3	ATP-binding cassette sub-family D member 3 OS=Mus musculus OX=10090 GN=Abcd3 PE=1 SV=2	1.11083	1.29714	1.25151	1.21983	0.865021	0.91784	0.892293	0.891718	1.36795	0.0048439	Abcd3		1.22665	4.31771e-08
Hsd17b4	Peroxisomal multifunctional enzyme type 2 OS=Mus musculus OX=10090 GN=Hsd17b4 PE=1 SV=3	1.06489	1.32102	1.19237	1.19276	0.956209	0.837637	0.84624	0.880029	1.35536	0.0198035	Hsd17b4		1.24401	6.77201e-09
Acox3	Peroxisomal acyl-coenzyme A oxidase 3 OS=Mus musculus OX=10090 GN=Acox3 PE=1 SV=2	1.1024	1.33194	1.24013	1.22482	1.00085	0.827972	0.885967	0.90493	1.3535	0.0188531	Acox3
Impa2	Inositol monophosphatase 2 OS=Mus musculus OX=10090 GN=Impa2 PE=1 SV=1	1.02786	1.27328	1.18694	1.16269	0.879753	0.871051	0.840684	0.863829	1.34598	0.0148188	Impa2		1.34757	4.6328e-06
Hrg	Histidine-rich glycoprotein OS=Mus musculus OX=10090 GN=Hrg PE=1 SV=2	1.16045	1.12228	1.19956	1.16076	0.891623	0.844708	0.853028	0.86312	1.34485	0.000362175	Hrg
Snrpd1	Small nuclear ribonucleoprotein Sm D1 OS=Mus musculus OX=10090 GN=Snrpd1 PE=1 SV=1	1.07733	1.16371	1.06122	1.10076	0.802424	0.795308	0.881359	0.826364	1.33205	0.00286257	Snrpd1
	Ig heavy chain V-III region T957 OS=Mus musculus OX=10090 PE=1 SV=2	1.14805	1.15786	1.03301	1.11297	0.954399	0.792314	0.807665	0.85146	1.30713	0.0161364
Sdcbp	Syntenin-1 OS=Mus musculus OX=10090 GN=Sdcbp PE=1 SV=1	0.949585	1.22382	1.07543	1.08294	0.762444	0.847291	0.885961	0.831898	1.30177	0.0451283	Sdcbp		1.26559	0.000120574
Gnpat	Dihydroxyacetone phosphate acyltransferase OS=Mus musculus OX=10090 GN=Gnpat PE=1 SV=1	1.08709	1.32385	1.1347	1.18188	0.980089	0.879515	0.87041	0.910005	1.29876	0.0277365	Gnpat
Kng1	Kininogen-1 OS=Mus musculus OX=10090 GN=Kng1 PE=1 SV=1	1.15839	1.14825	1.09241	1.13302	0.884303	0.910774	0.830933	0.875337	1.29438	0.00116951	Kng1
Orm1	Alpha-1-acid glycoprotein 1 OS=Mus musculus OX=10090 GN=Orm1 PE=1 SV=1	1.23225	1.04523	1.07704	1.11817	0.836032	0.89503	0.864613	0.865225	1.29235	0.013701	Orm1
Ephx2	Bifunctional epoxide hydrolase 2 OS=Mus musculus OX=10090 GN=Ephx2 PE=1 SV=2	1.1024	1.23637	1.23295	1.19057	0.911842	0.988918	0.863466	0.921408	1.29212	0.00930365	Ephx2		1.37207	2.49456e-08
Art4	Ecto-ADP-ribosyltransferase 4 OS=Mus musculus OX=10090 GN=Art4 PE=1 SV=1	1.05413	1.19766	1.14182	1.13121	0.987474	0.817159	0.826108	0.876914	1.28998	0.0214371	Art4
Tgtp2	T-cell-specific guanine nucleotide triphosphate-binding protein 2 OS=Mus musculus OX=10090 GN=Tgtp2 PE=1 SV=2	1.23863	1.11573	1.15418	1.16952	0.828441	0.97648	0.919837	0.908253	1.28765	0.00977029	Tgtp2
Fbp2	Fructose-1,6-bisphosphatase isozyme 2 OS=Mus musculus OX=10090 GN=Fbp2 PE=1 SV=2	1.06317	1.22163	1.22544	1.17008	0.874811	0.934735	0.916798	0.908781	1.28753	0.00974691	Fbp2		1.36816	1.60497e-07
Cmpk2	UMP-CMP kinase 2, mitochondrial OS=Mus musculus OX=10090 GN=Cmpk2 PE=1 SV=2	1.1694	1.04392	1.17264	1.12865	0.824339	0.943884	0.86307	0.877097	1.28681	0.010295	Cmpk2
Acad11	Acyl-CoA dehydrogenase family member 11 OS=Mus musculus OX=10090 GN=Acad11 PE=1 SV=2	1.05605	1.24519	1.1416	1.14761	0.899163	0.914779	0.885543	0.899828	1.27537	0.0110053	Acad11
Cd36	Platelet glycoprotein 4 OS=Mus musculus OX=10090 GN=Cd36 PE=1 SV=2	0.952815	1.11107	1.21926	1.09438	0.814128	0.864528	0.904219	0.860958	1.27112	0.0459697	Cd36		1.23941	1.40582e-05
Cstf2	Cleavage stimulation factor subunit 2 OS=Mus musculus OX=10090 GN=Cstf2 PE=1 SV=2	0.990839	1.24315	1.12934	1.12111	0.899711	0.859791	0.887859	0.882454	1.27045	0.0319996	Cstf2
B3gat3	Galactosylgalactosylxylosylprotein 3-beta-glucuronosyltransferase 3 OS=Mus musculus OX=10090 GN=B3gat3 PE=1 SV=1	0.990428	1.04158	1.1392	1.05707	0.826823	0.86405	0.805298	0.832057	1.27043	0.00865823	B3gat3
Decr1	2,4-dienoyl-CoA reductase [(3E)-enoyl-CoA-producing], mitochondrial OS=Mus musculus OX=10090 GN=Decr1 PE=1 SV=1	1.13418	1.12474	1.15101	1.13664	0.824094	1.01289	0.850914	0.895966	1.26862	0.0155138	Decr1		1.49126	1.62471e-06
Cpt1b	Carnitine O-palmitoyltransferase 1, muscle isoform OS=Mus musculus OX=10090 GN=Cpt1b PE=1 SV=1	1.11428	1.14161	1.17111	1.14233	0.829168	0.990919	0.883242	0.90111	1.26769	0.00867109	Cpt1b		1.2903	1.61932e-06
Isg15	Ubiquitin-like protein ISG15 OS=Mus musculus OX=10090 GN=Isg15 PE=1 SV=4	1.15228	0.940886	1.08348	1.05888	0.828612	0.788245	0.895645	0.837501	1.26434	0.033638	Isg15
Hpx	Hemopexin OS=Mus musculus OX=10090 GN=Hpx PE=1 SV=2	1.17513	1.04925	1.11155	1.11198	0.849047	0.932162	0.861861	0.881023	1.26214	0.00660689	Hpx
Hibadh	3-hydroxyisobutyrate dehydrogenase, mitochondrial OS=Mus musculus OX=10090 GN=Hibadh PE=1 SV=1	1.10456	1.11721	1.08246	1.10141	0.873173	0.891522	0.858156	0.874284	1.25979	8.46764e-05	Hibadh		1.21792	1.16827e-06
Cpt1a	Carnitine O-palmitoyltransferase 1, liver isoform OS=Mus musculus OX=10090 GN=Cpt1a PE=1 SV=4	1.06981	1.19423	1.17766	1.14723	0.976911	0.858294	0.897181	0.910796	1.25959	0.0106854	Cpt1a
Lgals3bp	Galectin-3-binding protein OS=Mus musculus OX=10090 GN=Lgals3bp PE=1 SV=1	1.11354	1.09865	1.12828	1.11349	0.884141	0.846583	0.926071	0.885598	1.25733	0.000743234	Lgals3bp
Stat1	Signal transducer and activator of transcription 1 OS=Mus musculus OX=10090 GN=Stat1 PE=1 SV=1	1.0619	1.20117	1.10948	1.12418	0.953326	0.872617	0.85765	0.894531	1.25673	0.0104584	Stat1
Upp1	Uridine phosphorylase 1 OS=Mus musculus OX=10090 GN=Upp1 PE=1 SV=2	1.08511	1.11961	1.19394	1.13289	0.873493	0.899212	0.933606	0.902104	1.25583	0.00321021	Upp1		1.23045	2.5332e-06
Pex14	Peroxisomal membrane protein PEX14 OS=Mus musculus OX=10090 GN=Pex14 PE=1 SV=1	1.14469	1.14448	1.12859	1.13925	0.908867	0.980621	0.848531	0.912673	1.24826	0.00418647	Pex14
Srrm1	Serine/arginine repetitive matrix protein 1 OS=Mus musculus OX=10090 GN=Srrm1 PE=1 SV=2	1.10012	1.1351	1.33708	1.19077	0.96859	0.990732	0.917904	0.959075	1.24158	0.0394876	Srrm1
Actb	Actin, cytoplasmic 1 OS=Mus musculus OX=10090 GN=Actb PE=1 SV=1	0.910925	1.05662	1.10814	1.02523	0.798602	0.876469	0.814895	0.829989	1.23523	0.0373663	Actb
Parp4	Protein mono-ADP-ribosyltransferase PARP4 OS=Mus musculus OX=10090 GN=Parp4 PE=1 SV=1	1.09715	1.00988	1.19105	1.09936	0.899872	0.825887	0.946796	0.890852	1.23405	0.0297332	Parp4
Slc27a1	Long-chain fatty acid transport protein 1 OS=Mus musculus OX=10090 GN=Slc27a1 PE=1 SV=1	1.07158	1.14766	1.23301	1.15075	0.88395	0.948581	0.967083	0.933205	1.23312	0.0147986	Slc27a1		1.28713	1.55864e-07
Fabp4	Fatty acid-binding protein, adipocyte OS=Mus musculus OX=10090 GN=Fabp4 PE=1 SV=3	1.09341	1.27095	1.19063	1.18499	0.952723	1.0584	0.89417	0.968432	1.22362	0.0369326	Fabp4		1.34938	6.80271e-06
Sf3a3	Splicing factor 3A subunit 3 OS=Mus musculus OX=10090 GN=Sf3a3 PE=1 SV=2	1.11047	1.04295	1.13964	1.09768	0.819362	0.965009	0.912882	0.899084	1.22089	0.018014	Sf3a3
Vwa8	von Willebrand factor A domain-containing protein 8 OS=Mus musculus OX=10090 GN=Vwa8 PE=1 SV=2	1.09524	1.19856	1.12105	1.13829	0.919858	0.955895	0.923217	0.93299	1.22004	0.00343873	Vwa8		1.28448	4.20852e-07
Fkbp10	Peptidyl-prolyl cis-trans isomerase FKBP10 OS=Mus musculus OX=10090 GN=Fkbp10 PE=1 SV=2	0.984876	1.20072	1.15164	1.11241	0.954673	0.859385	0.924306	0.912788	1.2187	0.0484565	Fkbp10
Chchd1	Coiled-coil-helix-coiled-coil-helix domain-containing protein 1 OS=Mus musculus OX=10090 GN=Chchd1 PE=1 SV=1	1.13588	0.965785	1.19	1.09722	0.889013	0.918006	0.903443	0.903487	1.21443	0.0465727	Chchd1
Gpld1	Phosphatidylinositol-glycan-specific phospholipase D OS=Mus musculus OX=10090 GN=Gpld1 PE=1 SV=1	1.164	1.078	1.01822	1.08674	0.808717	0.938902	0.940538	0.896052	1.2128	0.0349809	Gpld1
Tapbp	Tapasin OS=Mus musculus OX=10090 GN=Tapbp PE=1 SV=2	1.00903	1.09582	1.04321	1.04936	0.845604	0.802525	0.952548	0.866893	1.21048	0.023572	Tapbp
Egfr	Epidermal growth factor receptor OS=Mus musculus OX=10090 GN=Egfr PE=1 SV=1	1.05888	1.08792	1.04865	1.06515	0.917659	0.840483	0.900635	0.886259	1.20185	0.00240593	Egfr
Eci2	Enoyl-CoA delta isomerase 2 OS=Mus musculus OX=10090 GN=Eci2 PE=1 SV=2	1.11815	1.1756	1.16508	1.15295	0.9157	0.925351	1.03985	0.960299	1.20061	0.0115299	Eci2
Plin3	Perilipin-3 OS=Mus musculus OX=10090 GN=Plin3 PE=1 SV=1	0.945981	0.890663	0.83779	0.891478	0.977803	1.12156	1.11264	1.07067	0.832635	0.0329423	Plin3
B4gat1	Beta-1,4-glucuronyltransferase 1 OS=Mus musculus OX=10090 GN=B4gat1 PE=1 SV=1	0.855361	0.86651	0.804936	0.842269	1.07279	0.921744	1.04568	1.0134	0.831128	0.0270576	B4gat1
Scn2b	Sodium channel subunit beta-2 OS=Mus musculus OX=10090 GN=Scn2b PE=1 SV=1	0.948779	0.926926	0.912395	0.929367	1.13742	1.05079	1.17485	1.12102	0.829038	0.00742335	Scn2b
Chid1	Chitinase domain-containing protein 1 OS=Mus musculus OX=10090 GN=Chid1 PE=1 SV=1	0.896196	0.847849	0.921168	0.888404	1.04807	1.00228	1.17639	1.07558	0.825977	0.029379	Chid1
Prrc2a	Protein PRRC2A OS=Mus musculus OX=10090 GN=Prrc2a PE=1 SV=1	0.940348	0.969395	0.853181	0.920975	1.17581	1.12558	1.06004	1.12048	0.82195	0.0145916	Prrc2a
Cisd3	CDGSH iron-sulfur domain-containing protein 3, mitochondrial OS=Mus musculus OX=10090 GN=Cisd3 PE=1 SV=1	1.01313	0.858461	0.856641	0.909412	1.05995	1.11633	1.14375	1.10668	0.821751	0.0264195	Cisd3
H1-5	Histone H1.5 OS=Mus musculus OX=10090 GN=H1-5 PE=1 SV=2	1.00192	0.913079	0.898198	0.937733	1.11164	1.16833	1.14429	1.14142	0.821548	0.00496005	H1-5
Rbp4	Retinol-binding protein 4 OS=Mus musculus OX=10090 GN=Rbp4 PE=1 SV=2	0.898928	0.779327	0.850429	0.842895	0.955112	1.02632	1.13565	1.03903	0.811236	0.0356766	Rbp4
Scamp5	Secretory carrier-associated membrane protein 5 OS=Mus musculus OX=10090 GN=Scamp5 PE=1 SV=1	0.808017	0.909068	0.903243	0.873443	1.06416	1.02495	1.14232	1.07715	0.810887	0.0128268	Scamp5
Trub1	Pseudouridylate synthase TRUB1 OS=Mus musculus OX=10090 GN=Trub1 PE=1 SV=1	0.890178	0.907434	0.990347	0.92932	1.15639	1.02952	1.27811	1.15467	0.804833	0.0448361	Trub1
Tmem53	Transmembrane protein 53 OS=Mus musculus OX=10090 GN=Tmem53 PE=1 SV=1	1.06743	0.995286	0.865828	0.97618	1.3352	1.164	1.14221	1.21381	0.804231	0.0488062	Tmem53
Tuba8	Tubulin alpha-8 chain OS=Mus musculus OX=10090 GN=Tuba8 PE=1 SV=1	0.919552	0.915391	0.863686	0.899543	1.13684	1.10385	1.1156	1.11876	0.804052	0.000424979	Tuba8
Myoz2	Myozenin-2 OS=Mus musculus OX=10090 GN=Myoz2 PE=1 SV=1	1.03308	0.901724	0.896691	0.943832	1.07463	1.27762	1.20361	1.18529	0.79629	0.0313038	Myoz2
Acot11	Acyl-coenzyme A thioesterase 11 OS=Mus musculus OX=10090 GN=Acot11 PE=1 SV=1	0.854366	0.792271	0.854684	0.833774	1.09916	1.03124	1.0666	1.06567	0.782395	0.00125005	Acot11
Tmem38a	Trimeric intracellular cation channel type A OS=Mus musculus OX=10090 GN=Tmem38a PE=1 SV=2	0.819747	0.752036	0.894054	0.821946	1.0335	1.0563	1.21393	1.10124	0.746381	0.0162654	Tmem38a
Abat	4-aminobutyrate aminotransferase, mitochondrial OS=Mus musculus OX=10090 GN=Abat PE=1 SV=1	0.936952	0.866796	0.834979	0.879576	1.15623	1.19875	1.19021	1.18173	0.744311	0.000771766	Abat		0.765677	7.22017e-06
Myot	Myotilin OS=Mus musculus OX=10090 GN=Myot PE=1 SV=1	0.892155	0.940323	0.848734	0.893737	1.20031	1.14132	1.32092	1.22085	0.732062	0.00520917	Myot
Aldob	Fructose-bisphosphate aldolase B OS=Mus musculus OX=10090 GN=Aldob PE=1 SV=3	0.913333	0.785826	0.805386	0.834848	1.06581	1.19216	1.17832	1.14543	0.728851	0.00527906	Aldob
Lgmn	Legumain OS=Mus musculus OX=10090 GN=Lgmn PE=1 SV=1	0.792325	1.03462	0.887837	0.904929	1.28279	1.15847	1.29968	1.24698	0.725696	0.014809	Lgmn
Stab1	Stabilin-1 OS=Mus musculus OX=10090 GN=Stab1 PE=1 SV=1	1.10819	0.840284	0.790321	0.912933	1.32396	1.18319	1.34383	1.28366	0.711194	0.0287477	Stab1
Pon1	Serum paraoxonase/arylesterase 1 OS=Mus musculus OX=10090 GN=Pon1 PE=1 SV=2	0.734026	0.829675	0.735094	0.766265	1.00133	1.15182	1.13018	1.09444	0.700142	0.00442019	Pon1
Serpina1e	Alpha-1-antitrypsin 1-5 OS=Mus musculus OX=10090 GN=Serpina1e PE=1 SV=1	0.742746	0.517978	0.555987	0.60557	1.11813	1.11561	1.19199	1.14191	0.530313	0.00190782	Serpina1e		0.378096	1.06721e-09
