# Supplementary material for: Subcellular mass spectrometric detection unveils hyperglycemic memory in the diabetic heart
Source: J Diabetes. 2024 Nov 13;16(11):e70033. doi: 10.1111/1753-0407.70033 (PMC11561303; doi:10.1111/1753-0407.70033)
Supplement: Supplementary file 4 — Data S4. Supporting information. [file JDB-16-e70033-s001.xlsx]

## Sheet: Sheet1
Excel 4.TMT based mass spectrometry analysis of non-cytosol fraction from STZ-induced diabetic mice hearts.
Protein Name	Gene Name	S1	S2	S3	average STZ	C1	C2	C3	average Control	non-cyto STZ/Control	t test p value	Gene Name
Mannose-binding protein C	Mbl2	1.28482	1.31458	1.40159	1.33367	0.635012	0.742025	0.660393	0.679143	1.96375	0.000162607	Mbl2
Serine protease inhibitor A3N	Serpina3n	1.29042	1.23321	1.33551	1.28638	0.663993	0.816641	0.740098	0.740244	1.73778	0.000503438	Serpina3n
Argininosuccinate synthase	Ass1	1.28554	1.50019	1.34061	1.37545	0.661376	0.900328	0.820934	0.794213	1.73184	0.00365454	Ass1
BTB/POZ domain-containing protein KCTD12	Kctd12	0.993537	1.39923	1.3461	1.24629	0.77061	0.651254	0.885432	0.769099	1.62046	0.0296386	Kctd12
Programmed cell death protein 6	Pdcd6	0.963568	1.33045	1.30746	1.20049	0.731018	0.78038	0.74848	0.753293	1.59366	0.0200952	Pdcd6
Mitochondrial import inner membrane translocase subunit Tim17-A	Timm17a	1.07149	1.14421	1.2518	1.15583	0.697957	0.831903	0.747583	0.759148	1.52254	0.00372223	Timm17a
Phytanoyl-CoA dioxygenase, peroxisomal	Phyh	1.00055	1.37839	1.1824	1.18712	0.873076	0.811995	0.80701	0.830694	1.42906	0.0326902	Phyh
Bone marrow stromal antigen 2	Bst2	1.20592	1.04565	1.12199	1.12452	0.770542	0.791779	0.821784	0.794702	1.41502	0.00246384	Bst2
Mast cell protease 4	Mcpt4	1.26521	0.984811	1.15277	1.13427	0.871647	0.753201	0.835663	0.82017	1.38296	0.0239854	Mcpt4
Cohesin subunit SA-2	Stag2	0.941775	1.25847	1.21095	1.13706	0.805997	0.818681	0.881971	0.83555	1.36086	0.0409591	Stag2
Ig kappa chain V-II region 26-10		1.31828	1.07143	1.29937	1.22969	0.909394	0.954278	0.882059	0.915244	1.34357	0.018593
Protein S100-A6	S100a6	1.19456	1.07489	1.12195	1.13047	0.846584	0.670976	1.00682	0.841459	1.34346	0.0485714	S100a6
Adenylate cyclase type 6	Adcy6	1.24163	1.19694	1.16209	1.20022	0.794914	0.96685	0.985944	0.915903	1.31042	0.0119044	Adcy6
DNA methyltransferase 1-associated protein 1	Dmap1	0.959568	1.20674	1.15606	1.10745	0.856918	0.791513	0.924873	0.857768	1.29109	0.0419699	Dmap1
Interferon-activable protein 205-B	Mnda	1.1231	0.99957	1.13714	1.0866	0.847307	0.807348	0.883162	0.845939	1.28449	0.00791081	Mnda
Epidermal growth factor receptor kinase substrate 8	Eps8	1.26579	1.1179	1.14206	1.17525	0.980853	0.828817	0.944658	0.918109	1.28008	0.0165728	Eps8
Serine/threonine-protein kinase mTOR	Mtor	1.07981	1.13462	1.21273	1.14239	0.959954	0.86099	0.89513	0.905358	1.26181	0.00798222	Mtor
Serine/arginine-rich splicing factor 3	Srsf3	1.05219	1.02351	1.21851	1.09807	0.867682	0.832379	0.920731	0.873597	1.25695	0.0272331	Srsf3
Myelin expression factor 2	Myef2	1.10901	1.05765	1.09806	1.08824	0.796313	0.893243	0.936906	0.875487	1.24301	0.00869001	Myef2
DNA ligase 3	Lig3	1.11053	0.969006	1.14722	1.07559	0.825695	0.808255	0.964127	0.866026	1.24198	0.0461073	Lig3
Transcription and mRNA export factor ENY2	Eny2	1.02025	1.11728	1.1368	1.09144	0.918437	0.789672	0.93519	0.8811	1.23873	0.0227385	Eny2
RNA-binding protein 3	Rbm3	1.11957	1.0681	1.16672	1.11813	0.951137	0.870074	0.893623	0.904945	1.23558	0.00463222	Rbm3
Nucleolar complex protein 4 homolog	Noc4l	1.07011	1.09338	1.14739	1.10362	0.99878	0.802778	0.881646	0.894401	1.23393	0.0270436	Noc4l
Deoxynucleoside triphosphate triphosphohydrolase SAMHD1	Samhd1	1.12329	1.16025	1.08809	1.12388	0.792348	0.949476	0.991639	0.911154	1.23346	0.0294412	Samhd1
Peroxisomal multifunctional enzyme type 2	Hsd17b4	1.12452	1.18233	1.23012	1.17899	1.01459	0.980276	0.895947	0.963605	1.22352	0.00989043	Hsd17b4
Aquaporin-7	Aqp7	1.07397	1.15495	1.14328	1.12407	1.02515	0.853213	0.878298	0.918888	1.22329	0.0257924	Aqp7
40S ribosomal protein S18	Rps18	1.11719	1.02221	1.14324	1.09422	0.934524	0.826138	0.92473	0.895131	1.22241	0.0169314	Rps18
Peroxisomal 2,4-dienoyl-CoA reductase [(3E)-enoyl-CoA-producing]	Decr2	1.08823	1.01352	1.2463	1.11602	0.899776	0.917591	0.930631	0.915999	1.21836	0.0445438	Decr2
Ras-related protein Rab-13	Rab13	1.06663	1.13172	1.05403	1.08412	0.904196	0.818573	0.957128	0.893299	1.21362	0.015347	Rab13
Non-histone chromosomal protein HMG-17	Hmgn2	1.10424	1.07275	1.08906	1.08868	0.989344	0.820942	0.899283	0.90319	1.20538	0.0199874	Hmgn2
Sentrin-specific protease 7	Senp7	1.04647	1.12315	1.13568	1.10177	0.927391	0.907931	0.907035	0.914119	1.20528	0.0028146	Senp7
Peroxisomal bifunctional enzyme	Ehhadh	1.0849	1.20621	1.12421	1.13844	1.0467	0.889797	0.90331	0.946603	1.20266	0.0357615	Ehhadh
Inositol 1,4,5-trisphosphate receptor type 1	Itpr1	1.02732	1.17736	1.10612	1.1036	0.94355	0.821478	0.989512	0.91818	1.20195	0.0489066	Itpr1
Trifunctional enzyme subunit beta, mitochondrial	Hadhb	1.12001	1.23026	1.1699	1.17339	1.07886	0.903879	0.947035	0.976592	1.20152	0.0329522	Hadhb
Aldehyde dehydrogenase, mitochondrial	Aldh2	1.03645	0.898509	0.856229	0.930397	1.06843	1.16745	1.12085	1.11891	0.831522	0.0374174	Aldh2
NADH dehydrogenase [ubiquinone] 1 subunit C2	Ndufc2	0.987466	0.901482	0.899307	0.929419	1.06925	1.21253	1.07174	1.11784	0.831441	0.0274693	Ndufc2
Aconitate hydratase, mitochondrial	Aco2	0.982683	0.927214	0.917793	0.942563	1.09844	1.17508	1.1372	1.1369	0.829061	0.00292227	Aco2
Translation initiation factor IF-2, mitochondrial	Mtif2	0.918247	0.928112	0.934621	0.926993	1.04471	1.14464	1.16907	1.11947	0.828063	0.00738222	Mtif2
NADH dehydrogenase [ubiquinone] 1 alpha subcomplex subunit 9, mitochondrial	Ndufa9	0.963424	0.905383	0.905646	0.924818	1.16709	1.0933	1.09463	1.11834	0.826954	0.00339398	Ndufa9
Isoleucine--tRNA ligase, mitochondrial	Iars2	1.03619	0.894335	0.844182	0.924901	1.07152	1.13728	1.14653	1.11844	0.826953	0.0357372	Iars2
Electron transfer flavoprotein subunit alpha, mitochondrial	Etfa	0.902131	0.971129	0.849087	0.907449	1.03489	1.06872	1.18847	1.09736	0.826938	0.0314382	Etfa
Cytochrome c oxidase subunit 1	Mtco1	0.877648	0.992544	0.934963	0.935052	1.18542	1.08109	1.12633	1.13095	0.826786	0.0119994	Mtco1
Succinate dehydrogenase [ubiquinone] iron-sulfur subunit, mitochondrial	Sdhb	0.953538	0.96761	0.860844	0.927331	1.11885	1.07071	1.17789	1.12248	0.826143	0.0128799	Sdhb
Protein MIX23	Mix23	0.947574	0.902184	0.817187	0.888982	1.10331	0.998673	1.13953	1.0805	0.822749	0.0282318	Mix23
Cytochrome b	Mt-Cyb	0.993009	0.940364	0.894516	0.94263	1.17866	1.18948	1.07009	1.14608	0.822484	0.0128805	Mt-Cyb
Thioredoxin-dependent peroxide reductase, mitochondrial	Prdx3	0.939904	0.938685	0.835869	0.904819	1.0534	1.04192	1.20563	1.10032	0.822327	0.0361582	Prdx3
NADH dehydrogenase [ubiquinone] 1 beta subcomplex subunit 9	Ndufb9	0.919149	0.988308	0.855542	0.921	1.15924	1.05656	1.15875	1.12485	0.818777	0.0165303	Ndufb9
Resistin	Retn	0.854061	0.858103	0.790802	0.834322	1.09702	0.895006	1.06724	1.01976	0.818158	0.0496616	Retn
ATP synthase F(0) complex subunit B1, mitochondrial	Atp5pb	0.95548	0.938804	0.877975	0.924086	1.21094	1.12182	1.06308	1.13195	0.816369	0.0132547	Atp5pb
CDGSH iron-sulfur domain-containing protein 1	Cisd1	0.902759	0.958983	0.870634	0.910792	1.22554	1.01614	1.10951	1.11706	0.815345	0.0350881	Cisd1
Protein NipSnap homolog 2	Nipsnap2	0.977564	0.954511	0.86058	0.930885	1.16763	1.05336	1.21277	1.14459	0.813293	0.0228258	Nipsnap2
NADH dehydrogenase [ubiquinone] 1 alpha subcomplex subunit 6	Ndufa6	0.871165	0.960301	0.8419	0.891122	1.17272	0.997277	1.11856	1.09619	0.81293	0.0310963	Ndufa6
Slit homolog 2 protein	Slit2	0.935225	0.848932	0.90258	0.895579	1.11834	1.10163	1.08547	1.10182	0.812822	0.00155288	Slit2
Myosin light chain 1/3, skeletal muscle isoform	Myl1	0.943607	0.919422	0.911696	0.924908	1.13911	1.19248	1.08614	1.13924	0.811862	0.00263591	Myl1
Electrogenic aspartate/glutamate antiporter SLC25A13, mitochondrial	Slc25a13	0.979227	0.958961	0.860074	0.932754	1.22646	1.15868	1.06606	1.1504	0.810807	0.02138	Slc25a13
Myotonin-protein kinase	Dmpk	0.910881	0.92064	0.881329	0.904283	1.12877	1.16651	1.05292	1.11607	0.810241	0.00393615	Dmpk
Aspartate aminotransferase, mitochondrial	Got2	0.959911	0.868202	0.913675	0.913929	1.07866	1.12567	1.18119	1.12851	0.809858	0.00569166	Got2
Stress-70 protein, mitochondrial	Hspa9	0.958415	0.944436	0.936371	0.946407	1.16518	1.13453	1.21042	1.17004	0.808867	0.000622739	Hspa9
Electrogenic aspartate/glutamate antiporter SLC25A12, mitochondrial	Slc25a12	0.958368	0.921752	0.877615	0.919245	1.20598	1.11879	1.08705	1.13727	0.80829	0.00685841	Slc25a12
NADH dehydrogenase [ubiquinone] flavoprotein 2, mitochondrial	Ndufv2	0.88903	0.923497	0.903791	0.905439	1.15937	1.1756	1.03432	1.1231	0.806197	0.00891219	Ndufv2
ADP-ribosylation factor-like protein 8B	Arl8b	0.904817	0.970247	0.84696	0.907341	1.10937	1.18335	1.08634	1.12635	0.805555	0.00896019	Arl8b
39S ribosomal protein L2, mitochondrial	Mrpl2	0.880371	0.950231	0.949014	0.926539	1.15107	1.18	1.12756	1.15288	0.803676	0.00120852	Mrpl2
Ubiquinone biosynthesis protein COQ9, mitochondrial	Coq9	0.914198	0.988089	0.880875	0.927721	1.15046	1.09044	1.22234	1.15441	0.803629	0.0102362	Coq9
Succinate dehydrogenase [ubiquinone] flavoprotein subunit, mitochondrial	Sdha	0.959043	0.894439	0.877068	0.910184	1.15113	1.11791	1.12906	1.1327	0.803554	0.00114615	Sdha
Isocitrate dehydrogenase [NAD] subunit gamma 1, mitochondrial	Idh3g	0.996189	0.879659	0.926668	0.934172	1.25003	1.19318	1.04605	1.16309	0.803183	0.0301968	Idh3g
Homer protein homolog 1	Homer1	0.929291	0.874606	0.881254	0.89505	1.16009	1.04786	1.14419	1.11738	0.801025	0.0047076	Homer1
NADH dehydrogenase [ubiquinone] 1 beta subcomplex subunit 7	Ndufb7	0.995784	0.871706	0.885785	0.917758	1.20986	1.15706	1.07173	1.14622	0.800684	0.0152815	Ndufb7
Cytochrome b-c1 complex subunit 2, mitochondrial	Uqcrc2	0.936092	0.923397	0.884964	0.914818	1.1868	1.12149	1.12015	1.14281	0.800495	0.00105232	Uqcrc2
NADH dehydrogenase [ubiquinone] 1 alpha subcomplex subunit 13	Ndufa13	0.881226	0.958503	0.857397	0.899042	1.22339	1.00414	1.14334	1.12362	0.800129	0.0340113	Ndufa13
NADH dehydrogenase [ubiquinone] 1 beta subcomplex subunit 11, mitochondrial	Ndufb11	0.882308	0.949822	0.885437	0.905855	1.15589	1.16881	1.08705	1.13725	0.796531	0.00232604	Ndufb11
NADH dehydrogenase [ubiquinone] 1 alpha subcomplex subunit 10, mitochondrial	Ndufa10	1.04609	0.826777	0.890116	0.920995	1.21818	1.16405	1.08983	1.15736	0.795775	0.034517	Ndufa10
ATP synthase subunit gamma, mitochondrial	Atp5f1c	0.9609	0.909301	0.878212	0.916138	1.29608	1.04131	1.11748	1.15162	0.795518	0.0411019	Atp5f1c
Pyruvate dehydrogenase E1 component subunit alpha, somatic form, mitochondrial	Pdha1	0.972256	0.887737	0.897246	0.91908	1.17809	1.1737	1.11788	1.15656	0.794669	0.00197964	Pdha1
Cytochrome c oxidase subunit 5A, mitochondrial	Cox5a	0.936483	0.919658	0.897245	0.917796	1.28615	1.06512	1.11661	1.15596	0.793967	0.0245311	Cox5a
ATP synthase subunit beta, mitochondrial	Atp5f1b	0.922676	0.921447	0.874313	0.906145	1.19206	1.13372	1.1123	1.14602	0.790686	0.00111449	Atp5f1b
NADH dehydrogenase [ubiquinone] 1 alpha subcomplex subunit 2	Ndufa2	0.962041	0.847353	0.851296	0.886896	1.23279	1.03517	1.10029	1.12275	0.789933	0.0271142	Ndufa2
Mitochondrial Rho GTPase 1	Rhot1	0.966144	0.88726	0.877232	0.910212	1.2806	1.11038	1.07949	1.15683	0.786818	0.0228159	Rhot1
Ankyrin repeat and EF-hand domain-containing protein 1	Ankef1	0.895856	0.926648	0.828563	0.883689	1.24957	0.974726	1.15077	1.12502	0.785488	0.0475997	Ankef1
ATP synthase subunit alpha, mitochondrial	Atp5f1a	0.97512	0.927957	0.889674	0.930917	1.28007	1.16131	1.11695	1.18611	0.784848	0.00949369	Atp5f1a
ATP synthase subunit d, mitochondrial	Atp5pd	0.961416	0.937535	0.888564	0.929172	1.32411	1.13283	1.10628	1.18774	0.782303	0.0228244	Atp5pd
Branched-chain-amino-acid aminotransferase, mitochondrial	Bcat2	0.932318	0.84955	0.83042	0.870763	1.06786	1.00317	1.27627	1.11577	0.780416	0.0498132	Bcat2
NADH dehydrogenase [ubiquinone] 1 alpha subcomplex assembly factor 2	Ndufaf2	0.897305	0.887638	0.850432	0.878458	1.24434	1.02184	1.12151	1.12923	0.777926	0.0190281	Ndufaf2
NADH dehydrogenase [ubiquinone] 1 beta subcomplex subunit 10	Ndufb10	0.895215	0.900922	0.819606	0.871915	1.23341	0.999776	1.13737	1.12352	0.776058	0.0257828	Ndufb10
2-oxoglutarate dehydrogenase complex component E1	Ogdh	0.933083	0.901416	0.844847	0.893115	1.12978	1.14091	1.18559	1.1521	0.775209	0.00111311	Ogdh
NADH dehydrogenase [ubiquinone] iron-sulfur protein 8, mitochondrial	Ndufs8	0.895075	0.907801	0.843451	0.882109	1.24544	1.07013	1.09925	1.13827	0.774955	0.0113367	Ndufs8
Leucine-rich PPR motif-containing protein, mitochondrial	Lrpprc	0.948832	0.91352	0.881332	0.914561	1.21755	1.20598	1.11759	1.18037	0.774807	0.00200938	Lrpprc
NADH dehydrogenase [ubiquinone] iron-sulfur protein 6, mitochondrial	Ndufs6	0.906104	0.875114	0.861616	0.880944	1.28146	1.01966	1.11279	1.13797	0.774138	0.0297589	Ndufs6
NADH dehydrogenase [ubiquinone] 1 beta subcomplex subunit 5, mitochondrial	Ndufb5	0.918681	0.8691	0.858294	0.882025	1.3046	1.0074	1.11979	1.14393	0.771047	0.0417304	Ndufb5
Sarcoplasmic/endoplasmic reticulum calcium ATPase 2	Atp2a2	0.90528	0.898947	0.832234	0.87882	1.18641	1.20813	1.025	1.13984	0.771	0.0138161	Atp2a2
NADH-ubiquinone oxidoreductase chain 5	Mtnd5	0.939842	0.908108	0.887033	0.911661	1.17966	1.23589	1.13647	1.184	0.769981	0.00112488	Mtnd5
NADH-ubiquinone oxidoreductase chain 4L	Mtnd4l	0.944613	0.888894	0.861492	0.898333	1.19221	1.2797	1.04588	1.17259	0.766107	0.0193506	Mtnd4l
NADH dehydrogenase [ubiquinone] 1 alpha subcomplex subunit 8	Ndufa8	0.957282	0.849744	0.872376	0.893134	1.23334	1.1714	1.09633	1.16702	0.765309	0.0059644	Ndufa8
NADH dehydrogenase [ubiquinone] iron-sulfur protein 2, mitochondrial	Ndufs2	0.927263	0.896078	0.871282	0.898208	1.22174	1.1786	1.1373	1.17921	0.761702	0.000657554	Ndufs2
Cytochrome c1, heme protein, mitochondrial	Cyc1	0.930699	0.949816	0.890063	0.923526	1.23528	1.23707	1.18079	1.21771	0.75841	0.000323503	Cyc1
NADH-ubiquinone oxidoreductase 75 kDa subunit, mitochondrial	Ndufs1	0.939827	0.882275	0.880538	0.90088	1.23172	1.2386	1.09372	1.18801	0.758309	0.00491424	Ndufs1
NADH dehydrogenase [ubiquinone] 1 alpha subcomplex subunit 5	Ndufa5	0.889544	0.880436	0.836945	0.868975	1.28501	1.02875	1.13608	1.14995	0.755664	0.0209351	Ndufa5
NADH dehydrogenase [ubiquinone] flavoprotein 1, mitochondrial	Ndufv1	0.910917	0.888103	0.868996	0.889339	1.25969	1.1611	1.1179	1.17956	0.753957	0.00266264	Ndufv1
Cytochrome b-c1 complex subunit 7	Uqcrb	0.885452	0.876748	0.84168	0.86796	1.29325	1.01144	1.16688	1.15719	0.750059	0.0248476	Uqcrb
Superoxide dismutase [Cu-Zn]	Sod1	1.04852	0.995207	0.793328	0.945684	1.19379	1.45163	1.17969	1.27504	0.741692	0.0488965	Sod1
Cytochrome b-c1 complex subunit 1, mitochondrial	Uqcrc1	0.936197	0.870288	0.864434	0.890306	1.26528	1.23575	1.10775	1.20293	0.740117	0.0042891	Uqcrc1
Cytochrome c oxidase subunit 7A1, mitochondrial	Cox7a1	0.913669	0.866756	0.806114	0.86218	1.35046	0.993116	1.16594	1.16984	0.737008	0.0461713	Cox7a1
Elongation factor Tu, mitochondrial	Tufm	0.930039	0.879625	0.830484	0.880049	1.32139	1.16788	1.1304	1.20656	0.729388	0.00741442	Tufm
Dihydrolipoyllysine-residue succinyltransferase component of 2-oxoglutarate dehydrogenase complex, mitochondrial	Dlst	0.892629	0.909336	0.835982	0.879316	1.26696	1.16154	1.2021	1.2102	0.726589	0.000946911	Dlst
Acyl carrier protein, mitochondrial	Ndufab1	0.907718	0.906612	0.838748	0.88436	1.38878	1.10016	1.1661	1.21834	0.725871	0.0208208	Ndufab1
Hemoglobin subunit alpha	Hba	0.892385	0.834517	0.803041	0.843314	1.24355	0.961134	1.3082	1.17096	0.72019	0.0404958	Hba
Dihydrolipoyllysine-residue acetyltransferase component of pyruvate dehydrogenase complex, mitochondrial	Dlat	0.888676	0.904951	0.831988	0.875205	1.29151	1.2039	1.2135	1.23631	0.70792	0.000524816	Dlat
Glutamine amidotransferase-like class 1 domain-containing protein 3, mitochondrial	Gatd3	0.903144	0.759643	0.835638	0.832808	1.2087	1.14999	1.25236	1.20368	0.691883	0.00189509	Gatd3
Pyruvate dehydrogenase E1 component subunit beta, mitochondrial	Pdhb	0.852517	0.866278	0.788693	0.835829	1.25521	1.14776	1.23598	1.21298	0.689071	0.000762235	Pdhb
NADH dehydrogenase [ubiquinone] iron-sulfur protein 4, mitochondrial	Ndufs4	0.811372	0.826359	0.781693	0.806475	1.39487	1.03111	1.44031	1.28876	0.625774	0.0207356	Ndufs4
