# Supplementary material for: Subcellular mass spectrometric detection unveils hyperglycemic memory in the diabetic heart
Source: J Diabetes. 2024 Nov 13;16(11):e70033. doi: 10.1111/1753-0407.70033 (PMC11561303; doi:10.1111/1753-0407.70033)
Supplement: Supplementary file 5 — Data S5. Supporting information. [file JDB-16-e70033-s004.xlsx]

## Sheet: Sheet1
Excel 5.TMT based mass spectrometry analysis of cytosol fraction from STZ-induced diabetic mice treated with insulin.
Cluster 1 -cytosol							Cluster 3 -cytosol
STZ/Control	t test p value	Gene Name	STZ+insulin/STZ	t test p value			STZ/Control	t test p value	Gene Name	STZ+insulin/STZ	t test p value
1.90278	0.0422794	Pdk4	0.534776	0.0426247			1.6624	0.0382903	Hmgn5	0.898165	0.66274
1.87766	0.0119174	Scp2	0.56551	0.013472			1.34598	0.0148188	Impa2	0.849165	0.09205
1.78486	0.0131014	Acox1	0.553923	0.0121506			1.33205	0.00286257	Snrpd1	0.973188	0.44256
1.68346	0.0197762	Cat	0.58933	0.018912			1.30713	0.0161364	Ig heavy chain V-III	0.937374	0.420516
1.62964	0.00116897	Acot2	0.708144	0.00240473			1.30177	0.0451283	Sdcbp	1.00331	0.971714
1.60574	4.28028e-05	Ifit3	0.768651	0.00328184			1.29235	0.013701	Orm1	0.903981	0.238637
1.53235	0.0154489	Ech1	0.678747	0.0138769			1.27112	0.0459697	Cd36	0.963915	0.686897
1.50277	0.00331594	H2az2	0.74865	0.0123438			1.27045	0.0319996	Cstf2	0.902637	0.322238
1.41872	0.0150198	Crot	0.75312	0.0284277			1.27043	0.00865823	B3gat3	1.05505	0.385382
1.40433	0.0258313	Hsd17b11	0.687353	0.0210885			1.26434	0.033638	Isg15	1.03883	0.587787
1.3819	0.00474497	Nudt7	0.715199	0.00519372			1.26214	0.00660689	Hpx	0.904233	0.100209
1.36795	0.0048439	Abcd3	0.738331	0.00715416			1.25979	8.46764e-05	Hibadh	0.932507	0.0525325
1.35536	0.0198035	Hsd17b4	0.795046	0.0307653			1.23523	0.0373663	Actb	1.12188	0.133308
1.3535	0.0188531	Acox3	0.731466	0.0085933			1.23405	0.0297332	Parp4	0.926388	0.507159
1.29876	0.0277365	Gnpat	0.784226	0.0247459			1.2187	0.0484565	Fkbp10	0.893458	0.159161
1.29212	0.00930365	Ephx2	0.756928	0.00285998			1.21443	0.0465727	Chchd1	0.914711	0.340488
1.28998	0.0214371	Art4	0.756928	0.00285998			1.2128	0.0349809	Gpld1	0.927377	0.233732
1.28765	0.00977029	Tgtp2	0.782146	0.0443342			1.21048	0.023572	Tapbp	1.03632	0.536725
1.28753	0.00974691	Fbp2	0.796943	0.0134903			1.20185	0.00240593	Egfr	0.992824	0.928705
1.23312	0.0147986	Slc27a1	0.804906	0.0107701			0.829038	0.00742335	Scn2b	1.03844	0.371238
1.22362	0.0369326	Fabp4	0.726371	0.00402917			0.82195	0.0145916	Prrc2a	1.05927	0.212966
1.22004	0.00343873	Vwa8	0.823302	0.00460523			0.821751	0.0264195	Cisd3	1.08342	0.260905
1.20061	0.0115299	Eci2	0.77625	0.000133363			0.821548	0.00496005	H1-5	0.990317	0.797301
0.831128	0.0270576	B4gat1	1.37096	0.000393011			0.804833	0.0448361	Trub1	1.00824	0.884403
0.811236	0.0356766	Rbp4	1.3209	0.00884317			0.804231	0.0488062	Tmem53	0.854659	0.0856914
0.810887	0.0128268	Scamp5	1.21685	0.0120745			0.79629	0.0313038	Myoz2	0.92315	0.198859
0.782395	0.00125005	Acot11	1.33477	0.000550336			0.725696	0.014809	Lgmn	0.973651	0.790743
0.746381	0.0162654	Tmem38a	1.31851	0.00521512			0.711194	0.0287477	Stab1	0.89446	0.395121
0.728851	0.00527906	Aldob	1.22154	0.0151303			0.744311	0.000771766	Abat	1.07885	0.207448
0.700142	0.00442019	Pon1	1.48876	0.000701017			0.732062	0.00520917	Myot	1.00875	0.836006
0.530313	0.00190782	Serpina1e	2.06929	0.00472842
Cluster 2 -cytosol
STZ/Control	t test p value	Gene Name	STZ+insulin/STZ	t test p value
1.71308	0.0423922	Knstrn	0.705648	0.201755
1.64745	0.0263256	Acot1	0.729453	0.077522
1.53259	0.0191597	Vwa2	0.764849	0.0573479
1.48579	0.00103666	Ifit2	0.844351	0.00162993
1.47213	0.00228951	Ewsr1	0.914951	0.0199491
1.40308	0.0212561	Arhgef1	0.830244	0.235856
1.34485	0.000362175	Hrg	0.848486	0.00297513
1.29438	0.00116951	Kng1	0.877892	0.0155368
1.28681	0.010295	Cmpk2	0.879612	0.0397977
1.27537	0.0110053	Acad11	0.840047	0.0324177
1.26862	0.0155138	Decr1	0.850196	0.00078622
1.26769	0.00867109	Cpt1b	0.837893	0.000676296
1.25959	0.0106854	Cpt1a	0.837732	0.00883019
1.25733	0.000743234	Lgals3bp	0.904007	0.0273427
1.25673	0.0104584	Stat1	0.886118	0.043238
1.25583	0.00321021	Upp1	0.85759	0.0301924
1.24826	0.00418647	Pex14	0.837217	0.00164301
1.24158	0.0394876	Srrm1	0.730096	0.0578036
1.22089	0.018014	Sf3a3	0.911065	0.0430244
0.832635	0.0329423	Plin3	1.16046	0.0371718
0.825977	0.029379	Chid1	1.17598	0.00702698
0.804052	0.000424979	Tuba8	1.1071	0.0219189
