# Supplementary material for: Subcellular mass spectrometric detection unveils hyperglycemic memory in the diabetic heart
Source: J Diabetes. 2024 Nov 13;16(11):e70033. doi: 10.1111/1753-0407.70033 (PMC11561303; doi:10.1111/1753-0407.70033)
Supplement: Supplementary file 6 — Data S6. Supporting information. [file JDB-16-e70033-s006.xlsx]

## Sheet: Sheet1
Excel 6.TMT based mass spectrometry analysis of non-cytosol fraction from STZ-induced diabetic mice treated with insulin.
Cluster 4 -non-cytosol							Cluster 6 -non-cytosol
STZ/Control	t test p value	Gene Name	STZ+insulin/STZ	t test p value			STZ/Control	t test p value	Gene Name	STZ+insulin/STZ	t test p value
1.96375	0.000162607	Mbl2	0.710056	0.0176612			1.41502	0.00246384	Bst2	0.9377	0.297074
1.73778	0.000503438	Serpina3n	0.742663	0.000470309			1.38296	0.0239854	Mcpt4	0.879403	0.515212
1.73184	0.00365454	Ass1	0.609401	0.00212114			1.36086	0.0409591	Stag2	0.890324	0.366346
1.31042	0.0119044	Adcy6	0.748936	0.00169855			1.59366	0.0200952	Pdcd6	0.967393	0.636079
1.28008	0.0165728	Eps8	0.766354	0.00404211			1.52254	0.00372223	Timm17a	0.910681	0.533961
1.26181	0.00798222	Mtor	0.827206	0.011178			1.34346	0.0485714	S100a6	0.871279	0.0827224
1.22352	0.00989043	Hsd17b4	0.742841	0.000597432			1.29109	0.0419699	Dmap1	0.910308	0.43767
1.20266	0.0357615	Ehhadh	0.80805	0.00802773			1.28449	0.00791081	Mnda	0.939518	0.404116
1.20152	0.0329522	Hadhb	0.732869	0.000773139			1.25695	0.0272331	Srsf3	0.923949	0.253535
1.34357	0.018593	Ig kappa chain V-II region 26-10	0.704727	0.0120624			1.24301	0.00869001	Myef2	0.947523	0.0679555
							1.24198	0.0461073	Lig3	0.961635	0.555948
							1.23873	0.0227385	Eny2	0.928409	0.206819
Cluster 5 -non-cytosol							1.23393	0.0270436	Noc4l	0.900305	0.186751
STZ/Control	t test p value	Gene Name	STZ+insulin/STZ	t test p value			1.22241	0.0169314	Rps18	0.910232	0.084868
1.62046	0.0296386	Kctd12	0.755234	0.153646			1.21836	0.0445438	Decr2	0.860295	0.204742
1.42906	0.0326902	Phyh	0.821563	0.135444			1.21362	0.015347	Rab13	0.93651	0.282732
1.23558	0.00463222	Rbm3	0.869783	0.0113353			1.20538	0.0199874	Hmgn2	0.920285	0.354308
1.23346	0.0294412	Samhd1	0.869671	0.0063805			1.20528	0.0028146	Senp7	0.902534	0.280479
1.22329	0.0257924	Aqp7	0.850192	0.0154743			1.20195	0.0489066	Itpr1	0.878174	0.0683438
0.828063	0.00738222	Mtif2	1.07559	0.00738717			0.831522	0.0374174	Aldh2	1.06955	0.424053
0.822749	0.0282318	Mix23	1.18522	0.0248059			0.831441	0.0274693	Ndufc2	1.08392	0.0581145
0.818158	0.0496616	Retn	1.3742	0.000932643			0.829061	0.00292227	Aco2	1.02966	0.504548
0.81293	0.0310963	Ndufa6	1.15916	0.0356491			0.826954	0.00339398	Ndufa9	1.07477	0.112315
0.806197	0.00891219	Ndufv2	1.12352	0.0387356			0.826953	0.0357372	Iars2	1.07899	0.322201
0.801025	0.0047076	Homer1	1.13502	0.00224724			0.826938	0.0314382	Etfa	1.12774	0.194982
0.800495	0.00105232	Uqcrc2	1.07719	0.0487971			0.826786	0.0119994	Mtco1	1.03833	0.361726
0.796531	0.00232604	Ndufb11	1.11041	0.028316			0.826143	0.0128799	Sdhb	1.05929	0.424426
0.785488	0.0475997	Ankef1	1.1431	0.012648			0.822484	0.0128805	Mt-Cyb	1.02835	0.560811
0.777926	0.0190281	Ndufaf2	1.15685	0.0180031			0.822327	0.0361582	Prdx3	1.12904	0.104047
0.774955	0.0113367	Ndufs8	1.14711	0.045995			0.818777	0.0165303	Ndufb9	1.08044	0.380504
0.774138	0.0297589	Ndufs6	1.1398	0.0254546			0.816369	0.0132547	Atp5pb	1.06246	0.429842
0.771	0.0138161	Atp2a2	1.17442	0.0257893			0.815345	0.0350881	Cisd1	1.09509	0.0559074
0.766107	0.0193506	Mtnd4l	1.10837	0.0378936			0.813293	0.0228258	Nipsnap2	1.02808	0.61265
0.755664	0.0209351	Ndufa5	1.16022	0.0112781			0.812822	0.00155288	Slit2	1.15043	0.185684
0.750059	0.0248476	Uqcrb	1.14928	0.0235587			0.811862	0.00263591	Myl1	1.06669	0.235669
0.729388	0.00741442	Tufm	1.09733	0.0493166			0.810807	0.02138	Slc25a13	1.0358	0.528027
0.691883	0.00189509	Gatd3	1.20783	0.190316			0.810241	0.00393615	Dmpk	1.12959	0.0927456
0.689071	0.000762235	Pdhb	1.19669	0.0302433			0.809858	0.00569166	Got2	1.09175	0.100022
							0.808867	0.000622739	Hspa9	0.984225	0.739551
							0.80829	0.00685841	Slc25a12	1.07131	0.131223
							0.805555	0.00896019	Arl8b	1.11524	0.274933
							0.803676	0.00120852	Mrpl2	1.0415	0.679904
							0.803629	0.0102362	Coq9	1.03123	0.689167
							0.803554	0.00114615	Sdha	1.09231	0.198511
							0.803183	0.0301968	Idh3g	1.02425	0.552045
							0.800684	0.0152815	Ndufb7	1.07182	0.25311
							0.800129	0.0340113	Ndufa13	1.11388	0.0637058
							0.795775	0.034517	Ndufa10	1.0536	0.588298
							0.795518	0.0411019	Atp5f1c	1.04936	0.39708
							0.794669	0.00197964	Pdha1	1.06066	0.222148
							0.793967	0.0245311	Cox5a	1.04872	0.0546855
							0.790686	0.00111449	Atp5f1b	1.09122	0.170213
							0.789933	0.0271142	Ndufa2	1.14512	0.0782823
							0.786818	0.0228159	Rhot1	1.06939	0.143987
							0.784848	0.00949369	Atp5f1a	1.00303	0.937441
							0.782303	0.0228244	Atp5pd	1.00429	0.889984
							0.780416	0.0498132	Bcat2	1.18118	0.144218
							0.776058	0.0257828	Ndufb10	1.17437	0.0532384
							0.775209	0.00111311	Ogdh	1.11864	0.0640144
							0.774807	0.00200938	Lrpprc	1.0521	0.197636
							0.771047	0.0417304	Ndufb5	1.12936	0.0973942
							0.769981	0.00112488	Mtnd5	1.0572	0.193323
							0.765309	0.0059644	Ndufa8	1.10416	0.220315
							0.761702	0.000657554	Ndufs2	1.08397	0.147928
							0.75841	0.000323503	Cyc1	1.00161	0.963245
							0.758309	0.00491424	Ndufs1	1.07874	0.177083
							0.753957	0.00266264	Ndufv1	1.10487	0.0532688
							0.741692	0.0488965	Sod1	0.937534	0.571883
							0.740117	0.0042891	Uqcrc1	1.08538	0.203434
							0.737008	0.0461713	Cox7a1	1.14362	0.141354
							0.726589	0.000946911	Dlst	1.09573	0.0853404
							0.725871	0.0208208	Ndufab1	1.06859	0.230704
							0.72019	0.0404958	Hba	1.17749	0.26304
							0.70792	0.000524816	Dlat	1.08432	0.0974397
							0.625774	0.0207356	Ndufs4	1.15598	0.0946553
