# Supplementary material for: Subcellular mass spectrometric detection unveils hyperglycemic memory in the diabetic heart
Source: J Diabetes. 2024 Nov 13;16(11):e70033. doi: 10.1111/1753-0407.70033 (PMC11561303; doi:10.1111/1753-0407.70033)
Supplement: Supplementary file 7 — Data S7. Supporting information. [file JDB-16-e70033-s007.xlsx]

## Sheet: Sheet1
Excel 7.mRNA sequencing data of hearts from STZ-induced diabetic mice and controls.
Cluster 6 -non-cytosol (MS data)					mRNA-seq								gene_id	gene_name	description	length	con_271_tpm	con_272_tpm	con_274_tpm	con_275_tpm	STZ_226_tpm	STZ_228_tpm	STZ_229_tpm	STZ_245_tpm	Control_tpm	Diabetes_tpm	fc	log2fc	pvalue	padjust
STZ/Control	t test p value	Gene Name			fc	log2fc	pvalue	padjust					ENSMUSG00000109644	0610005C13Rik	RIKEN cDNA 0610005C13 gene [Source:MGI Symbol;Acc:MGI:1918911]	2434	0.9	0.86	0.46	1.12	0.97	0.33	0.46	0.78	0.835	0.635	0.968567	-0.0460766	0.924395	0.992266
1.41502	0.00246384	Bst2			1.27141	0.346426	0.0186825	0.433617					ENSMUSG00000108652	0610006L08Rik	RIKEN cDNA 0610006L08 gene [Source:MGI Symbol;Acc:MGI:1923503]	1589	0	0	0	0	0	0	0	0	0	0	1	0	1	1
1.38296	0.0239854	Mcpt4			0.947546	-0.0777318	0.861727	0.987004					ENSMUSG00000007777	0610009B22Rik	RIKEN cDNA 0610009B22 gene [Source:MGI Symbol;Acc:MGI:1913300]	813	24.15	26.26	17.78	18.99	26.02	23.83	22.64	21.73	21.795	23.555	1.06091	0.0853067	0.581408	0.959196
1.36086	0.0409591	Stag2			0.965363	-0.0508563	0.768196	0.981479					ENSMUSG00000086714	0610009E02Rik	RIKEN cDNA 0610009E02 gene [Source:MGI Symbol;Acc:MGI:3698435]	1609	3.03	1.92	4.04	3.42	4.16	1.87	3.21	3.2	3.1025	3.11	1.07508	0.104441	0.69799	0.971397
1.59366	0.0200952	Pdcd6			1.02378	0.0339072	0.705837	0.972164					ENSMUSG00000043644	0610009L18Rik	RIKEN cDNA 0610009L18 gene [Source:MGI Symbol;Acc:MGI:1914088]	619	14.98	16.33	14.07	16.43	12.23	11.72	17.88	14.46	15.4525	14.0725	0.907892	-0.139408	0.473125	0.944779
1.52254	0.00372223	Timm17a			0.9868	-0.0191702	0.806657	0.981847					ENSMUSG00000042208	0610010F05Rik	RIKEN cDNA 0610010F05 gene [Source:MGI Symbol;Acc:MGI:1918925]	4106	2.03	2.72	2.25	1.6	2.22	2.16	2.66	2.01	2.15	2.2625	0.941431	-0.0870732	0.642905	0.966328
1.34346	0.0485714	S100a6			1.04756	0.0670317	0.612574	0.964024					ENSMUSG00000020831	0610010K14Rik	RIKEN cDNA 0610010K14 gene [Source:MGI Symbol;Acc:MGI:1915609]	576	17.61	20.14	22.75	20.78	25.35	20.39	24.16	24.21	20.32	23.5275	1.14515	0.195539	0.152742	0.811343
1.29109	0.0419699	Dmap1			1.05863	0.0821923	0.548226	0.956908					ENSMUSG00000089755	0610012D04Rik	RIKEN cDNA 0610012D04 gene [Source:MGI Symbol;Acc:MGI:1918926]	531	0.7	0	0.64	0	0	0.19	0.16	0	0.335	0.0875	0.254839	-1.97234	0.296447	1
1.28449	0.00791081	Mnda			not detected								ENSMUSG00000107002	0610012G03Rik	RIKEN cDNA 0610012G03 gene [Source:MGI Symbol;Acc:MGI:1913301]	1445	57.41	53.84	60.94	62.7	59.69	52.17	67.21	57.6	58.7225	59.1675	1.00029	0.000412707	0.996886	0.999684
1.25695	0.0272331	Srsf3			0.952709	-0.0698928	0.592575	0.959933					ENSMUSG00000046683	0610025J13Rik	RIKEN cDNA 0610025J13 gene [Source:MGI Symbol;Acc:MGI:1915618]	713	2.2	2.24	2.93	1.04	1.78	1.55	1.75	1.81	2.1025	1.7225	0.839354	-0.252648	0.557388	0.956908
1.24301	0.00869001	Myef2			1.08113	0.112537	0.570757	0.95907					ENSMUSG00000058706	0610030E20Rik	RIKEN cDNA 0610030E20 gene [Source:MGI Symbol;Acc:MGI:1915614]	4605	3.16	4.45	3.16	3.98	4.22	4.77	4.43	3.98	3.6875	4.35	1.0157	0.0224809	0.857554	0.987004
1.24198	0.0461073	Lig3			0.832182	-0.26503	0.0403916	0.559579					ENSMUSG00000099146	0610031O16Rik	RIKEN cDNA 0610031O16 gene [Source:MGI Symbol;Acc:MGI:1915619]	1429	0.25	0	0	0	0	0	0	0.08	0.0625	0.02	0.391931	-1.35133	0.646331	1
1.23873	0.0227385	Eny2			1.06365	0.0890273	0.435573	0.936183					ENSMUSG00000108236	0610033M10Rik	RIKEN cDNA 0610033M10 gene [Source:MGI Symbol;Acc:MGI:1921343]	1102	0	0	0	0	0	0	0	0	0	0	1	0	1	1
1.23393	0.0270436	Noc4l			1.02636	0.0375399	0.787081	0.98164					ENSMUSG00000097882	0610038B21Rik	RIKEN cDNA 0610038B21 gene [Source:MGI Symbol;Acc:MGI:1917595]	1687	0.19	0.31	0.73	0.67	0.46	0.45	0.31	0.51	0.475	0.4325	0.908084	-0.139102	0.79101	0.98164
1.22241	0.0169314	Rps18			0.939972	-0.0893097	0.461872	0.942079					ENSMUSG00000058812	0610039K10Rik	RIKEN cDNA 0610039K10 gene [Source:MGI Symbol;Acc:MGI:1915636]	952	0.14	0.07	0	0.48	0.07	0.15	0	0.13	0.1725	0.0875	0.504045	-0.988375	0.480081	1
1.21836	0.0445438	Decr2			0.972878	-0.0396687	0.758077	0.980264					ENSMUSG00000089889	0610040B10Rik	RIKEN cDNA 0610040B10 gene [Source:MGI Symbol;Acc:MGI:1914922]	1643	8.24	5.78	7.75	4.06	9.7	6.68	7.28	6.33	6.4575	7.4975	1.1934	0.255075	0.407173	0.926741
1.21362	0.015347	Rab13			1.12157	0.165519	0.524215	0.95321					ENSMUSG00000087341	0610040F04Rik	RIKEN cDNA 0610040F04 gene [Source:MGI Symbol;Acc:MGI:1922644]	1734	0.03	0	0.03	0.03	0.03	0.03	0.03	0	0.0225	0.0225	1.02815	0.0400474	0.982623	1
1.20538	0.0199874	Hmgn2			1.0381	0.0539448	0.528824	0.955329					ENSMUSG00000060512	0610040J01Rik	RIKEN cDNA 0610040J01 gene [Source:MGI Symbol;Acc:MGI:1923511]	2008	2.47	3.07	2.43	3.2	3.03	3.26	3.02	3.14	2.7925	3.1125	1.07517	0.104561	0.55099	0.956908
1.20528	0.0028146	Senp7			0.916165	-0.126321	0.353146	0.911345					ENSMUSG00000087361	0610043K17Rik	RIKEN cDNA 0610043K17 gene [Source:MGI Symbol;Acc:MGI:1915650]	614	0.13	0	0	0.52	0.27	0.14	0.25	0.25	0.1625	0.2275	2.33763	1.22505	0.424211	1
1.20195	0.0489066	Itpr1			0.949937	-0.0740969	0.536145	0.956806					ENSMUSG00000114511	0710001A04Rik	RIKEN cDNA 0710001A04 gene [Source:MGI Symbol;Acc:MGI:1915652]	1345	0	0	0	0	0	0	0	0	0	0	1	0	1	1
0.831522	0.0374174	Aldh2			1.00204	0.00294557	0.97715	0.996877					ENSMUSG00000097863	1010001B22Rik	RIKEN cDNA 1010001B22 gene [Source:MGI Symbol;Acc:MGI:1922653]	589	1.58	1.92	0.93	1.13	1.17	1.54	2.12	1.36	1.39	1.5475	1.10765	0.147506	0.779294	0.98164
0.831441	0.0274693	Ndufc2			1.07039	0.0981363	0.310933	0.896032					ENSMUSG00000115547	1100001I12Rik	RIKEN cDNA 1100001I12 gene [Source:MGI Symbol;Acc:MGI:1922655]	672	0	0	0	0	0	0	0	0	0	0	1	0	1	1
0.829061	0.00292227	Aco2			0.970965	-0.0425084	0.655476	0.966726					ENSMUSG00000090066	1110002E22Rik	RIKEN cDNA 1110002E22 gene [Source:MGI Symbol;Acc:MGI:1915066]	9741	12.19	10.7	11.12	10.56	9.23	10.49	6.85	10.19	11.1425	9.19	0.793755	-0.333234	0.00186907	0.127662
0.826954	0.00339398	Ndufa9			1.00081	0.00117012	0.987472	0.998555					ENSMUSG00000097134	1110002J07Rik	RIKEN cDNA 1110002J07 gene [Source:MGI Symbol;Acc:MGI:1915738]	2229	0	0.09	0	0	0	0.03	0	0	0.0225	0.0075	0.304549	-1.71525	0.533587	1
0.826953	0.0357372	Iars2			1.02609	0.0371639	0.64416	0.966328					ENSMUSG00000071456	1110002L01Rik	RIKEN cDNA 1110002L01 gene [Source:MGI Symbol;Acc:MGI:1915821]	3569	2.1	1.48	1.71	2.67	1.91	1.65	1.31	1.27	1.99	1.535	0.832439	-0.264583	0.296321	0.892946
0.826938	0.0314382	Etfa			1.04331	0.0611739	0.42676	0.933696					ENSMUSG00000102531	1110002O04Rik	RIKEN cDNA 1110002O04 gene [Source:MGI Symbol;Acc:MGI:1915733]	566	0.31	0.74	1	1.06	1.57	0.33	1	0	0.7775	0.725	0.934857	-0.0971818	0.914559	1
0.826786	0.0119994	Mtco1			0.995888	-0.00594439	0.940602	0.993693					ENSMUSG00000106291	1110003F10Rik	RIKEN cDNA 1110003F10 gene [Source:MGI Symbol;Acc:MGI:1915726]	767	0	0.54	0	0.37	0.29	0	0	0.18	0.2275	0.1175	0.50001	-0.99997	0.537985	1
0.826143	0.0128799	Sdhb			0.982852	-0.0249537	0.774893	0.98164					ENSMUSG00000030663	1110004F10Rik	RIKEN cDNA 1110004F10 gene [Source:MGI Symbol;Acc:MGI:1929274]	1479	36.26	34.54	36.78	34.51	38.31	37.86	36.8	39.59	35.5225	38.14	1.05194	0.0730476	0.352571	0.911345
0.822484	0.0128805	Mt-Cyb			0.947497	-0.0778067	0.552318	0.956908					ENSMUSG00000107121	1110006O24Rik	RIKEN cDNA 1110006O24 gene [Source:MGI Symbol;Acc:MGI:1913373]	768	0.47	0.27	0.35	0.74	0.38	0.1	0.44	0.27	0.4575	0.2975	0.654818	-0.610833	0.463985	1
0.822327	0.0361582	Prdx3			0.995349	-0.00672506	0.918915	0.99185					ENSMUSG00000046119	1110008E08Rik	RIKEN cDNA 1110008E08 gene [Source:MGI Symbol;Acc:MGI:1915750]	723	0	0	0	0	0	0	0	0	0	0	1	0	1	1
0.818777	0.0165303	Ndufb9			0.991689	-0.0120403	0.909594	0.991444					ENSMUSG00000039195	1110008P14Rik	RIKEN cDNA 1110008P14 gene [Source:MGI Symbol;Acc:MGI:1920987]	680	35.49	37.1	36.84	41.47	43.27	31.57	39.68	42.56	37.725	39.27	1.0308	0.043767	0.72893	0.975289
0.816369	0.0132547	Atp5pb			1.02273	0.032428	0.669335	0.969274					ENSMUSG00000116164	1110013H19Rik	RIKEN cDNA 1110013H19 gene [Source:MGI Symbol;Acc:MGI:1915772]	671	0.93	0.11	1.07	0.8	0.82	0.37	0.32	0.66	0.7275	0.5425	0.739319	-0.435732	0.571233	1
0.815345	0.0350881	Cisd1			1.00793	0.0114014	0.891364	0.991157					ENSMUSG00000098659	1110015O18Rik	RIKEN cDNA 1110015O18 gene [Source:MGI Symbol;Acc:MGI:1915766]	1533	0	0	0	0	0	0	0	0	0	0	1	0	1	1
0.813293	0.0228258	Nipsnap2			0.958233	-0.0615512	0.53076	0.955402					ENSMUSG00000028441	1110017D15Rik	RIKEN cDNA 1110017D15 gene [Source:MGI Symbol;Acc:MGI:1920971]	1114	0.1	0	0	0	0	0	0	0.26	0.025	0.065	2.35841	1.23781	0.678629	1
0.812822	0.00155288	Slit2			1.77396	0.826977	0.0846617	0.703996					ENSMUSG00000085151	1110018N20Rik	RIKEN cDNA 1110018N20 gene [Source:MGI Symbol;Acc:MGI:1915753]	1162	4.17	3.98	5.02	5.04	5.68	4.46	6.03	3.7	4.5525	4.9675	1.17007	0.226595	0.240883	0.862708
0.811862	0.00263591	Myl1			0.937124	-0.0936881	0.657758	0.967175					ENSMUSG00000112289	1110019B22Rik	RIKEN cDNA 1110019B22 gene [Source:MGI Symbol;Acc:MGI:1915779]	989	0	0	0	0	0	0	0	0	0	0	1	0	1	1
0.810807	0.02138	Slc25a13			0.929422	-0.105595	0.261814	0.874165					ENSMUSG00000097616	1110019D14Rik	RIKEN cDNA 1110019D14 gene [Source:MGI Symbol;Acc:MGI:1923561]	1499	1.91	3.63	2.38	1.11	1.44	1.5	2.66	2.33	2.2575	1.9825	0.739071	-0.436215	0.21394	0.844919
0.810241	0.00393615	Dmpk			0.938607	-0.0914069	0.208025	0.840825					ENSMUSG00000097047	1110020A21Rik	RIKEN cDNA 1110020A21 gene [Source:MGI Symbol;Acc:MGI:1915781]	853	0.56	1.02	0.97	0.79	0.86	1.01	0.75	0.38	0.835	0.75	0.930333	-0.104181	0.859744	0.987004
0.809858	0.00569166	Got2			0.946897	-0.0787212	0.381604	0.92284					ENSMUSG00000068073	1110025L11Rik	RIKEN cDNA 1110025L11 gene [Source:MGI Symbol;Acc:MGI:1915887]	591	0	0	0	0	0	0	0	0	0	0	1	0	1	1
0.808867	0.000622739	Hspa9			0.932903	-0.100202	0.119282	0.768576					ENSMUSG00000103520	1110025M09Rik	RIKEN cDNA 1110025M09 gene [Source:MGI Symbol;Acc:MGI:1915885]	855	0.64	0.31	0.82	0.55	0.65	0.68	0.52	0.54	0.58	0.5975	1.01732	0.0247764	0.967067	1
0.80829	0.00685841	Slc25a12			0.902076	-0.148678	0.049262	0.592475					ENSMUSG00000085972	1110028F11Rik	RIKEN cDNA 1110028F11 gene [Source:MGI Symbol;Acc:MGI:1915940]	837	0	0	0.08	0	0.08	0	0	0	0.02	0.02	1.01201	0.0172302	0.99611	1
0.805555	0.00896019	Arl8b			0.933563	-0.0991805	0.175777	0.823672					ENSMUSG00000099139	1110028F18Rik	RIKEN cDNA 1110028F18 gene [Source:MGI Symbol;Acc:MGI:1915942]	1341	0	0.04	0	0	0	0	0	0	0.01	0	0.613822	-0.704108	0.842068	1
0.803676	0.00120852	Mrpl2			1.01597	0.0228642	0.821021	0.982583					ENSMUSG00000037971	1110032A03Rik	RIKEN cDNA 1110032A03 gene [Source:MGI Symbol;Acc:MGI:1915971]	1015	15.1	12.44	13.15	12.6	11.23	14.44	15.91	12.61	13.3225	13.5475	1.01294	0.0185426	0.889972	0.990883
0.803629	0.0102362	Coq9			0.930619	-0.103738	0.145238	0.806992					ENSMUSG00000046999	1110032F04Rik	RIKEN cDNA 1110032F04 gene [Source:MGI Symbol;Acc:MGI:1915975]	2578	0.17	0.02	0.1	0.12	0.23	0.02	0.05	0.18	0.1025	0.12	1.19587	0.258058	0.760513	1
0.803554	0.00114615	Sdha			0.930971	-0.103191	0.210609	0.842722					ENSMUSG00000099098	1110035H17Rik	RIKEN cDNA 1110035H17 gene [Source:MGI Symbol;Acc:MGI:1915936]	1241	0.09	0	0.12	0.1	0.36	0.12	0.18	0.05	0.0775	0.1775	2.05314	1.03784	0.352115	1
0.803183	0.0301968	Idh3g			1.0245	0.0349203	0.645607	0.966328					ENSMUSG00000092203	1110038B12Rik	RIKEN cDNA 1110038B12 gene [Source:MGI Symbol;Acc:MGI:1916013]	934	5.81	3.91	3.41	5.18	4.77	5.44	5.39	7.09	4.5775	5.6725	1.19223	0.253657	0.398557	0.925785
0.800684	0.0152815	Ndufb7			1.0129	0.0184975	0.850808	0.98534					ENSMUSG00000063236	1110038F14Rik	RIKEN cDNA 1110038F14 gene [Source:MGI Symbol;Acc:MGI:2152337]	1043	10.98	11.22	10.66	12.63	13.35	10.61	13.82	13.4	11.3725	12.795	1.12263	0.166884	0.236432	0.859047
0.800129	0.0340113	Ndufa13			1.0444	0.0626712	0.48535	0.946262					ENSMUSG00000085457	1110046J04Rik	RIKEN cDNA 1110046J04 gene [Source:MGI Symbol;Acc:MGI:1916058]	2776	0.94	1.01	1.45	1.16	0.98	1.14	0.68	1.07	1.14	0.9675	0.838299	-0.254463	0.578682	0.959196
0.795775	0.034517	Ndufa10			0.915944	-0.126668	0.0605452	0.637192					ENSMUSG00000040591	1110051M20Rik	RIKEN cDNA 1110051M20 gene [Source:MGI Symbol;Acc:MGI:1915079]	1977	5.07	6.96	6.67	8.59	8.69	7.29	5.42	6.77	6.8225	7.0425	1.01274	0.0182603	0.91996	0.99185
0.795518	0.0411019	Atp5f1c			not detected								ENSMUSG00000068067	1110057P08Rik	RIKEN cDNA 1110057P08 gene [Source:MGI Symbol;Acc:MGI:1916094]	465	0	0	0	0	0	0	0	0	0	0	1	0	1	1
0.794669	0.00197964	Pdha1			0.918206	-0.123111	0.0989264	0.73668					ENSMUSG00000035171	1110059E24Rik	RIKEN cDNA 1110059E24 gene [Source:MGI Symbol;Acc:MGI:1913456]	1614	5.19	6.27	4.88	4.7	5.68	8.16	5.93	6.25	5.26	6.505	1.17241	0.22948	0.172204	0.820731
0.793967	0.0245311	Cox5a			0.984343	-0.0227666	0.785074	0.98164					ENSMUSG00000032551	1110059G10Rik	RIKEN cDNA 1110059G10 gene [Source:MGI Symbol;Acc:MGI:1913452]	3361	4.03	3.99	4.1	3.15	4.97	2.56	5.18	3.37	3.8175	4.02	1.09218	0.127211	0.475938	0.944779
0.790686	0.00111449	Atp5f1b			not detected								ENSMUSG00000105036	1110060G06Rik	RIKEN cDNA 1110060G06 gene [Source:MGI Symbol;Acc:MGI:1916064]	499	0	0	0	0	0	0	0	0	0	0	1	0	1	1
0.789933	0.0271142	Ndufa2			1.08223	0.114008	0.264519	0.874829					ENSMUSG00000078570	1110065P20Rik	RIKEN cDNA 1110065P20 gene [Source:MGI Symbol;Acc:MGI:1916170]	1223	18.31	14.76	17.22	18.34	17.73	17.13	21.28	18.99	17.1575	18.7825	1.07365	0.102527	0.480143	0.945794
0.786818	0.0228159	Rhot1			0.946038	-0.0800293	0.364399	0.916256					ENSMUSG00000111857	1190001M18Rik	RIKEN cDNA 1190001M18 gene [Source:MGI Symbol;Acc:MGI:1916174]	1270	0	0	0	0	0	0	0	0	0	0	1	0	1	1
0.784848	0.00949369	Atp5f1a			not detected								ENSMUSG00000043687	1190005I06Rik	RIKEN cDNA 1190005I06 gene [Source:MGI Symbol;Acc:MGI:1916168]	844	4.05	2.3	3.11	2.81	1.86	1.94	2.19	2.86	3.0675	2.2125	0.714817	-0.484353	0.130613	0.793565
0.782303	0.0228244	Atp5pd			not detected								ENSMUSG00000063320	1190007I07Rik	RIKEN cDNA 1190007I07 gene [Source:MGI Symbol;Acc:MGI:3698433]	637	29.52	28.02	30.33	34.57	32.58	30.14	40.64	28.44	30.61	32.95	1.05172	0.0727475	0.610969	0.963968
0.780416	0.0498132	Bcat2			1.01483	0.0212425	0.823948	0.982583					ENSMUSG00000110013	1190028D05Rik	RIKEN cDNA 1190028D05 gene [Source:MGI Symbol;Acc:MGI:3036227]	763	0	0	0	0	0	0	0	0	0	0	1	0	1	1
0.776058	0.0257828	Ndufb10			0.99077	-0.0133779	0.865095	0.987989					ENSMUSG00000087684	1200007C13Rik	RIKEN cDNA 1200007C13 gene [Source:MGI Symbol;Acc:MGI:1921369]	2455	0.04	0.06	0	0.15	0.02	0.05	0.06	0.02	0.0625	0.0375	0.590735	-0.759416	0.520084	1
0.775209	0.00111311	Ogdh			0.855342	-0.225428	0.0269286	0.491239					ENSMUSG00000097290	1300002E11Rik	RIKEN cDNA 1300002E11 gene [Source:MGI Symbol;Acc:MGI:1919001]	3557	5	5.55	6.17	5.9	5.21	4.76	7.13	7.3	5.655	6.1	1.07874	0.109341	0.594252	0.96076
0.774807	0.00200938	Lrpprc			0.913772	-0.130095	0.125749	0.785465					ENSMUSG00000112545	1300014J16Rik	RIKEN cDNA 1300014J16 gene [Source:MGI Symbol;Acc:MGI:1921410]	1337	0.27	0.26	0.08	0.18	0	0.57	0.17	0.26	0.1975	0.25	1.23607	0.305757	0.732817	1
0.771047	0.0417304	Ndufb5			1.0376	0.0532541	0.58469	0.959933					ENSMUSG00000033688	1300017J02Rik	RIKEN cDNA 1300017J02 gene [Source:MGI Symbol;Acc:MGI:1919025]	2284	0	0	0	0.1	0	0	0.1	0.36	0.025	0.115	3.97638	1.99146	0.398512	1
0.769981	0.00112488	Mtnd5			0.947213	-0.0782387	0.385263	0.923194					ENSMUSG00000096221	1500002C15Rik	RIKEN cDNA 1500002C15 gene [Source:MGI Symbol;Acc:MGI:1916196]	2183	0.26	0.38	0.24	0.24	0.32	0.12	0.18	0.38	0.28	0.25	0.887133	-0.172777	0.75442	0.979187
0.765309	0.0059644	Ndufa8			0.99507	-0.00712978	0.942368	0.993693					ENSMUSG00000097595	1500002F19Rik	RIKEN cDNA 1500002F19 gene [Source:MGI Symbol;Acc:MGI:1923933]	712	0.56	0.53	0.13	0.64	0.15	0.41	0.26	0.52	0.465	0.335	0.713713	-0.486583	0.6152	1
0.761702	0.000657554	Ndufs2			0.99588	-0.00595688	0.938312	0.993693					ENSMUSG00000098912	1500004A13Rik	RIKEN cDNA 1500004A13 gene [Source:MGI Symbol;Acc:MGI:2442808]	6054	0.93	0.66	0.62	0.63	0.85	0.96	1.1	0.98	0.71	0.9725	1.24134	0.311903	0.114356	0.758441
0.75841	0.000323503	Cyc1			0.968332	-0.0464263	0.560333	0.95792					ENSMUSG00000104888	1500005C15Rik	RIKEN cDNA 1500005C15 gene [Source:MGI Symbol;Acc:MGI:1919269]	2394	0	0	0	0	0	0	0	0.02	0	0.005	1.66851	0.738564	0.834449	1
0.758309	0.00491424	Ndufs1			0.938304	-0.0918727	0.17148	0.819727					ENSMUSG00000068099	1500009C09Rik	RIKEN cDNA 1500009C09 gene [Source:MGI Symbol;Acc:MGI:1923755]	1552	0	0	0	0.07	0	0	0	0	0.0175	0	0.371326	-1.42924	0.685683	1
0.753957	0.00266264	Ndufv1			0.983178	-0.0244756	0.780222	0.98164					ENSMUSG00000087651	1500009L16Rik	RIKEN cDNA 1500009L16 gene [Source:MGI Symbol;Acc:MGI:1917034]	1194	1.88	2.16	2.87	1.95	2.06	1.45	1.37	2.57	2.215	1.8625	0.912365	-0.132317	0.711704	0.973579
0.741692	0.0488965	Sod1			1.13921	0.188037	0.0175197	0.421151					ENSMUSG00000072694	1500011B03Rik	RIKEN cDNA 1500011B03 gene [Source:MGI Symbol;Acc:MGI:1913486]	420	2.86	2.02	2.39	2.09	3.1	1.83	3.34	3.05	2.34	2.83	1.06023	0.0843726	0.778967	0.98164
0.740117	0.0042891	Uqcrc1			0.972595	-0.0400884	0.634588	0.965746					ENSMUSG00000097247	1500012K07Rik	RIKEN cDNA 1500012K07 gene [Source:MGI Symbol;Acc:MGI:1916204]	2345	0	0	0	0	0	0	0	0.41	0	0.1025	5.15841	2.36693	0.488701	1
0.737008	0.0461713	Cox7a1			1.03135	0.044538	0.702884	0.971397					ENSMUSG00000098702	1500015A07Rik	RIKEN cDNA 1500015A07 gene [Source:MGI Symbol;Acc:MGI:1916232]	1865	0.51	0.71	0.67	0.71	0.79	0.99	0.25	0.49	0.65	0.63	0.88976	-0.168512	0.681423	0.970173
0.726589	0.000946911	Dlst			0.932995	-0.100059	0.14305	0.806098					ENSMUSG00000094732	1500015L24Rik	RIKEN cDNA 1500015L24 gene [Source:MGI Symbol;Acc:MGI:1916244]	1674	0	0	0	0	0	0	0	0	0	0	1	0	1	1
0.725871	0.0208208	Ndufab1			0.976578	-0.034193	0.659669	0.967495					ENSMUSG00000097383	1500026H17Rik	RIKEN cDNA 1500026H17 gene [Source:MGI Symbol;Acc:MGI:1916252]	3027	0.26	0.28	0.11	0.19	0.25	0.28	0.1	0.05	0.21	0.17	0.776486	-0.364969	0.542962	0.956876
0.72019	0.0404958	Hba			0.817976	-0.28987	0.557574	0.956908					ENSMUSG00000117718	1500032F14Rik	RIKEN cDNA 1500032F14 gene [Source:MGI Symbol;Acc:MGI:1925555]	460	0	0	0	0	0	0	0	0	0	0	1	0	1	1
0.70792	0.000524816	Dlat			0.93922	-0.0904654	0.233179	0.856701					ENSMUSG00000059631	1500035N22Rik	RIKEN cDNA 1500035N22 gene [Source:MGI Symbol;Acc:MGI:1917508]	865	0	0	0	0	0	0	0	0.15	0	0.0375	2.67735	1.42081	0.687505	1
0.625774	0.0207356	Ndufs4			1.06028	0.0844469	0.443987	0.938355					ENSMUSG00000043747	1520401A03Rik	RIKEN cDNA 1520401A03 gene [Source:MGI Symbol;Acc:MGI:2443785]	2660	0	0	0	0	0	0	0	0	0	0	1	0	1	1
													ENSMUSG00000117232	1600002D24Rik	RIKEN cDNA 1600002D24 gene [Source:MGI Symbol;Acc:MGI:1917026]	1855	0	0	0	0	0	0	0	0	0	0	1	0	1	1
													ENSMUSG00000101585	1600010M07Rik	RIKEN cDNA 1600010M07 gene [Source:MGI Symbol;Acc:MGI:1917031]	1204	0	0.13	0.05	0.6	0	0	0	0	0.195	0	0.251661	-1.99044	0.483196	1
													ENSMUSG00000050088	1600012H06Rik	RIKEN cDNA 1600012H06 gene [Source:MGI Symbol;Acc:MGI:1915162]	1466	4.9	4.82	5.35	4.76	4.87	5.29	4.26	5.55	4.9575	4.9925	1.02479	0.0353285	0.778267	0.98164
													ENSMUSG00000047661	1600012P17Rik	RIKEN cDNA 1600012P17 gene [Source:MGI Symbol;Acc:MGI:1919275]	2475	0	0	0	0	0	0	0	0	0	0	1	0	1	1
													ENSMUSG00000054676	1600014C10Rik	RIKEN cDNA 1600014C10 gene [Source:MGI Symbol;Acc:MGI:1919494]	567	18.24	19.22	16.79	20.62	17.24	17.34	17.4	17.42	18.7175	17.35	0.923632	-0.114611	0.22924	0.854521
													ENSMUSG00000094690	1600014C23Rik	RIKEN cDNA 1600014C23 gene [Source:MGI Symbol;Acc:MGI:1919490]	518	0	0	0.5	0.18	0	0.19	0	0	0.17	0.0475	0.316968	-1.65759	0.500729	1
													ENSMUSG00000102505	1600017P15Rik	RIKEN cDNA 1600017P15 gene [Source:MGI Symbol;Acc:MGI:1920499]	890	0.38	0.29	0.28	0.15	0.23	0.08	0.14	0.29	0.275	0.185	0.665906	-0.586609	0.527502	1
													ENSMUSG00000099429	1600019K03Rik	RIKEN cDNA 1600019K03 gene [Source:MGI Symbol;Acc:MGI:1917018]	477	0	0	0	0	0	0	0	0	0	0	1	0	1	1
													ENSMUSG00000097048	1600020E01Rik	RIKEN cDNA 1600020E01 gene [Source:MGI Symbol;Acc:MGI:1919262]	2099	2.91	2.4	3.16	3.17	5.92	2.46	3.4	2.63	2.91	3.6025	1.15595	0.209083	0.521321	0.951951
													ENSMUSG00000117315	1600022D10Rik	RIKEN cDNA 1600022D10 gene [Source:MGI Symbol;Acc:MGI:1920502]	1562	0.11	0	0	0	0	0	0	0	0.0275	0	0.237136	-2.07622	0.550765	1
													ENSMUSG00000104986	1600023N17Rik	RIKEN cDNA 1600023N17 gene [Source:MGI Symbol;Acc:MGI:1917038]	1007	0	0	0	0	0	0.07	0	0	0	0.0175	1.66851	0.738564	0.834449	1
													ENSMUSG00000085114	1600025M17Rik	RIKEN cDNA 1600025M17 gene [Source:MGI Symbol;Acc:MGI:1919280]	666	0	0	0	0	0	0	0	0	0	0	1	0	1	1
													ENSMUSG00000110340	1600027J07Rik	RIKEN cDNA 1600027J07 gene [Source:MGI Symbol;Acc:MGI:1917044]	489	0	0	0	0	0	0	0	0	0	0	1	0	1	1
													ENSMUSG00000057818	1600029O15Rik	RIKEN cDNA 1600029O15 gene [Source:MGI Symbol;Acc:MGI:3045362]	1809	0.06	0	0	0	0.03	0.03	0	0.03	0.015	0.0225	1.49818	0.583213	0.796033	1
													ENSMUSG00000047150	1700001C19Rik	RIKEN cDNA 1700001C19 gene [Source:MGI Symbol;Acc:MGI:1922712]	1622	0	0	0.07	0.12	0.04	0.04	0	0.03	0.0475	0.0275	1.03757	0.0532028	0.978444	1
													ENSMUSG00000099419	1700001D01Rik	RIKEN cDNA 1700001D01 gene [Source:MGI Symbol;Acc:MGI:1916529]	565	0	0	0	0	0	0	0	0	0	0	1	0	1	1
													ENSMUSG00000095384	1700001F09Rik	RIKEN cDNA 1700001F09 gene [Source:MGI Symbol;Acc:MGI:1919076]	884	0	0	0	0	0	0	0	0	0	0	1	0	1	1
													ENSMUSG00000087170	1700001G01Rik	RIKEN cDNA 1700001G01 gene [Source:MGI Symbol;Acc:MGI:1922683]	1562	0	0	0	0	0	0	0	0	0	0	1	0	1	1
													ENSMUSG00000085984	1700001G11Rik	RIKEN cDNA 1700001G11 gene [Source:MGI Symbol;Acc:MGI:1916553]	764	0.4	0	0.56	0	0.38	0.35	0.54	0.54	0.24	0.4525	1.91841	0.939914	0.363517	1
													ENSMUSG00000103746	1700001G17Rik	RIKEN cDNA 1700001G17 gene [Source:MGI Symbol;Acc:MGI:1914753]	889	0	0	0	0	0	0.17	0	0	0	0.0425	2.83904	1.5054	0.669636	1
													ENSMUSG00000095040	1700001J03Rik	RIKEN cDNA 1700001J03 gene [Source:MGI Symbol;Acc:MGI:1916532]	787	0	0	0	0.36	0.09	0	0	0.22	0.09	0.0775	0.743206	-0.428166	0.850272	1
													ENSMUSG00000086135	1700001J04Rik	RIKEN cDNA 1700001J04 gene [Source:MGI Symbol;Acc:MGI:1919075]	743	0	0	0	0	0	0	0	0	0	0	1	0	1	1
													ENSMUSG00000101963	1700001J11Rik	RIKEN cDNA 1700001J11 gene [Source:MGI Symbol;Acc:MGI:1919474]	2463	0	0.09	0	0	0.1	0	0	0	0.0225	0.025	1.01201	0.0172302	0.99611	1
													ENSMUSG00000056508	1700001K19Rik	RIKEN cDNA 1700001K19 gene [Source:MGI Symbol;Acc:MGI:1913573]	955	0	0	0	0.1	0	0.17	0	0	0.025	0.0425	1.71653	0.779496	0.808522	1
													ENSMUSG00000118314	1700001K23Rik	RIKEN cDNA 1700001K23 gene [Source:MGI Symbol;Acc:MGI:1916569]	741	0	0	0	0	0	0	0	0	0	0	1	0	1	1
													ENSMUSG00000075511	1700001L05Rik	RIKEN cDNA 1700001L05 gene [Source:MGI Symbol;Acc:MGI:1916541]	4969	0.21	0.11	0.29	0.12	0.07	0.29	0.07	0.27	0.1825	0.175	0.942209	-0.0858807	0.883447	0.988935
													ENSMUSG00000021534	1700001L19Rik	RIKEN cDNA 1700001L19 gene [Source:MGI Symbol;Acc:MGI:1916565]	780	0	0	0	0	0	0	0	0	0	0	1	0	1	1
													ENSMUSG00000106210	1700001N15Rik	RIKEN cDNA 1700001N15 gene [Source:MGI Symbol;Acc:MGI:1923629]	482	0	0	0	0	0	0	0	0	0	0	1	0	1	1
													ENSMUSG00000044320	1700001O22Rik	RIKEN cDNA 1700001O22 gene [Source:MGI Symbol;Acc:MGI:1923631]	1672	0.21	0.16	0.09	0.09	0.03	0.1	0.33	0.37	0.1375	0.2075	0.742791	-0.428972	0.683414	1
													ENSMUSG00000018543	1700001P01Rik	RIKEN cDNA 1700001P01 gene [Source:MGI Symbol;Acc:MGI:1919465]	624	0	0	0.12	0	0	0	0	0.12	0.03	0.03	1.01201	0.0172302	0.99611	1
													ENSMUSG00000099391	1700003C15Rik	RIKEN cDNA 1700003C15 gene [Source:MGI Symbol;Acc:MGI:1916595]	1224	0	0	0	0	0	0	0	0	0	0	1	0	1	1
													ENSMUSG00000085944	1700003D09Rik	RIKEN cDNA 1700003D09 gene [Source:MGI Symbol;Acc:MGI:1916588]	1389	0	0	0	0	0	0	0	0	0	0	1	0	1	1
													ENSMUSG00000030030	1700003E16Rik	RIKEN cDNA 1700003E16 gene [Source:MGI Symbol;Acc:MGI:1919087]	2020	0.48	0.64	0.62	0.89	0.78	0.88	1.02	0.84	0.6575	0.88	1.33193	0.413521	0.197043	0.832316
													ENSMUSG00000095110	1700003E24Rik	RIKEN cDNA 1700003E24 gene [Source:MGI Symbol;Acc:MGI:1916607]	577	0	0	0	0	0	0	0	0	0	0	1	0	1	1
													ENSMUSG00000038523	1700003F12Rik	RIKEN cDNA 1700003F12 gene [Source:MGI Symbol;Acc:MGI:1922730]	704	0	0	0.1	0.11	0.54	0	0	0.2	0.0525	0.185	3.55098	1.82822	0.349112	1
													ENSMUSG00000087621	1700003G18Rik	RIKEN cDNA 1700003G18 gene [Source:MGI Symbol;Acc:MGI:1916600]	1203	0	0	0	0	0	0	0	0.05	0	0.0125	1.66851	0.738564	0.834449	1
													ENSMUSG00000039174	1700003H04Rik	RIKEN cDNA 1700003H04 gene [Source:MGI Symbol;Acc:MGI:1923637]	1040	0	0	0	0	0	0	0	0	0	0	1	0	1	1
													ENSMUSG00000107526	1700003I16Rik	RIKEN cDNA 1700003I16 gene [Source:MGI Symbol;Acc:MGI:1923949]	1058	0	0	0	0	0	0	0	0	0	0	1	0	1	1
													ENSMUSG00000100372	1700003I22Rik	RIKEN cDNA 1700003I22 gene [Source:MGI Symbol;Acc:MGI:1916606]	424	0	0	0	0	0	0	0	0	0	0	1	0	1	1
													ENSMUSG00000101565	1700003L19Rik	RIKEN cDNA 1700003L19 gene [Source:MGI Symbol;Acc:MGI:1922743]	746	0	0	0	0	0	0	0	0	0	0	1	0	1	1
													ENSMUSG00000085389	1700003M07Rik	RIKEN cDNA 1700003M07 gene [Source:MGI Symbol;Acc:MGI:1919475]	564	0	0	0	0	0	0	0	0	0	0	1	0	1	1
													ENSMUSG00000102463	1700003N22Rik	RIKEN cDNA 1700003N22 gene [Source:MGI Symbol;Acc:MGI:1919464]	808	0	0	0	0	0	0	0	0	0	0	1	0	1	1
													ENSMUSG00000118311	1700003O11Rik	RIKEN cDNA 1700003O11 gene [Source:MGI Symbol;Acc:MGI:1922882]	582	0	0	0	0	0	0	0	0	0	0	1	0	1	1
													ENSMUSG00000100727	1700003P14Rik	RIKEN cDNA 1700003P14 gene [Source:MGI Symbol;Acc:MGI:1916594]	1078	0	0	0	0	0	0	0	0	0	0	1	0	1	1
													ENSMUSG00000027973	1700006A11Rik	RIKEN cDNA 1700006A11 gene [Source:MGI Symbol;Acc:MGI:1919074]	2161	0	0	0	0	0	0	0	0	0	0	1	0	1	1
													ENSMUSG00000100274	1700006F04Rik	RIKEN cDNA 1700006F04 gene [Source:MGI Symbol;Acc:MGI:1922682]	441	0	0	0	0	0	0	0	0	0	0	1	0	1	1
													ENSMUSG00000102000	1700006H21Rik	RIKEN cDNA 1700006H21 gene [Source:MGI Symbol;Acc:MGI:1919507]	627	0	0	0	0	0	0	0	0	0	0	1	0	1	1
													ENSMUSG00000034764	1700006J14Rik	RIKEN cDNA 1700006J14 gene [Source:MGI Symbol;Acc:MGI:2447818]	2629	0	0.06	0	0.02	0	0	0	0.02	0.02	0.005	0.305876	-1.70898	0.487337	1
													ENSMUSG00000102738	1700006P03Rik	RIKEN cDNA 1700006P03 gene [Source:MGI Symbol;Acc:MGI:1925628]	409	0	0	0	0	0	0	0	0	0	0	1	0	1	1
													ENSMUSG00000101234	1700007E05Rik	RIKEN cDNA 1700007E05 gene [Source:MGI Symbol;Acc:MGI:2149745]	1513	0	0	0	0	0.04	0	0	0.04	0	0.02	2.71847	1.44279	0.682885	1
													ENSMUSG00000100666	1700007F19Rik	RIKEN cDNA 1700007F19 gene [Source:MGI Symbol;Acc:MGI:1915100]	1642	0	0	0	0	0	0	0	0	0	0	1	0	1	1
													ENSMUSG00000116556	1700007H22Rik	RIKEN cDNA 1700007H22 gene [Source:MGI Symbol;Acc:MGI:1922734]	537	0	0	0	0	0	0	0	0	0	0	1	0	1	1
													ENSMUSG00000086330	1700007J10Rik	RIKEN cDNA 1700007J10 gene [Source:MGI Symbol;Acc:MGI:1916570]	1111	0	0	0	0	0	0	0	0.16	0	0.04	3.87565	1.95444	0.575571	1
													ENSMUSG00000026831	1700007K13Rik	RIKEN cDNA 1700007K13 gene [Source:MGI Symbol;Acc:MGI:1916577]	812	0.5	0	0	0	0	0	0	0.11	0.125	0.0275	0.597899	-0.742027	0.819156	1
													ENSMUSG00000097318	1700007L15Rik	RIKEN cDNA 1700007L15 gene [Source:MGI Symbol;Acc:MGI:1916581]	737	2.95	2.99	1.63	2.03	3.07	2.04	3.57	2.27	2.4	2.7375	1.09881	0.135942	0.714713	0.973614
													ENSMUSG00000086613	1700007M16Rik	RIKEN cDNA 1700007M16 gene [Source:MGI Symbol;Acc:MGI:1919487]	435	0	0	0	0	0	0	0	0	0	0	1	0	1	1
													ENSMUSG00000089730	1700007P06Rik	RIKEN cDNA 1700007P06 gene [Source:MGI Symbol;Acc:MGI:1916558]	823	0	0	0	0	0	0	0	0	0	0	1	0	1	1
													ENSMUSG00000103452	1700008A23Rik	RIKEN cDNA 1700008A23 gene [Source:MGI Symbol;Acc:MGI:1922713]	691	0	0	0	0	0	0	0	0	0	0	1	0	1	1
													ENSMUSG00000104872	1700008B11Rik	RIKEN cDNA 1700008B11 gene [Source:MGI Symbol;Acc:MGI:1913571]	634	0.38	0	0.23	0	0.26	0.14	0.12	0.36	0.1525	0.22	1.39067	0.475778	0.739953	1
													ENSMUSG00000111986	1700008C04Rik	RIKEN cDNA 1700008C04 gene [Source:MGI Symbol;Acc:MGI:1922744]	797	0	0	0	0	0	0	0	0	0	0	1	0	1	1
													ENSMUSG00000106860	1700008H02Rik	RIKEN cDNA 1700008H02 gene [Source:MGI Symbol;Acc:MGI:1913575]	1684	0	0.09	0.1	0.08	0	0.04	0.03	0.17	0.0675	0.06	0.870763	-0.199647	0.883175	1
													ENSMUSG00000101225	1700008J07Rik	RIKEN cDNA 1700008J07 gene [Source:MGI Symbol;Acc:MGI:1916610]	2432	0.99	0.62	0.55	0.7	0.76	0.74	0.97	0.81	0.715	0.82	1.14259	0.192312	0.52707	0.954379
													ENSMUSG00000101012	1700008K24Rik	RIKEN cDNA 1700008K24 gene [Source:MGI Symbol;Acc:MGI:1916561]	840	0	0	0	0	0	0	0	0	0	0	1	0	1	1
													ENSMUSG00000109657	1700008N11Rik	RIKEN cDNA 1700008N11 gene [Source:MGI Symbol;Acc:MGI:1922692]	636	0	0	0	0	0	0	0	0	0	0	1	0	1	1
													ENSMUSG00000008028	1700008O03Rik	RIKEN cDNA 1700008O03 gene [Source:MGI Symbol;Acc:MGI:1916599]	913	0.26	0.19	0.08	0	0	0	0	0.75	0.1325	0.1875	1.60673	0.684131	0.678383	1
													ENSMUSG00000069118	1700008P02Rik	RIKEN cDNA 1700008P02 gene [Source:MGI Symbol;Acc:MGI:1916597]	783	0	0	0	0	0	0	0	0	0	0	1	0	1	1
													ENSMUSG00000101404	1700009C05Rik	RIKEN cDNA 1700009C05 gene [Source:MGI Symbol;Acc:MGI:1921470]	788	0	0	0	0	0	0	0	0	0	0	1	0	1	1
													ENSMUSG00000096573	1700009J07Rik	RIKEN cDNA 1700009J07 gene [Source:MGI Symbol;Acc:MGI:1914938]	1084	0	0	0	0	0	0	0	0	0	0	1	0	1	1
													ENSMUSG00000028287	1700009N14Rik	RIKEN cDNA 1700009N14 gene [Source:MGI Symbol;Acc:MGI:1922721]	1258	0	0	0	0	0	0	0	0	0	0	1	0	1	1
													ENSMUSG00000057047	1700010B08Rik	RIKEN cDNA 1700010B08 gene [Source:MGI Symbol;Acc:MGI:1922735]	899	0	0	0	0	0	0	0	0	0	0	1	0	1	1
													ENSMUSG00000099958	1700010B13Rik	RIKEN cDNA 1700010B13 gene [Source:MGI Symbol;Acc:MGI:1922741]	1729	0.07	0.03	0	0	0	0	0	0	0.025	0	0.240328	-2.05692	0.515799	1
													ENSMUSG00000071721	1700010D01Rik	RIKEN cDNA 1700010D01 gene [Source:MGI Symbol;Acc:MGI:1923636]	507	0	0	0	0	0	0	0	0	0	0	1	0	1	1
													ENSMUSG00000115752	1700010G06Rik	RIKEN cDNA 1700010G06 gene [Source:MGI Symbol;Acc:MGI:1921467]	683	0.11	0	0	0.11	0.34	0	0.1	0	0.055	0.11	2.03407	1.02437	0.634204	1
													ENSMUSG00000067101	1700010H22Rik	RIKEN cDNA 1700010H22 gene [Source:MGI Symbol;Acc:MGI:1922750]	1003	0	0	0	0	0	0	0	0	0	0	1	0	1	1
													ENSMUSG00000100010	1700010I02Rik	RIKEN cDNA 1700010I02 gene [Source:MGI Symbol;Acc:MGI:1922726]	438	0	0	0	0	0	0	0	0	0	0	1	0	1	1
													ENSMUSG00000023873	1700010I14Rik	RIKEN cDNA 1700010I14 gene [Source:MGI Symbol;Acc:MGI:1914181]	1769	0.1	0.06	0.03	0.03	0.06	0	0	0.06	0.055	0.03	0.563687	-0.827034	0.575706	1
													ENSMUSG00000100314	1700010J16Rik	RIKEN cDNA 1700010J16 gene [Source:MGI Symbol;Acc:MGI:1916605]	890	0	0	0	0	0	0	0	0	0	0	1	0	1	1
													ENSMUSG00000092599	1700010K23Rik	RIKEN cDNA 1700010K23 gene [Source:MGI Symbol;Acc:MGI:1922751]	376	0	0	0	0	0	0	0	0	0	0	1	0	1	1
													ENSMUSG00000085102	1700010K24Rik	RIKEN cDNA 1700010K24 gene [Source:MGI Symbol;Acc:MGI:1922690]	226	0	0	0	0	0	0	0	0	0	0	1	0	1	1
													ENSMUSG00000030636	1700010L04Rik	RIKEN cDNA 1700010L04 gene [Source:MGI Symbol;Acc:MGI:1916583]	1015	0	0	0	0	0	0	0	0	0	0	1	0	1	1
													ENSMUSG00000101855	1700010N08Rik	RIKEN cDNA 1700010N08 gene [Source:MGI Symbol;Acc:MGI:1916590]	1323	0	0	0	0	0	0	0.02	0	0	0.005	1.66851	0.738564	0.834449	1
													ENSMUSG00000102099	1700011B04Rik	RIKEN cDNA 1700011B04 gene [Source:MGI Symbol;Acc:MGI:1922894]	2483	0	0	0	0	0	0	0	0	0	0	1	0	1	1
													ENSMUSG00000108800	1700011C11Rik	RIKEN cDNA 1700011C11 gene [Source:MGI Symbol;Acc:MGI:1922701]	365	0	0	0	0	0	0	0	0	0	0	1	0	1	1
													ENSMUSG00000108791	1700011D18Rik	RIKEN cDNA 1700011D18 gene [Source:MGI Symbol;Acc:MGI:1922714]	277	0	0	0	1	0	0	0	0	0.25	0	0.613822	-0.704108	0.842068	1
													ENSMUSG00000109759	1700011L03Rik	RIKEN cDNA 1700011L03 gene [Source:MGI Symbol;Acc:MGI:1916535]	608	0	0	0	0	0	0	0	0	0	0	1	0	1	1
													ENSMUSG00000031682	1700011L22Rik	RIKEN cDNA 1700011L22 gene [Source:MGI Symbol;Acc:MGI:1914937]	964	0	0	0	0	0	0	0	0	0	0	1	0	1	1
													ENSMUSG00000079476	1700011M02Rik	RIKEN cDNA 1700011M02 gene [Source:MGI Symbol;Acc:MGI:1922693]	420	0	0	0	0	0	0	0	0	0	0	1	0	1	1
													ENSMUSG00000029766	1700012A03Rik	RIKEN cDNA 1700012A03 gene [Source:MGI Symbol;Acc:MGI:1923632]	918	0	0	0	0	0	0	0	0	0	0	1	0	1	1
													ENSMUSG00000020617	1700012B07Rik	RIKEN cDNA 1700012B07 gene [Source:MGI Symbol;Acc:MGI:1916574]	2035	0	0	0	0	0	0	0	0	0	0	1	0	1	1
													ENSMUSG00000031927	1700012B09Rik	RIKEN cDNA 1700012B09 gene [Source:MGI Symbol;Acc:MGI:1916575]	654	0	0	0	0	0	0	0	0	0	0	1	0	1	1
													ENSMUSG00000086482	1700012C08Rik	RIKEN cDNA 1700012C08 gene [Source:MGI Symbol;Acc:MGI:1923635]	363	0	0	0	0.76	0	0	0	0	0.19	0	0.371326	-1.42924	0.685683	1
													ENSMUSG00000085470	1700012C14Rik	RIKEN cDNA 1700012C14 gene [Source:MGI Symbol;Acc:MGI:1916587]	498	0	0	0	0	0	0	0	0	0	0	1	0	1	1
													ENSMUSG00000110424	1700012D14Rik	RIKEN cDNA 1700012D14 gene [Source:MGI Symbol;Acc:MGI:1922729]	3434	0.15	0.63	0.39	0.79	0.3	0.61	0.11	0.13	0.49	0.2875	1.03805	0.0538814	0.917545	0.99185
													ENSMUSG00000105023	1700012D16Rik	RIKEN cDNA 1700012D16 gene [Source:MGI Symbol;Acc:MGI:1922739]	577	0	0	0	0	0	0	0	0	0	0	1	0	1	1
													ENSMUSG00000101275	1700012E03Rik	RIKEN cDNA 1700012E03 gene [Source:MGI Symbol;Acc:MGI:1923817]	1377	0	0	0	0	0	0	0	0	0	0	1	0	1	1
													ENSMUSG00000102069	1700012I11Rik	RIKEN cDNA 1700012I11 gene [Source:MGI Symbol;Acc:MGI:1916584]	1039	0	0	0	0	0	0	0	0	0	0	1	0	1	1
													ENSMUSG00000107394	1700012J15Rik	RIKEN cDNA 1700012J15 gene [Source:MGI Symbol;Acc:MGI:1922737]	471	0	0	0	0	0	0	0	0	0	0	1	0	1	1
													ENSMUSG00000103545	1700012J22Rik	RIKEN cDNA 1700012J22 gene [Source:MGI Symbol;Acc:MGI:1922746]	830	0	0	0	0	0	0	0	0	0	0	1	0	1	1
													ENSMUSG00000028589	1700012P22Rik	RIKEN cDNA 1700012P22 gene [Source:MGI Symbol;Acc:MGI:1916614]	974	0	0	0	0	0	0	0	0	0	0	1	0	1	1
													ENSMUSG00000106899	1700013A02Rik	RIKEN cDNA 1700013A02 gene [Source:MGI Symbol;Acc:MGI:1916616]	645	0	0	0	0	0	0	0	0	0	0	1	0	1	1
													ENSMUSG00000079346	1700013D24Rik	RIKEN cDNA 1700013D24 gene [Source:MGI Symbol;Acc:MGI:1924171]	513	0	0	0	0	0	0	0	0	0	0	1	0	1	1
													ENSMUSG00000027886	1700013F07Rik	RIKEN cDNA 1700013F07 gene [Source:MGI Symbol;Acc:MGI:1922754]	661	0	0	0	0	0	0	0	0	0	0	1	0	1	1
													ENSMUSG00000041399	1700013G24Rik	RIKEN cDNA 1700013G24 gene [Source:MGI Symbol;Acc:MGI:1916630]	1048	0	0	0	0	0	0.06	0	0	0	0.015	1.66851	0.738564	0.834449	1
													ENSMUSG00000054727	1700013H16Rik	RIKEN cDNA 1700013H16 gene [Source:MGI Symbol;Acc:MGI:1922764]	1224	0	0	0	0	0	0	0	0	0	0	1	0	1	1
													ENSMUSG00000106586	1700013M08Rik	RIKEN cDNA 1700013M08 gene [Source:MGI Symbol;Acc:MGI:1922755]	798	0	0	0	0	0	0	0	0	0	0	1	0	1	1
													ENSMUSG00000085801	1700013N06Rik	RIKEN cDNA 1700013N06 gene [Source:MGI Symbol;Acc:MGI:1922884]	663	0	0	0	0	0	0	0	0	0	0	1	0	1	1
													ENSMUSG00000118578	1700014B07Rik	RIKEN cDNA 1700014B07 gene [Source:MGI Symbol;Acc:MGI:1919498]	818	0	0.08	0	0	0.09	0	0	0.08	0.02	0.0425	1.65037	0.72279	0.802352	1
													ENSMUSG00000051054	1700014D04Rik	RIKEN cDNA 1700014D04 gene [Source:MGI Symbol;Acc:MGI:1921474]	3231	0	0	0	0	0.03	0	0	0	0	0.0075	2.81798	1.49466	0.671924	1
													ENSMUSG00000105903	1700014F14Rik	RIKEN cDNA 1700014F14 gene [Source:MGI Symbol;Acc:MGI:1924172]	197	0	0	0	0	0	0	0	0	0	0	1	0	1	1
													ENSMUSG00000110056	1700014L14Rik	RIKEN cDNA 1700014L14 gene [Source:MGI Symbol;Acc:MGI:1924173]	481	0	0	0	0	0	0	0	0	0	0	1	0	1	1
													ENSMUSG00000113696	1700015C15Rik	RIKEN cDNA 1700015C15 gene [Source:MGI Symbol;Acc:MGI:1922782]	374	0	0	0	0	0	0	0	0	0	0	1	0	1	1
													ENSMUSG00000104908	1700015C17Rik	RIKEN cDNA 1700015C17 gene [Source:MGI Symbol;Acc:MGI:1924178]	239	0	0	0	0	0	0	0	0	0	0	1	0	1	1
													ENSMUSG00000094445	1700015G11Rik	RIKEN cDNA 1700015G11 gene [Source:MGI Symbol;Acc:MGI:1922779]	366	0	0	0	0	0	0	0	0	0	0	1	0	1	1
													ENSMUSG00000115761	1700015H07Rik	RIKEN cDNA 1700015H07 gene [Source:MGI Symbol;Acc:MGI:1922777]	560	0.16	0	0	0	0	0	0	0	0.04	0	0.613822	-0.704108	0.842068	1
													ENSMUSG00000110335	1700015I17Rik	RIKEN cDNA 1700015I17 gene [Source:MGI Symbol;Acc:MGI:1922784]	2099	0	0	0.02	0	0.03	0.04	0	0	0.005	0.0175	1.70673	0.771234	0.788252	1
													ENSMUSG00000097671	1700015O11Rik	RIKEN cDNA 1700015O11 gene [Source:MGI Symbol;Acc:MGI:1919105]	678	0	0	0	0	0	0	0	0	0	0	1	0	1	1
													ENSMUSG00000102737	1700016A09Rik	RIKEN cDNA 1700016A09 gene [Source:MGI Symbol;Acc:MGI:1921477]	835	0	0	0	0	0	0.18	0.08	0	0	0.065	4.25553	2.08934	0.507631	1
													ENSMUSG00000104538	1700016B01Rik	RIKEN cDNA 1700016B01 gene [Source:MGI Symbol;Acc:MGI:1922890]	270	0	0	0	0	0	0	0	0	0	0	1	0	1	1
													ENSMUSG00000108979	1700016B15Rik	RIKEN cDNA 1700016B15 gene [Source:MGI Symbol;Acc:MGI:1916677]	733	0	0	0	0	0	0	0	0	0	0	1	0	1	1
													ENSMUSG00000015962	1700016C15Rik	RIKEN cDNA 1700016C15 gene [Source:MGI Symbol;Acc:MGI:1916678]	768	0	0	0	0	0	0	0	0	0	0	1	0	1	1
													ENSMUSG00000031509	1700016D06Rik	RIKEN cDNA 1700016D06 gene [Source:MGI Symbol;Acc:MGI:1923663]	1263	0	0	0	0	0	0	0	0	0	0	1	0	1	1
													ENSMUSG00000103481	1700016D08Rik	RIKEN cDNA 1700016D08 gene [Source:MGI Symbol;Acc:MGI:1925627]	368	0	0	0	0	0	0	0	0	0	0	1	0	1	1
													ENSMUSG00000104955	1700016F12Rik	RIKEN cDNA 1700016F12 gene [Source:MGI Symbol;Acc:MGI:1916674]	655	0	0	0	0	0	0	0	0	0	0	1	0	1	1
													ENSMUSG00000100625	1700016G22Rik	RIKEN cDNA 1700016G22 gene [Source:MGI Symbol;Acc:MGI:1919117]	594	0	0	0	0	0	0	0	0	0	0	1	0	1	1
													ENSMUSG00000114673	1700016H03Rik	RIKEN cDNA 1700016H03 gene [Source:MGI Symbol;Acc:MGI:1922903]	437	0	0	0	0	0	0	0	0	0	0	1	0	1	1
													ENSMUSG00000029320	1700016H13Rik	RIKEN cDNA 1700016H13 gene [Source:MGI Symbol;Acc:MGI:1921468]	1104	0	0	0	0	0	0	0	0	0	0	1	0	1	1
													ENSMUSG00000111103	1700016J18Rik	RIKEN cDNA 1700016J18 gene [Source:MGI Symbol;Acc:MGI:1922811]	249	0	0	0	0	0	0	0	0	0	0	1	0	1	1
													ENSMUSG00000114563	1700016K05Rik	RIKEN cDNA 1700016K05 gene [Source:MGI Symbol;Acc:MGI:1922794]	386	0	0	0	0	0	0	0	0	0	0	1	0	1	1
													ENSMUSG00000053783	1700016K19Rik	RIKEN cDNA 1700016K19 gene [Source:MGI Symbol;Acc:MGI:1921480]	921	0	0	0	0	0	0	0	0	0	0	1	0	1	1
													ENSMUSG00000101483	1700016L21Rik	RIKEN cDNA 1700016L21 gene [Source:MGI Symbol;Acc:MGI:1919458]	629	0	0	0	0	0	0	0	0	0	0	1	0	1	1
													ENSMUSG00000085609	1700016P03Rik	RIKEN cDNA 1700016P03 gene [Source:MGI Symbol;Acc:MGI:1922792]	863	0	0	0	0	0	0	0	0	0	0	1	0	1	1
													ENSMUSG00000101894	1700016P04Rik	RIKEN cDNA 1700016P04 gene [Source:MGI Symbol;Acc:MGI:1916663]	429	0	0	0	0	0	0	0	0	0	0	1	0	1	1
													ENSMUSG00000032300	1700017B05Rik	RIKEN cDNA 1700017B05 gene [Source:MGI Symbol;Acc:MGI:1921461]	4152	2.57	3.34	2.49	3.24	2.95	4.2	2.43	2.56	2.91	3.035	0.935006	-0.0969531	0.541541	0.956876
													ENSMUSG00000037884	1700017G19Rik	RIKEN cDNA 1700017G19 gene [Source:MGI Symbol;Acc:MGI:1919477]	2437	0	0	0	0	0	0	0	0	0	0	1	0	1	1
													ENSMUSG00000098727	1700017I07Rik	RIKEN cDNA 1700017I07 gene [Source:MGI Symbol;Acc:MGI:1922756]	462	0	0	0	0	0	0	0	0	0	0	1	0	1	1
													ENSMUSG00000086348	1700017J07Rik	RIKEN cDNA 1700017J07 gene [Source:MGI Symbol;Acc:MGI:1922758]	473	0	0	0	0	0	0	0	0	0	0	1	0	1	1
													ENSMUSG00000107232	1700017L05Rik	RIKEN cDNA 1700017L05 gene [Source:MGI Symbol;Acc:MGI:1916620]	558	0	0	0	0	0	0	0	0	0	0	1	0	1	1
													ENSMUSG00000105651	1700017M07Rik	RIKEN cDNA 1700017M07 gene [Source:MGI Symbol;Acc:MGI:1923648]	940	0.07	0	0	0.14	0.5	0.6	0.26	0	0.0525	0.34	6.54587	2.71059	0.04907	1
													ENSMUSG00000056912	1700017N19Rik	RIKEN cDNA 1700017N19 gene [Source:MGI Symbol;Acc:MGI:1913855]	1945	0	0	0	0	0	0	0	0	0	0	1	0	1	1
													ENSMUSG00000038408	1700018A04Rik	RIKEN cDNA 1700018A04 gene [Source:MGI Symbol;Acc:MGI:1916631]	2569	0	0	0	0	0	0	0	0	0	0	1	0	1	1
													ENSMUSG00000103616	1700018A14Rik	RIKEN cDNA 1700018A14 gene [Source:MGI Symbol;Acc:MGI:1916641]	711	0	0	0	0	0	0	0	0	0	0	1	0	1	1
													ENSMUSG00000107368	1700018A23Rik	RIKEN cDNA 1700018A23 gene [Source:MGI Symbol;Acc:MGI:1919481]	398	0	0.31	0	0	0	0.7	0	0	0.0775	0.175	1.7164	0.779386	0.808144	1
													ENSMUSG00000031809	1700018B08Rik	RIKEN cDNA 1700018B08 gene [Source:MGI Symbol;Acc:MGI:1923655]	1084	0.11	0	0	0	0	0	0	0	0.0275	0	0.613822	-0.704108	0.842068	1
													ENSMUSG00000037910	1700018B24Rik	RIKEN cDNA 1700018B24 gene [Source:MGI Symbol;Acc:MGI:1913582]	593	0	0	0	0	0	0	0	0	0	0	1	0	1	1
													ENSMUSG00000029620	1700018F24Rik	RIKEN cDNA 1700018F24 gene [Source:MGI Symbol;Acc:MGI:1916646]	1122	0	0	0	0	0	0	0	0	0	0	1	0	1	1
													ENSMUSG00000109745	1700018G05Rik	RIKEN cDNA 1700018G05 gene [Source:MGI Symbol;Acc:MGI:1916638]	386	0	0	0	0	0	0	0	0	0	0	1	0	1	1
													ENSMUSG00000100075	1700018L02Rik	RIKEN cDNA 1700018L02 gene [Source:MGI Symbol;Acc:MGI:1914579]	2485	0.84	0.55	0.78	0.7	1.26	1.03	0.43	0.83	0.7175	0.8875	1.20009	0.263144	0.432312	0.93609
													ENSMUSG00000046145	1700018M17Rik	RIKEN cDNA 1700018M17 gene [Source:MGI Symbol;Acc:MGI:1919495]	456	0	0	0	0	0	0	0	0	0	0	1	0	1	1
													ENSMUSG00000110709	1700018P08Rik	RIKEN cDNA 1700018P08 gene [Source:MGI Symbol;Acc:MGI:1920580]	1239	0	0	0	0	0	0	0	0	0	0	1	0	1	1
													ENSMUSG00000060715	1700019A02Rik	RIKEN cDNA 1700019A02 gene [Source:MGI Symbol;Acc:MGI:1916647]	646	0	0	0	0	0	0	0	0	0	0	1	0	1	1
													ENSMUSG00000109102	1700019A23Rik	RIKEN cDNA 1700019A23 gene [Source:MGI Symbol;Acc:MGI:1915470]	196	0	0	0	0	0	0	0	0	0	0	1	0	1	1
													ENSMUSG00000113770	1700019C18Rik	RIKEN cDNA 1700019C18 gene [Source:MGI Symbol;Acc:MGI:1922793]	1766	0	0	0	0	0	0	0	0	0	0	1	0	1	1
													ENSMUSG00000043629	1700019D03Rik	RIKEN cDNA 1700019D03 gene [Source:MGI Symbol;Acc:MGI:1914330]	3619	0.53	0.12	0.24	0.21	0.38	0.36	0.36	0.34	0.275	0.36	1.6406	0.714225	0.0694578	0.658311
													ENSMUSG00000086202	1700019E08Rik	RIKEN cDNA 1700019E08 gene [Source:MGI Symbol;Acc:MGI:1916655]	635	0	0	0	0	0	0	0	0	0	0	1	0	1	1
													ENSMUSG00000107027	1700019F05Rik	RIKEN cDNA 1700019F05 gene [Source:MGI Symbol;Acc:MGI:1916652]	533	0	0	0	0	0	0	0	0	0	0	1	0	1	1
													ENSMUSG00000085416	1700019G24Rik	RIKEN cDNA 1700019G24 gene [Source:MGI Symbol;Acc:MGI:1919499]	503	0	0	0	0	0	0	0	0	0	0	1	0	1	1
													ENSMUSG00000111489	1700019J19Rik	RIKEN cDNA 1700019J19 gene [Source:MGI Symbol;Acc:MGI:1923662]	2813	0	0	0	0	0	0	0	0	0	0	1	0	1	1
													ENSMUSG00000111639	1700019L13Rik	RIKEN cDNA 1700019L13 gene [Source:MGI Symbol;Acc:MGI:1919476]	3816	0.03	0	0.08	0	0	0	0	0	0.0275	0	0.19002	-2.39578	0.413125	1
													ENSMUSG00000059695	1700019M22Rik	RIKEN cDNA 1700019M22 gene [Source:MGI Symbol;Acc:MGI:1916673]	354	0	0	0	0	0	0	0	0	0	0	1	0	1	1
													ENSMUSG00000026931	1700019N19Rik	RIKEN cDNA 1700019N19 gene [Source:MGI Symbol;Acc:MGI:1914757]	970	0	0	0	0	0	0	0	0	0	0	1	0	1	1
													ENSMUSG00000099808	1700019P21Rik	RIKEN cDNA 1700019P21 gene [Source:MGI Symbol;Acc:MGI:1922796]	411	0	0	0	0	0	0	0	0	0	0	1	0	1	1
													ENSMUSG00000027409	1700020A23Rik	RIKEN cDNA 1700020A23 gene [Source:MGI Symbol;Acc:MGI:1922906]	541	0	0	0	0.18	0	0	0	0.17	0.045	0.0425	1.01201	0.0172302	0.99611	1
													ENSMUSG00000113628	1700020D12Rik	RIKEN cDNA 1700020D12 gene [Source:MGI Symbol;Acc:MGI:1916687]	426	0	0	0	0	0	0	0	0	0	0	1	0	1	1
													ENSMUSG00000110052	1700020G03Rik	RIKEN cDNA 1700020G03 gene [Source:MGI Symbol;Acc:MGI:1921485]	889	0	0	0	0	0	0	0	0	0	0	1	0	1	1
													ENSMUSG00000101801	1700020G17Rik	RIKEN cDNA 1700020G17 gene [Source:MGI Symbol;Acc:MGI:1922880]	739	0	0	0	0	0	0	0	0	0	0	1	0	1	1
													ENSMUSG00000013928	1700020L13Rik	RIKEN cDNA 1700020L13 gene [Source:MGI Symbol;Acc:MGI:1922879]	1182	0	0.09	0.1	0.09	0	0.05	0	0	0.07	0.0125	0.20733	-2.27	0.249734	1
													ENSMUSG00000035085	1700020L24Rik	RIKEN cDNA 1700020L24 gene [Source:MGI Symbol;Acc:MGI:1913580]	949	3.64	2.79	2.01	2.87	2.1	1.6	3.15	3.88	2.8275	2.6825	0.879432	-0.185356	0.600913	0.961808
													ENSMUSG00000100146	1700020M21Rik	RIKEN cDNA 1700020M21 gene [Source:MGI Symbol;Acc:MGI:1923652]	644	0	0	0	0	0	0	0	0	0	0	1	0	1	1
													ENSMUSG00000050844	1700020N01Rik	RIKEN cDNA 1700020N01 gene [Source:MGI Symbol;Acc:MGI:1914942]	1062	0	0	0	0	0	0	0	0	0	0	1	0	1	1
													ENSMUSG00000059690	1700020N15Rik	RIKEN cDNA 1700020N15 gene [Source:MGI Symbol;Acc:MGI:1922759]	525	0	0	0	0	0	0	0	0	0	0	1	0	1	1
													ENSMUSG00000100253	1700020N18Rik	RIKEN cDNA 1700020N18 gene [Source:MGI Symbol;Acc:MGI:1914336]	547	0.16	0	0.15	0.16	0.5	0.35	0	0	0.1175	0.2125	1.73262	0.792955	0.657935	1
													ENSMUSG00000037535	1700021A07Rik	RIKEN cDNA 1700021A07 gene [Source:MGI Symbol;Acc:MGI:1924174]	485	0	0	0	0	0	0	0	0	0	0	1	0	1	1
													ENSMUSG00000105426	1700021F02Rik	RIKEN cDNA 1700021F02 gene [Source:MGI Symbol;Acc:MGI:1922769]	350	0	0	0	0	0	0	0	0	0	0	1	0	1	1
													ENSMUSG00000027518	1700021F07Rik	RIKEN cDNA 1700021F07 gene [Source:MGI Symbol;Acc:MGI:1919471]	646	0	0	0	0	0	0	0	0	0	0	1	0	1	1
													ENSMUSG00000107053	1700021F13Rik	RIKEN cDNA 1700021F13 gene [Source:MGI Symbol;Acc:MGI:1924176]	469	0	0	0	0	0	0	0	0	0	0	1	0	1	1
													ENSMUSG00000112387	1700021G15Rik	RIKEN cDNA 1700021G15 gene [Source:MGI Symbol;Acc:MGI:1920506]	528	0	0	0	0	0	0	0	0	0	0	1	0	1	1
													ENSMUSG00000086890	1700021J08Rik	RIKEN cDNA 1700021J08 gene [Source:MGI Symbol;Acc:MGI:1919485]	575	0.75	0.29	0.97	0.44	0.61	0	0.71	0.73	0.6125	0.5125	0.825277	-0.27705	0.762758	1
													ENSMUSG00000086955	1700021L23Rik	RIKEN cDNA 1700021L23 gene [Source:MGI Symbol;Acc:MGI:1923660]	726	0	0	0	0	0	0	0	0	0	0	1	0	1	1
													ENSMUSG00000087343	1700021N21Rik	RIKEN cDNA 1700021N21 gene [Source:MGI Symbol;Acc:MGI:1916659]	904	0	0	0	0	0	0	0	0	0	0	1	0	1	1
													ENSMUSG00000096796	1700021P04Rik	RIKEN cDNA 1700021P04 gene [Source:MGI Symbol;Acc:MGI:1922771]	659	0	0	0	0	0	0	0	0	0	0	1	0	1	1
													ENSMUSG00000038165	1700022A21Rik	RIKEN cDNA 1700022A21 gene [Source:MGI Symbol;Acc:MGI:1919502]	1448	0	0	0	0	0	0	0	0	0	0	1	0	1	1
													ENSMUSG00000099751	1700022A22Rik	RIKEN cDNA 1700022A22 gene [Source:MGI Symbol;Acc:MGI:1922807]	1458	0	0	0	0	0	0	0	0	0	0	1	0	1	1
													ENSMUSG00000099983	1700022E09Rik	RIKEN cDNA 1700022E09 gene [Source:MGI Symbol;Acc:MGI:1922886]	387	0	0	0	0	0	0	0	0	0	0	1	0	1	1
													ENSMUSG00000112581	1700022H01Rik	RIKEN cDNA 1700022H01 gene [Source:MGI Symbol;Acc:MGI:1922789]	387	0	0.66	0	0	0	0	0.64	0.33	0.165	0.2425	1.46828	0.554123	0.823786	1
													ENSMUSG00000099360	1700022H16Rik	RIKEN cDNA 1700022H16 gene [Source:MGI Symbol;Acc:MGI:1916670]	476	0	0	0	0	0	0	0	0	0	0	1	0	1	1
													ENSMUSG00000028451	1700022I11Rik	RIKEN cDNA 1700022I11 gene [Source:MGI Symbol;Acc:MGI:1914567]	3727	0	0	0	0	0	0	0.06	0	0	0.015	1.66851	0.738564	0.834449	1
													ENSMUSG00000097523	1700022N22Rik	RIKEN cDNA 1700022N22 gene [Source:MGI Symbol;Acc:MGI:1916681]	821	0.13	0.79	0.63	1.12	1.02	0.18	0.16	0.24	0.6675	0.4	0.601713	-0.732853	0.38213	1
													ENSMUSG00000117050	1700023B13Rik	RIKEN cDNA 1700023B13 gene [Source:MGI Symbol;Acc:MGI:1920529]	1046	0	0.24	0.34	0.06	0.31	0.33	0.28	0.06	0.16	0.245	1.5167	0.600933	0.560723	1
													ENSMUSG00000087393	1700023C21Rik	RIKEN cDNA 1700023C21 gene [Source:MGI Symbol;Acc:MGI:1920507]	389	0	0	0	0	0	0	0	0	0	0	1	0	1	1
													ENSMUSG00000100000	1700023F02Rik	RIKEN cDNA 1700023F02 gene [Source:MGI Symbol;Acc:MGI:1916683]	473	0	0	0	0	0	0	0	0	0	0	1	0	1	1
													ENSMUSG00000103503	1700023G09Rik	RIKEN cDNA 1700023G09 gene [Source:MGI Symbol;Acc:MGI:1920531]	1460	0	0	0	0	0	0	0	0	0	0	1	0	1	1
													ENSMUSG00000089827	1700023H06Rik	RIKEN cDNA 1700023H06 gene [Source:MGI Symbol;Acc:MGI:1916692]	1044	0	0	0.06	0	0	0	0	0.06	0.015	0.015	1.01201	0.0172302	0.99611	1
													ENSMUSG00000052334	1700024B05Rik	RIKEN cDNA 1700024B05 gene [Source:MGI Symbol;Acc:MGI:1922768]	1576	0	0	0	0	0	0	0	0	0	0	1	0	1	1
													ENSMUSG00000099994	1700024B18Rik	RIKEN cDNA 1700024B18 gene [Source:MGI Symbol;Acc:MGI:1916643]	423	0	0	0	0	0	0	0	0	0	0	1	0	1	1
													ENSMUSG00000072473	1700024G13Rik	RIKEN cDNA 1700024G13 gene [Source:MGI Symbol;Acc:MGI:1914335]	850	0	0	0	0	0	0	0	0	0	0	1	0	1	1
													ENSMUSG00000113825	1700024I08Rik	RIKEN cDNA 1700024I08 gene [Source:MGI Symbol;Acc:MGI:1922772]	754	0	0	0	0	0	0	0	0	0	0	1	0	1	1
													ENSMUSG00000069890	1700024J04Rik	RIKEN cDNA 1700024J04 gene [Source:MGI Symbol;Acc:MGI:1919098]	1821	0	0	0	0.09	0	0.1	0.06	0	0.0225	0.04	1.74378	0.80222	0.706542	1
													ENSMUSG00000106947	1700025A08Rik	RIKEN cDNA 1700025A08 gene [Source:MGI Symbol;Acc:MGI:1916650]	609	0	0	0.13	0.13	0.28	0	0	0	0.065	0.07	1.04175	0.0590146	0.982435	1
													ENSMUSG00000101113	1700025B11Rik	RIKEN cDNA 1700025B11 gene [Source:MGI Symbol;Acc:MGI:1923659]	553	0	0	0	0	0	0	0	0	0	0	1	0	1	1
													ENSMUSG00000078935	1700025C18Rik	RIKEN cDNA 1700025C18 gene [Source:MGI Symbol;Acc:MGI:1919461]	702	0	0	0	0	0	0	0	0	0	0	1	0	1	1
													ENSMUSG00000086760	1700025D23Rik	RIKEN cDNA 1700025D23 gene [Source:MGI Symbol;Acc:MGI:1916667]	846	0	0	0	0	0	0	0	0	0	0	1	0	1	1
													ENSMUSG00000100558	1700025F24Rik	RIKEN cDNA 1700025F24 gene [Source:MGI Symbol;Acc:MGI:1914331]	894	0	0	0	0	0	0	0	0	0	0	1	0	1	1
													ENSMUSG00000032666	1700025G04Rik	RIKEN cDNA 1700025G04 gene [Source:MGI Symbol;Acc:MGI:1916649]	2548	7.77	4.6	7.35	4.36	7.63	6.16	5.83	4.81	6.02	6.1075	0.977502	-0.0328287	0.743907	0.976952
													ENSMUSG00000101888	1700025H01Rik	RIKEN cDNA 1700025H01 gene [Source:MGI Symbol;Acc:MGI:1922781]	547	0	0	0	0	0	0	0	0	0	0	1	0	1	1
													ENSMUSG00000108409	1700025J12Rik	RIKEN cDNA 1700025J12 gene [Source:MGI Symbol;Acc:MGI:1916657]	630	0	0	0	0	0	0	0	0	0	0	1	0	1	1
													ENSMUSG00000112482	1700025K04Rik	RIKEN cDNA 1700025K04 gene [Source:MGI Symbol;Acc:MGI:1913584]	1174	0	0	0	0	0	0	0	0	0	0	1	0	1	1
													ENSMUSG00000099747	1700025K24Rik	RIKEN cDNA 1700025K24 gene [Source:MGI Symbol;Acc:MGI:1916668]	740	0	0	0	0	0	0	0	0	0	0	1	0	1	1
													ENSMUSG00000109962	1700025L06Rik	RIKEN cDNA 1700025L06 gene [Source:MGI Symbol;Acc:MGI:1914183]	1623	0	0	0	0	0	0	0	0	0	0	1	0	1	1
													ENSMUSG00000100175	1700025M24Rik	RIKEN cDNA 1700025M24 gene [Source:MGI Symbol;Acc:MGI:1919526]	725	0	0	0	0	0	0	0	0	0	0	1	0	1	1
													ENSMUSG00000090200	1700025N21Rik	RIKEN cDNA 1700025N21 gene [Source:MGI Symbol;Acc:MGI:1916665]	686	0	0	0	0	0	0	0	0	0	0	1	0	1	1
													ENSMUSG00000100121	1700025N23Rik	RIKEN cDNA 1700025N23 gene [Source:MGI Symbol;Acc:MGI:1917236]	915	0.07	0	0.07	0	0	0.08	0	0.07	0.035	0.0375	1.00843	0.012108	0.996032	1
													ENSMUSG00000028244	1700025O08Rik	RIKEN cDNA 1700025O08 gene [Source:MGI Symbol;Acc:MGI:1917234]	456	0	0	0	0	0	0	0	0	0	0	1	0	1	1
													ENSMUSG00000086379	1700026D11Rik	RIKEN cDNA 1700026D11 gene [Source:MGI Symbol;Acc:MGI:1917621]	2033	0	0	0	0	0	0	0	0	0	0	1	0	1	1
													ENSMUSG00000101854	1700026F02Rik	RIKEN cDNA 1700026F02 gene [Source:MGI Symbol;Acc:MGI:1916669]	1082	0	0	0	0	0	1.33	0	0	0	0.3325	1	0	1	1
													ENSMUSG00000073976	1700026J12Rik	RIKEN cDNA 1700026J12 gene [Source:MGI Symbol;Acc:MGI:1920505]	1155	0	0	0	0	0	0	0	0	0	0	1	0	1	1
													ENSMUSG00000097716	1700026J14Rik	RIKEN cDNA 1700026J14 gene [Source:MGI Symbol;Acc:MGI:1916682]	794	0	0	0	0	0	0	0	0.09	0	0.0225	1.66851	0.738564	0.834449	1
													ENSMUSG00000114681	1700026N04Rik	RIKEN cDNA 1700026N04 gene [Source:MGI Symbol;Acc:MGI:1919521]	643	0	0	0	0	0	0	0.11	0	0	0.0275	1.66851	0.738564	0.834449	1
													ENSMUSG00000084864	1700027A07Rik	RIKEN cDNA 1700027A07 gene [Source:MGI Symbol;Acc:MGI:1917246]	458	0	0	0	0	0	0	0	0	0	0	1	0	1	1
													ENSMUSG00000101968	1700027A15Rik	RIKEN cDNA 1700027A15 gene [Source:MGI Symbol;Acc:MGI:1916699]	617	0	0	0.51	0	0	0	0	0	0.1275	0	0.379433	-1.39808	0.692285	1
													ENSMUSG00000107737	1700027F06Rik	RIKEN cDNA 1700027F06 gene [Source:MGI Symbol;Acc:MGI:1919518]	243	0	0	0	0	0	0	0	0	0	0	1	0	1	1
													ENSMUSG00000100911	1700027F09Rik	RIKEN cDNA 1700027F09 gene [Source:MGI Symbol;Acc:MGI:1917249]	767	0	0	0	0	0	0	0	0	0	0	1	0	1	1
													ENSMUSG00000100799	1700027H10Rik	RIKEN cDNA 1700027H10 gene [Source:MGI Symbol;Acc:MGI:1919524]	584	0	0	0	0	0	0	0	0	0	0	1	0	1	1
													ENSMUSG00000098304	1700027I24Rik	RIKEN cDNA 1700027I24 gene [Source:MGI Symbol;Acc:MGI:1922817]	696	0	0	0	0	0	0	0	0	0	0	1	0	1	1
													ENSMUSG00000111422	1700027J07Rik	RIKEN cDNA 1700027J07 gene [Source:MGI Symbol;Acc:MGI:1916693]	1884	0	0	0	0	0	0	0	0	0	0	1	0	1	1
													ENSMUSG00000099417	1700028B04Rik	RIKEN cDNA 1700028B04 gene [Source:MGI Symbol;Acc:MGI:1917251]	971	0	0	0	0	0	0	0	0	0	0	1	0	1	1
													ENSMUSG00000101683	1700028D13Rik	RIKEN cDNA 1700028D13 gene [Source:MGI Symbol;Acc:MGI:1922819]	675	0	0	0	0	0	0	0	0	0	0	1	0	1	1
													ENSMUSG00000097321	1700028E10Rik	RIKEN cDNA 1700028E10 gene [Source:MGI Symbol;Acc:MGI:1916713]	2310	0.53	0.09	0.35	0.35	0.29	0.26	0.45	0.43	0.33	0.3575	1.14935	0.200816	0.711786	0.973601
													ENSMUSG00000056821	1700028I16Rik	RIKEN cDNA 1700028I16 gene [Source:MGI Symbol;Acc:MGI:1917253]	1056	0	0	0	0	0	0	0	0	0	0	1	0	1	1
													ENSMUSG00000038782	1700028J19Rik	RIKEN cDNA 1700028J19 gene [Source:MGI Symbol;Acc:MGI:1917254]	1424	0.05	0.51	0.39	0.05	0.16	0.17	0.65	0.4	0.25	0.345	1.26464	0.338728	0.69629	1
													ENSMUSG00000089798	1700028K03Rik	RIKEN cDNA 1700028K03 gene [Source:MGI Symbol;Acc:MGI:1923671]	795	0	0	0.11	0	0	0.01	0	0	0.0275	0.0025	0.183279	-2.44789	0.321574	1
													ENSMUSG00000101334	1700028M03Rik	RIKEN cDNA 1700028M03 gene [Source:MGI Symbol;Acc:MGI:1916710]	476	0	0	0	0	0	0	0	0	0	0	1	0	1	1
													ENSMUSG00000078635	1700028N14Rik	RIKEN cDNA 1700028N14 gene [Source:MGI Symbol;Acc:MGI:1920530]	747	0	0	0	0	0	0	0	0	0	0	1	0	1	1
													ENSMUSG00000033053	1700028P14Rik	RIKEN cDNA 1700028P14 gene [Source:MGI Symbol;Acc:MGI:1914733]	875	0	0	0	0	0	0	0	0	0	0	1	0	1	1
													ENSMUSG00000086823	1700028P15Rik	RIKEN cDNA 1700028P15 gene [Source:MGI Symbol;Acc:MGI:1922905]	3254	0	0	0	0	0	0	0	0	0	0	1	0	1	1
													ENSMUSG00000100759	1700029B22Rik	RIKEN cDNA 1700029B22 gene [Source:MGI Symbol;Acc:MGI:1916745]	694	0	0	0	0	0	0	0	0	0	0	1	0	1	1
													ENSMUSG00000102834	1700029B24Rik	RIKEN cDNA 1700029B24 gene [Source:MGI Symbol;Acc:MGI:1919533]	497	0	0	0	0	0	0	0	0	0	0	1	0	1	1
													ENSMUSG00000100557	1700029E06Rik	RIKEN cDNA 1700029E06 gene [Source:MGI Symbol;Acc:MGI:1919500]	757	0	0	0	0	0	0	0	0	0	0	1	0	1	1
													ENSMUSG00000052075	1700029F12Rik	RIKEN cDNA 1700029F12 gene [Source:MGI Symbol;Acc:MGI:1913729]	1128	0	0	0	0	0	0	0	0	0	0	1	0	1	1
													ENSMUSG00000031452	1700029H14Rik	RIKEN cDNA 1700029H14 gene [Source:MGI Symbol;Acc:MGI:1913751]	1216	0	0	0	0	0	0	0	0	0	0	1	0	1	1
													ENSMUSG00000044916	1700029I15Rik	RIKEN cDNA 1700029I15 gene [Source:MGI Symbol;Acc:MGI:1916742]	364	0.36	0.84	0.22	0.06	0.12	1.03	0.39	0.17	0.37	0.4275	0.894657	-0.160593	0.850384	1
													ENSMUSG00000099968	1700029J03Rik	RIKEN cDNA 1700029J03 gene [Source:MGI Symbol;Acc:MGI:1919514]	884	0	0	0	0	0	0	0	0	0	0	1	0	1	1
													ENSMUSG00000071103	1700029J07Rik	RIKEN cDNA 1700029J07 gene [Source:MGI Symbol;Acc:MGI:1916729]	2740	0.6	0.84	0.91	0.65	0.62	0.7	0.69	0.55	0.75	0.64	0.89242	-0.164205	0.625419	0.964877
													ENSMUSG00000101189	1700029M03Rik	RIKEN cDNA 1700029M03 gene [Source:MGI Symbol;Acc:MGI:1916726]	444	0	0	0	0	0	0	0	0	0	0	1	0	1	1
													ENSMUSG00000086788	1700029M20Rik	RIKEN cDNA 1700029M20 gene [Source:MGI Symbol;Acc:MGI:1913597]	2963	0	0	0	0	0	0	0	0	0	0	1	0	1	1
													ENSMUSG00000098144	1700029N11Rik	RIKEN cDNA 1700029N11 gene [Source:MGI Symbol;Acc:MGI:1916741]	1092	0	0	0	0	0	0	0	0	0	0	1	0	1	1
													ENSMUSG00000085333	1700030A11Rik	RIKEN cDNA 1700030A11 gene [Source:MGI Symbol;Acc:MGI:1921429]	888	0	0	0	0	0	0	0	0	0	0	1	0	1	1
													ENSMUSG00000099759	1700030C10Rik	RIKEN cDNA 1700030C10 gene [Source:MGI Symbol;Acc:MGI:1916763]	1735	0.26	0.62	0.6	0.35	0.33	0.59	0.27	0.25	0.4575	0.36	0.76571	-0.385129	0.451546	0.940981
													ENSMUSG00000091071	1700030C10Rik	RIKEN cDNA 1700030C10 gene [Source:MGI Symbol;Acc:MGI:1916763]	1471	0	0.08	0.05	0	0	0	0.04	0	0.0325	0.01	0.412537	-1.2774	0.626152	1
													ENSMUSG00000086459	1700030C12Rik	RIKEN cDNA 1700030C12 gene [Source:MGI Symbol;Acc:MGI:1919496]	858	0	0	0	0.32	0	0	0.29	0	0.08	0.0725	1.01739	0.0248658	0.993385	1
													ENSMUSG00000087148	1700030C14Rik	RIKEN cDNA 1700030C14 gene [Source:MGI Symbol;Acc:MGI:1922912]	756	0	0	0	0	0	0	0	0	0	0	1	0	1	1
													ENSMUSG00000112619	1700030E10Rik	RIKEN cDNA 1700030E10 gene [Source:MGI Symbol;Acc:MGI:1916765]	721	0	0	0	0	0	0	0	0	0	0	1	0	1	1
													ENSMUSG00000099869	1700030F04Rik	RIKEN cDNA 1700030F04 gene [Source:MGI Symbol;Acc:MGI:1919513]	617	0	0	0	0	0	0	0	0	0	0	1	0	1	1
													ENSMUSG00000103387	1700030I03Rik	RIKEN cDNA 1700030I03 gene [Source:MGI Symbol;Acc:MGI:1916753]	942	0	0	0	0.07	0	0	0	0	0.0175	0	0.613822	-0.704108	0.842068	1
													ENSMUSG00000031847	1700030J22Rik	RIKEN cDNA 1700030J22 gene [Source:MGI Symbol;Acc:MGI:1916778]	2976	0.11	0.19	0.15	0.07	0.14	0.09	0.07	0.18	0.13	0.12	0.803914	-0.314887	0.639338	1
													ENSMUSG00000052794	1700030K09Rik	RIKEN cDNA 1700030K09 gene [Source:MGI Symbol;Acc:MGI:1919504]	2887	1.77	2.02	2.25	1.92	1.78	1.65	1.86	1.76	1.99	1.7625	0.873194	-0.195625	0.260646	0.873501
													ENSMUSG00000099508	1700030L20Rik	RIKEN cDNA 1700030L20 gene [Source:MGI Symbol;Acc:MGI:1917305]	985	0	0	0	0	0	0	0	0	0	0	1	0	1	1
													ENSMUSG00000113179	1700030L22Rik	RIKEN cDNA 1700030L22 gene [Source:MGI Symbol;Acc:MGI:1922826]	704	0	0	0	0	0	0	0	0	0	0	1	0	1	1
													ENSMUSG00000097424	1700030M09Rik	RIKEN cDNA 1700030M09 gene [Source:MGI Symbol;Acc:MGI:1919509]	964	0	0.07	0	0	0.07	0	0	0	0.0175	0.0175	1.01201	0.0172302	0.99611	1
													ENSMUSG00000100969	1700030N03Rik	RIKEN cDNA 1700030N03 gene [Source:MGI Symbol;Acc:MGI:1917261]	3146	0	0	0	0	0	0	0	0	0	0	1	0	1	1
													ENSMUSG00000106800	1700030N18Rik	RIKEN cDNA 1700030N18 gene [Source:MGI Symbol;Acc:MGI:1917266]	966	0	0	0	0	0.14	0	0	0	0	0.035	2.81798	1.49466	0.671924	1
													ENSMUSG00000100198	1700030O20Rik	RIKEN cDNA 1700030O20 gene [Source:MGI Symbol;Acc:MGI:1919536]	594	0	0	0	0	0	0	0	0	0	0	1	0	1	1
													ENSMUSG00000092239	1700031A10Rik	RIKEN cDNA 1700031A10 gene [Source:MGI Symbol;Acc:MGI:1920536]	656	0	0	0.11	0	0.12	0	0	0	0.0275	0.03	1.01201	0.0172302	0.99611	1
													ENSMUSG00000032894	1700031F05Rik	RIKEN cDNA 1700031F05 gene [Source:MGI Symbol;Acc:MGI:1920550]	890	0	0	0	0	0	0	0	0	0	0	1	0	1	1
													ENSMUSG00000047046	1700031F10Rik	RIKEN cDNA 1700031F10 gene [Source:MGI Symbol;Acc:MGI:1920567]	609	0	0	0	0	0	0	0	0	0	0	1	0	1	1
													ENSMUSG00000099863	1700031L13Rik	RIKEN cDNA 1700031L13 gene [Source:MGI Symbol;Acc:MGI:1914577]	806	0	0	0	0	0	0	0	0	0	0	1	0	1	1
													ENSMUSG00000099353	1700031M16Rik	RIKEN cDNA 1700031M16 gene [Source:MGI Symbol;Acc:MGI:1920552]	969	0	0	0	0	0	0	0	0	0	0	1	0	1	1
													ENSMUSG00000100315	1700031P21Rik	RIKEN cDNA 1700031P21 gene [Source:MGI Symbol;Acc:MGI:1920528]	466	0	0	0	0	0	0	0	0	0	0	1	0	1	1
													ENSMUSG00000097302	1700034B16Rik	RIKEN cDNA 1700034B16 gene [Source:MGI Symbol;Acc:MGI:1920532]	722	0	0	0	0	0	0	0	0	0	0	1	0	1	1
													ENSMUSG00000024532	1700034E13Rik	RIKEN cDNA 1700034E13 gene [Source:MGI Symbol;Acc:MGI:1925664]	439	0	0	0	0	0	0	0	0	0	0	1	0	1	1
													ENSMUSG00000097962	1700034G24Rik	RIKEN cDNA 1700034G24 gene [Source:MGI Symbol;Acc:MGI:1914575]	1081	0	0	0	0	0	0	0	0	0	0	1	0	1	1
													ENSMUSG00000055833	1700034H15Rik	RIKEN cDNA 1700034H15 gene [Source:MGI Symbol;Acc:MGI:1921515]	4354	0.04	0	0.03	0.03	0.03	0.13	0.15	0.15	0.025	0.115	2.6552	1.40882	0.133152	1
													ENSMUSG00000074619	1700034I23Rik	RIKEN cDNA 1700034I23 gene [Source:MGI Symbol;Acc:MGI:1920547]	2348	0.23	0.1	0.04	0.11	0.05	0.22	0.09	0.02	0.12	0.095	0.740009	-0.434385	0.618553	1
													ENSMUSG00000103287	1700034J04Rik	RIKEN cDNA 1700034J04 gene [Source:MGI Symbol;Acc:MGI:1920554]	750	0	0	0	0	0	0	0	0	0	0	1	0	1	1
													ENSMUSG00000040163	1700034J05Rik	RIKEN cDNA 1700034J05 gene [Source:MGI Symbol;Acc:MGI:1920594]	3007	0	0	0	0	0	0	0	0	0	0	1	0	1	1
													ENSMUSG00000100294	1700034K08Rik	RIKEN cDNA 1700034K08 gene [Source:MGI Symbol;Acc:MGI:1925599]	619	0	0	0	0	0	0	0	0	0	0	1	0	1	1
													ENSMUSG00000097893	1700034P13Rik	RIKEN cDNA 1700034P13 gene [Source:MGI Symbol;Acc:MGI:1920581]	1996	0.1	0	0.14	0.27	0.59	0.2	0.46	0.3	0.1275	0.3875	2.64017	1.40063	0.0903064	1
													ENSMUSG00000095956	1700036A12Rik	RIKEN cDNA 1700036A12 gene [Source:MGI Symbol;Acc:MGI:1920548]	1828	0.03	0	0	0	0.03	0	0	0	0.0075	0.0075	1.01201	0.0172302	0.99611	1
													ENSMUSG00000099995	1700036G14Rik	RIKEN cDNA 1700036G14 gene [Source:MGI Symbol;Acc:MGI:1920533]	542	0	0	0	0	0	0	0	0	0	0	1	0	1	1
													ENSMUSG00000086185	1700036O09Rik	RIKEN cDNA 1700036O09 gene [Source:MGI Symbol;Acc:MGI:1920512]	349	0	0	0	0	0	0	0	0	0	0	1	0	1	1
													ENSMUSG00000085542	1700037C06Rik	RIKEN cDNA 1700037C06 gene [Source:MGI Symbol;Acc:MGI:1921513]	874	0	0	0	0	0	0	0	0	0	0	1	0	1	1
													ENSMUSG00000005983	1700037C18Rik	RIKEN cDNA 1700037C18 gene [Source:MGI Symbol;Acc:MGI:1920511]	915	1.24	2.19	1.45	1.88	4.02	3.13	2.01	1.87	1.69	2.7575	1.31617	0.396346	0.209055	0.841812
													ENSMUSG00000114125	1700037F03Rik	RIKEN cDNA 1700037F03 gene [Source:MGI Symbol;Acc:MGI:1914566]	365	0	0	0	0	0	0	0	0	0	0	1	0	1	1
													ENSMUSG00000027327	1700037H04Rik	RIKEN cDNA 1700037H04 gene [Source:MGI Symbol;Acc:MGI:1914576]	832	5.57	6.82	7.14	6.13	7.14	9.61	7.59	7.15	6.415	7.8725	1.23285	0.301996	0.0587571	0.633981
													ENSMUSG00000092369	1700039E22Rik	RIKEN cDNA 1700039E22 gene [Source:MGI Symbol;Acc:MGI:1920572]	770	0	0	0	0	0	0	0	0	0	0	1	0	1	1
													ENSMUSG00000102536	1700039I01Rik	RIKEN cDNA 1700039I01 gene [Source:MGI Symbol;Acc:MGI:1920596]	479	0	0	0	0	0	0	0	0	0	0	1	0	1	1
													ENSMUSG00000097933	1700039M10Rik	RIKEN cDNA 1700039M10 gene [Source:MGI Symbol;Acc:MGI:1914768]	532	0	0	0	0	0	0	0	0	0	0	1	0	1	1
													ENSMUSG00000104086	1700039M15Rik	RIKEN cDNA 1700039M15 gene [Source:MGI Symbol;Acc:MGI:1921516]	1120	0	0	0	0	0	0	0	0	0	0	1	0	1	1
													ENSMUSG00000097515	1700040D17Rik	RIKEN cDNA 1700040D17 gene [Source:MGI Symbol;Acc:MGI:1923852]	998	0	0	0.06	0	0	0.14	0	0.25	0.015	0.0975	4.8917	2.29034	0.302787	1
													ENSMUSG00000113997	1700040E09Rik	RIKEN cDNA 1700040E09 gene [Source:MGI Symbol;Acc:MGI:1924240]	606	0	0	0	0	0	0	0	0	0	0	1	0	1	1
													ENSMUSG00000100667	1700040F15Rik	RIKEN cDNA 1700040F15 gene [Source:MGI Symbol;Acc:MGI:1920579]	931	0	0	0	0	0	0	0	0	0	0	1	0	1	1
													ENSMUSG00000101568	1700040F17Rik	RIKEN cDNA 1700040F17 gene [Source:MGI Symbol;Acc:MGI:1920584]	817	0	0	0	0	0	0	0	0	0	0	1	0	1	1
													ENSMUSG00000103840	1700040K01Rik	RIKEN cDNA 1700040K01 gene [Source:MGI Symbol;Acc:MGI:1920517]	438	0	0	0	0	0	0	0	0	0	0	1	0	1	1
													ENSMUSG00000107406	1700040L08Rik	RIKEN cDNA 1700040L08 gene [Source:MGI Symbol;Acc:MGI:1920544]	541	0	0	0	0	0	0	0	0	0	0	1	0	1	1
													ENSMUSG00000116260	1700041B01Rik	RIKEN cDNA 1700041B01 gene [Source:MGI Symbol;Acc:MGI:1925873]	503	0	0	0	0	0	0	0	0	0	0	1	0	1	1
													ENSMUSG00000100282	1700041C23Rik	RIKEN cDNA 1700041C23 gene [Source:MGI Symbol;Acc:MGI:1914569]	395	0	0	0	0	0	0	0	0	0	0	1	0	1	1
													ENSMUSG00000054822	1700041G16Rik	RIKEN cDNA 1700041G16 gene [Source:MGI Symbol;Acc:MGI:1920549]	1824	0.12	0.06	0.03	0.15	0	0	0.06	0.06	0.09	0.03	0.32835	-1.6067	0.223774	1
													ENSMUSG00000104845	1700041I07Rik	RIKEN cDNA 1700041I07 gene [Source:MGI Symbol;Acc:MGI:1920523]	435	0	0	0	0	0	0	0	0	0	0	1	0	1	1
													ENSMUSG00000087010	1700041M05Rik	RIKEN cDNA 1700041M05 gene [Source:MGI Symbol;Acc:MGI:1920510]	306	0	0	0	0	0	0	0	0	0	0	1	0	1	1
													ENSMUSG00000100857	1700041M19Rik	RIKEN cDNA 1700041M19 gene [Source:MGI Symbol;Acc:MGI:1923851]	1356	0	0	0	0	0	0	0	0	0	0	1	0	1	1
													ENSMUSG00000105991	1700042D02Rik	RIKEN cDNA 1700042D02 gene [Source:MGI Symbol;Acc:MGI:1920587]	389	0	0	0	0	0	0	0	0	0	0	1	0	1	1
													ENSMUSG00000078593	1700042G07Rik	RIKEN cDNA 1700042G07 gene [Source:MGI Symbol;Acc:MGI:1914573]	385	0	0	0	0	0	0	0	0	0	0	1	0	1	1
													ENSMUSG00000087044	1700042G15Rik	RIKEN cDNA 1700042G15 gene [Source:MGI Symbol;Acc:MGI:1920599]	583	0	0	0	0	0	0	0	0	0	0	1	0	1	1
													ENSMUSG00000112878	1700042O05Rik	RIKEN cDNA 1700042O05 gene [Source:MGI Symbol;Acc:MGI:1920540]	584	0	0	0	0	0	0	0	0	0	0	1	0	1	1
													ENSMUSG00000086391	1700042O10Rik	RIKEN cDNA 1700042O10 gene [Source:MGI Symbol;Acc:MGI:1920571]	1075	0.12	0	0.11	0	0.12	0	0.05	0	0.0575	0.0425	0.764387	-0.387625	0.846563	1
													ENSMUSG00000099911	1700044C05Rik	RIKEN cDNA 1700044C05 gene [Source:MGI Symbol;Acc:MGI:1920556]	898	0	0	0	0	0	0	0	0	0	0	1	0	1	1
													ENSMUSG00000100297	1700044K03Rik	RIKEN cDNA 1700044K03 gene [Source:MGI Symbol;Acc:MGI:1914571]	377	0	0	0	0	0	0	0	0	0	0	1	0	1	1
													ENSMUSG00000078492	1700045H11Rik	RIKEN cDNA 1700045H11 gene [Source:MGI Symbol;Acc:MGI:1920598]	593	0	0	0	0	0	0	0	0	0	0	1	0	1	1
													ENSMUSG00000104526	1700045I11Rik	RIKEN cDNA 1700045I11 gene [Source:MGI Symbol;Acc:MGI:1920600]	493	0	0	0	0	0.2	0	0	0	0	0.05	1.66851	0.738564	0.834449	1
													ENSMUSG00000085561	1700046C09Rik	RIKEN cDNA 1700046C09 gene [Source:MGI Symbol;Acc:MGI:1920557]	543	0	0	0	0	0	0	0	0	0	0	1	0	1	1
													ENSMUSG00000085437	1700047A11Rik	RIKEN cDNA 1700047A11 gene [Source:MGI Symbol;Acc:MGI:1923854]	622	0	0	0	0	0	0	0	0	0	0	1	0	1	1
													ENSMUSG00000115294	1700047E10Rik	RIKEN cDNA 1700047E10 gene [Source:MGI Symbol;Acc:MGI:1921578]	568	0	0	0	0	0	0	0	0	0	0	1	0	1	1
													ENSMUSG00000085549	1700047F07Rik	RIKEN cDNA 1700047F07 gene [Source:MGI Symbol;Acc:MGI:1920570]	543	0	0	0	0	0	0	0	0	0	0	1	0	1	1
													ENSMUSG00000099349	1700047G03Rik	RIKEN cDNA 1700047G03 gene [Source:MGI Symbol;Acc:MGI:1920589]	1048	0	0	0	0	0	0	0	0	0	0	1	0	1	1
													ENSMUSG00000110717	1700047G07Rik	RIKEN cDNA 1700047G07 gene [Source:MGI Symbol;Acc:MGI:1920573]	842	0	0	0	0	0	0	0	0	0	0	1	0	1	1
													ENSMUSG00000087347	1700047K16Rik	RIKEN cDNA 1700047K16 gene [Source:MGI Symbol;Acc:MGI:1920585]	886	0.23	0	0.07	0.08	0.08	0.16	0.64	0.73	0.095	0.4025	4.31363	2.1089	0.0657872	1
													ENSMUSG00000101762	1700047L14Rik	RIKEN cDNA 1700047L14 gene [Source:MGI Symbol;Acc:MGI:1920545]	511	0	0	0	0	0	0	0	0	0	0	1	0	1	1
													ENSMUSG00000100147	1700047M11Rik	RIKEN cDNA 1700047M11 gene [Source:MGI Symbol;Acc:MGI:1914580]	2607	0.37	0.22	0.1	0.13	0	0.21	0.22	0.5	0.205	0.2325	0.811037	-0.30216	0.708771	1
													ENSMUSG00000102356	1700047N06Rik	RIKEN cDNA 1700047N06 gene [Source:MGI Symbol;Acc:MGI:1923853]	920	0	0	0	0	0	0	0	0	0	0	1	0	1	1
													ENSMUSG00000109594	1700047O18Rik	RIKEN cDNA 1700047O18 gene [Source:MGI Symbol;Acc:MGI:1920668]	743	0	0	0	0	0	0	0	0	0	0	1	0	1	1
													ENSMUSG00000105274	1700048F04Rik	RIKEN cDNA 1700048F04 gene [Source:MGI Symbol;Acc:MGI:1920646]	1064	0	0	0	0	0	0	0	0	0	0	1	0	1	1
													ENSMUSG00000085637	1700048M11Rik	RIKEN cDNA 1700048M11 gene [Source:MGI Symbol;Acc:MGI:1920636]	485	0	0	0	0.41	0	0	0.38	0	0.1025	0.095	1.01739	0.0248658	0.993385	1
													ENSMUSG00000118016	1700048O14Rik	RIKEN cDNA 1700048O14 gene [Source:MGI Symbol;Acc:MGI:1920683]	521	0	0	0	0	0	0	0	0	0	0	1	0	1	1
													ENSMUSG00000043773	1700048O20Rik	RIKEN cDNA 1700048O20 gene [Source:MGI Symbol;Acc:MGI:1920637]	1900	0.24	0	0.32	0	0.04	0.73	0	0.32	0.14	0.2725	1.25194	0.32416	0.820744	1
													ENSMUSG00000112333	1700048P04Rik	RIKEN cDNA 1700048P04 gene [Source:MGI Symbol;Acc:MGI:1920605]	369	0	0	0	0	0	0	0	0	0	0	1	0	1	1
													ENSMUSG00000085077	1700049E15Rik	RIKEN cDNA 1700049E15 gene [Source:MGI Symbol;Acc:MGI:1920644]	921	0	0	0	0	0	0	0	0	0	0	1	0	1	1
													ENSMUSG00000079271	1700049E17Rik1	RIKEN cDNA 1700049E17 gene, gene 1 [Source:MGI Symbol;Acc:MGI:1920665]	1761	0	0	0	0	0	0	0	0	0	0	1	0	1	1
													ENSMUSG00000090440	1700049E17Rik2	tandem duplication of RIKEN cDNA 1700049E17 gene, gene 2 [Source:MGI Symbol;Acc:MGI:3796510]	1757	0	0	0	0	0	0	0	0	0	0	1	0	1	1
													ENSMUSG00000101553	1700049E22Rik	RIKEN cDNA 1700049E22 gene [Source:MGI Symbol;Acc:MGI:1920645]	507	0	0	0	0	0	0	0	0	0	0	1	0	1	1
													ENSMUSG00000043859	1700049L16Rik	RIKEN cDNA 1700049L16 gene [Source:MGI Symbol;Acc:MGI:1920633]	543	0	0	0	0	0	0	0	0	0	0	1	0	1	1
													ENSMUSG00000086951	1700051A21Rik	RIKEN cDNA 1700051A21 gene [Source:MGI Symbol;Acc:MGI:1920616]	1516	0	0	0	0	0	0	0	0	0	0	1	0	1	1
													ENSMUSG00000108263	1700051K13Rik	RIKEN cDNA 1700051K13 gene [Source:MGI Symbol;Acc:MGI:1920602]	696	0	0	0	0	0	0	0	0	0	0	1	0	1	1
													ENSMUSG00000103341	1700051O22Rik	RIKEN cDNA 1700051O22 Gene [Source:MGI Symbol;Acc:MGI:3704315]	638	0	0.25	0.36	0.38	0	0.14	0.24	0	0.2475	0.095	0.38851	-1.36398	0.395055	1
													ENSMUSG00000105297	1700052H01Rik	RIKEN cDNA 1700052H01 gene [Source:MGI Symbol;Acc:MGI:1920712]	717	0	0	0	0.1	0	0	0	0	0.025	0	0.613822	-0.704108	0.842068	1
													ENSMUSG00000101912	1700052I22Rik	RIKEN cDNA 1700052I22 gene [Source:MGI Symbol;Acc:MGI:1914590]	379	0	0	0	0	0	0	0	0	0	0	1	0	1	1
													ENSMUSG00000099681	1700052K11Rik	RIKEN cDNA 1700052K11 gene [Source:MGI Symbol;Acc:MGI:1920681]	3708	0.98	0.92	1	1.36	0.99	0.69	0.91	0.83	1.065	0.855	0.799717	-0.322439	0.148615	0.809673
													ENSMUSG00000099988	1700054A03Rik	RIKEN cDNA 1700054A03 gene [Source:MGI Symbol;Acc:MGI:1925707]	2513	0	0	0	0	0	0	0	0	0	0	1	0	1	1
													ENSMUSG00000097001	1700054K02Rik	RIKEN cDNA 1700054K02 gene [Source:MGI Symbol;Acc:MGI:1925600]	376	0	0	0	0	0	0	0	0	0	0	1	0	1	1
													ENSMUSG00000100219	1700054K19Rik	RIKEN cDNA 1700054K19 gene [Source:MGI Symbol;Acc:MGI:1914586]	452	0	0	0	0	0	0	0	0	0	0	1	0	1	1
													ENSMUSG00000085889	1700054M17Rik	RIKEN cDNA 1700054M17 gene [Source:MGI Symbol;Acc:MGI:1920608]	445	0	0	0	0	0	0	0	0	0	0	1	0	1	1
													ENSMUSG00000111753	1700054O05Rik	RIKEN cDNA 1700054O05 gene [Source:MGI Symbol;Acc:MGI:1920606]	555	0	0	0	0	0	0	0	0	0	0	1	0	1	1
													ENSMUSG00000104183	1700054O19Rik	RIKEN cDNA 1700054O19 gene [Source:MGI Symbol;Acc:MGI:1921522]	868	0.08	0	0	0	0	0	0.15	0	0.02	0.0375	1.68193	0.750117	0.816571	1
													ENSMUSG00000093616	1700055C04Rik	RIKEN cDNA 1700055C04 gene [Source:MGI Symbol;Acc:MGI:1920647]	355	0	0	0	0	0	0	0	0	0	0	1	0	1	1
													ENSMUSG00000070997	1700055D18Rik	RIKEN cDNA 1700055D18 gene [Source:MGI Symbol;Acc:MGI:1920655]	3720	0.41	0.07	0.14	0.04	0.23	0.2	0.3	0.23	0.165	0.24	2.11014	1.07734	0.142942	0.806098
													ENSMUSG00000044854	1700056E22Rik	RIKEN cDNA 1700056E22 gene [Source:MGI Symbol;Acc:MGI:1920613]	967	0.54	1.38	1.27	0.89	1.16	1.05	0.82	1.44	1.02	1.1175	1.21301	0.278588	0.504655	0.950309
													ENSMUSG00000084792	1700056N10Rik	RIKEN cDNA 1700056N10 gene [Source:MGI Symbol;Acc:MGI:1920642]	1043	0	0.12	0.11	0.06	0.12	0.26	0.06	0	0.0725	0.11	1.47104	0.556832	0.69956	1
													ENSMUSG00000074139	1700057G04Rik	RIKEN cDNA 1700057G04 gene [Source:MGI Symbol;Acc:MGI:1925709]	1052	0	0	0	0	0	0	0	0.1	0	0.025	1.66851	0.738564	0.834449	1
													ENSMUSG00000084757	1700057H15Rik	RIKEN cDNA 1700057H15 gene [Source:MGI Symbol;Acc:MGI:1925710]	704	0	0	0	0	0	0	0	0	0	0	1	0	1	1
													ENSMUSG00000086007	1700057H21Rik	RIKEN cDNA 1700057H21 gene [Source:MGI Symbol;Acc:MGI:1920625]	506	0	0	0	0	0	0	0	0	0	0	1	0	1	1
													ENSMUSG00000089636	1700058P15Rik	RIKEN cDNA 1700058P15 gene [Source:MGI Symbol;Acc:MGI:1920627]	413	0	0.57	0	0.29	0	0	0.54	0	0.215	0.135	0.678181	-0.560258	0.821522	1
													ENSMUSG00000086887	1700060C16Rik	RIKEN cDNA 1700060C16 gene [Source:MGI Symbol;Acc:MGI:1920675]	645	0	0	0	0	0	0	0	0	0	0	1	0	1	1
													ENSMUSG00000078957	1700060C20Rik	RIKEN cDNA 1700060C20 gene [Source:MGI Symbol;Acc:MGI:1920649]	605	0	0	0	0	0	0	0	0	0	0	1	0	1	1
													ENSMUSG00000084970	1700060J05Rik	RIKEN cDNA 1700060J05 gene [Source:MGI Symbol;Acc:MGI:1920641]	1060	0	0	0	0	0.06	0.19	0	0	0	0.0625	5.73231	2.51912	0.377668	1
													ENSMUSG00000099407	1700060O08Rik	RIKEN cDNA 1700060O08 gene [Source:MGI Symbol;Acc:MGI:1914585]	281	0	0	0	0	0	0	0	0	0	0	1	0	1	1
													ENSMUSG00000117966	1700061A03Rik	RIKEN cDNA 1700061A03 gene [Source:MGI Symbol;Acc:MGI:1920664]	455	0	0	0	0.47	0	0	0	0.45	0.1175	0.1125	0.983667	-0.0237577	0.993745	1
													ENSMUSG00000102060	1700061E17Rik	RIKEN cDNA 1700061E17 gene [Source:MGI Symbol;Acc:MGI:3642196]	1067	0.42	1.65	1.17	1.54	0	1.54	0.95	1.34	1.195	0.9575	0.798961	-0.323804	0.678634	1
													ENSMUSG00000085759	1700061E18Rik	RIKEN cDNA 1700061E18 gene [Source:MGI Symbol;Acc:MGI:1924241]	588	0	0	0	0	0	0	0	0	0	0	1	0	1	1
													ENSMUSG00000085580	1700061F12Rik	RIKEN cDNA 1700061F12 gene [Source:MGI Symbol;Acc:MGI:1920688]	876	0	0	0	0	0	0	0	0	0	0	1	0	1	1
													ENSMUSG00000084948	1700061H18Rik	RIKEN cDNA 1700061H18 gene [Source:MGI Symbol;Acc:MGI:1920711]	634	0	0	0	0	0	0	0	0	0	0	1	0	1	1
													ENSMUSG00000028009	1700061I17Rik	RIKEN cDNA 1700061I17 gene [Source:MGI Symbol;Acc:MGI:1920612]	1962	0	0	0	0	0	0	0	0	0	0	1	0	1	1
													ENSMUSG00000086366	1700061J23Rik	RIKEN cDNA 1700061J23 gene [Source:MGI Symbol;Acc:MGI:1924243]	537	0	0	0	0	0	0	0	0	0	0	1	0	1	1
													ENSMUSG00000110464	1700061N14Rik	RIKEN cDNA 1700061N14 gene [Source:MGI Symbol;Acc:MGI:1920682]	463	0	0	0	0	0	0	0	0	0	0	1	0	1	1
													ENSMUSG00000114390	1700062C10Rik	RIKEN cDNA 1700062C10 gene [Source:MGI Symbol;Acc:MGI:1920690]	1585	0	0	0	0	0	0	0	0	0	0	1	0	1	1
													ENSMUSG00000100062	1700063A18Rik	RIKEN cDNA 1700063A18 gene [Source:MGI Symbol;Acc:MGI:1920704]	356	0	0	0	0	0	0	0	0	0	0	1	0	1	1
													ENSMUSG00000100837	1700063D05Rik	RIKEN cDNA 1700063D05 gene [Source:MGI Symbol;Acc:MGI:1925750]	1007	0	0	0	0	0	0	0	0	0	0	1	0	1	1
													ENSMUSG00000040657	1700063H04Rik	RIKEN cDNA 1700063H04 gene [Source:MGI Symbol;Acc:MGI:1921519]	817	0	0	0	0	0	0	0	0	0	0	1	0	1	1
													ENSMUSG00000099266	1700063H06Rik	RIKEN cDNA 1700063H06 gene [Source:MGI Symbol;Acc:MGI:1920614]	445	0	0	0	0	0	0	0	0	0	0	1	0	1	1
													ENSMUSG00000103463	1700063I16Rik	RIKEN cDNA 1700063I16 gene [Source:MGI Symbol;Acc:MGI:1925877]	611	0	0	0	0	0	0	0	0	0	0	1	0	1	1
													ENSMUSG00000117080	1700063J08Rik	RIKEN cDNA 1700063J08 gene [Source:MGI Symbol;Acc:MGI:1920700]	554	0	0.15	0.3	0	0.33	0.34	1.18	0.76	0.1125	0.6525	5.74006	2.52107	0.051967	1
													ENSMUSG00000102036	1700063K16Rik	RIKEN cDNA 1700063K16 gene [Source:MGI Symbol;Acc:MGI:1923860]	952	0	0	0	0	0	0	0	0	0	0	1	0	1	1
													ENSMUSG00000101978	1700063O14Rik	RIKEN cDNA 1700063O14 gene [Source:MGI Symbol;Acc:MGI:1920702]	492	0	0	0	0	0	0	0	0	0	0	1	0	1	1
													ENSMUSG00000082766	1700064H15Rik	RIKEN cDNA 1700064H15 gene [Source:MGI Symbol;Acc:MGI:1920674]	394	0	0	0	0	0	0	0	0	0	0	1	0	1	1
													ENSMUSG00000100681	1700064J06Rik	RIKEN cDNA 1700064J06 gene [Source:MGI Symbol;Acc:MGI:1920650]	386	0	0	0	0	0	0	0	0	0	0	1	0	1	1
													ENSMUSG00000100211	1700064M15Rik	RIKEN cDNA 1700064M15 gene [Source:MGI Symbol;Acc:MGI:1920707]	645	0	0	0	0	0	0.26	0	0.12	0	0.095	4.1796	2.06337	0.515688	1
													ENSMUSG00000096655	1700065D16Rik	RIKEN cDNA 1700065D16 gene [Source:MGI Symbol;Acc:MGI:1920660]	2903	0.06	0	0	0	0.06	0.02	0	0	0.015	0.02	1.32995	0.411373	0.853525	1
													ENSMUSG00000099435	1700065I16Rik	RIKEN cDNA 1700065I16 gene [Source:MGI Symbol;Acc:MGI:1925712]	813	0	0	0	0	0	0	0	0	0	0	1	0	1	1
													ENSMUSG00000107341	1700065J11Rik	RIKEN cDNA 1700065J11 gene [Source:MGI Symbol;Acc:MGI:1920659]	424	0	0	0	0	0	0	0	0	0	0	1	0	1	1
													ENSMUSG00000100872	1700065J18Rik	RIKEN cDNA 1700065J18 gene [Source:MGI Symbol;Acc:MGI:1920705]	387	0	0	0	0	0	0	0	0	0	0	1	0	1	1
													ENSMUSG00000107408	1700065L07Rik	RIKEN cDNA 1700065L07 gene [Source:MGI Symbol;Acc:MGI:1920658]	614	0	0	0	0	0	0	0	0	0	0	1	0	1	1
													ENSMUSG00000100134	1700065O20Rik	RIKEN cDNA 1700065O20 gene [Source:MGI Symbol;Acc:MGI:1923859]	710	0	0	0	0	0	0	0	0	0	0	1	0	1	1
													ENSMUSG00000101634	1700066B17Rik	RIKEN cDNA 1700066B17 gene [Source:MGI Symbol;Acc:MGI:1920676]	675	1.09	0.33	0.48	0.23	1.51	0.24	0	0.54	0.5325	0.5725	1.18052	0.239419	0.80627	1
													ENSMUSG00000073598	1700066B19Rik	RIKEN cDNA 1700066B19 gene [Source:MGI Symbol;Acc:MGI:1920699]	2504	0	0	0	0	0.04	0.05	0.1	0.02	0	0.0525	11.0817	3.47011	0.0579837	1
													ENSMUSG00000101810	1700066C05Rik	RIKEN cDNA 1700066C05 gene [Source:MGI Symbol;Acc:MGI:1925904]	407	0	0	0	0	0	0	0	0	0	0	1	0	1	1
													ENSMUSG00000097717	1700066J03Rik	RIKEN cDNA 1700066J03 gene [Source:MGI Symbol;Acc:MGI:1914589]	516	0	0	0	0	0	0	0	0	0	0	1	0	1	1
													ENSMUSG00000038323	1700066M21Rik	RIKEN cDNA 1700066M21 gene [Source:MGI Symbol;Acc:MGI:1920717]	3008	1.07	1.25	0.77	0.66	0.84	0.72	1.03	1.18	0.9375	0.9425	0.782766	-0.353346	0.218969	0.846483
													ENSMUSG00000099605	1700066N21Rik	RIKEN cDNA 1700066N21 gene [Source:MGI Symbol;Acc:MGI:1920721]	783	0	0	0	0	0	0	0	0	0	0	1	0	1	1
													ENSMUSG00000085800	1700066O22Rik	RIKEN cDNA 1700066O22 gene [Source:MGI Symbol;Acc:MGI:1920651]	961	0	0	0	0	0	0	0	0	0	0	1	0	1	1
													ENSMUSG00000099378	1700067G17Rik	RIKEN cDNA 1700067G17 gene [Source:MGI Symbol;Acc:MGI:1920725]	603	0	0	0	0	0	0	0	0	0	0	1	0	1	1
													ENSMUSG00000046408	1700067K01Rik	RIKEN cDNA 1700067K01 gene [Source:MGI Symbol;Acc:MGI:1920703]	1291	0.08	0.33	0.43	0.32	0.24	0.2	0.48	0.24	0.29	0.29	1.06882	0.0960137	0.898581	1
													ENSMUSG00000021545	1700067P10Rik	RIKEN cDNA 1700067P10 gene [Source:MGI Symbol;Acc:MGI:1915474]	1073	0	0	0	0	0	0	0	0	0	0	1	0	1	1
													ENSMUSG00000053081	1700069B07Rik	RIKEN cDNA 1700069B07 gene [Source:MGI Symbol;Acc:MGI:1923863]	939	0.99	0	0.24	0.08	0.09	0	0	0.34	0.3275	0.1075	0.315651	-1.6636	0.247519	1
													ENSMUSG00000042184	1700069L16Rik	RIKEN cDNA 1700069L16 gene [Source:MGI Symbol;Acc:MGI:1920726]	537	0	0	0	0	0	0	0	0	0	0	1	0	1	1
													ENSMUSG00000107637	1700069P05Rik	RIKEN cDNA 1700069P05 gene [Source:MGI Symbol;Acc:MGI:1920781]	785	0	0	0	0	0	0	0	0	0	0	1	0	1	1
													ENSMUSG00000086376	1700071G01Rik	RIKEN cDNA 1700071G01 gene [Source:MGI Symbol;Acc:MGI:1920735]	367	0	0	0	0	0	0	0	0	0	0	1	0	1	1
													ENSMUSG00000080980	1700071K01Rik	RIKEN cDNA 1700071K01 gene [Source:MGI Symbol;Acc:MGI:3588264]	819	0	0	0	0	0	0	0	0	0	0	1	0	1	1
													ENSMUSG00000090307	1700071M16Rik	RIKEN cDNA 1700071M16 gene [Source:MGI Symbol;Acc:MGI:1920754]	2504	0	0	0.04	0.04	0	0	0	0.04	0.02	0.01	0.506214	-0.982179	0.677238	1
													ENSMUSG00000100487	1700072B07Rik	RIKEN cDNA 1700072B07 gene [Source:MGI Symbol;Acc:MGI:1920779]	445	0	0	0	0	0	0	0	0	0	0	1	0	1	1
													ENSMUSG00000101702	1700072G22Rik	RIKEN cDNA 1700072G22 gene [Source:MGI Symbol;Acc:MGI:1920746]	548	0	0	0	0	0	0	0	0	0	0	1	0	1	1
													ENSMUSG00000107744	1700072O05Rik	RIKEN cDNA 1700072O05 gene [Source:MGI Symbol;Acc:MGI:1920755]	321	0	0	0	0	0	0	0	0	0	0	1	0	1	1
													ENSMUSG00000087204	1700073E17Rik	RIKEN cDNA 1700073E17 gene [Source:MGI Symbol;Acc:MGI:1920734]	1117	0.24	0	0.2	0	0	0	0.2	0	0.11	0.05	0.339045	-1.56045	0.468979	1
													ENSMUSG00000102231	1700074A21Rik	RIKEN cDNA 1700074A21 gene [Source:MGI Symbol;Acc:MGI:1920732]	346	0	0	0	0	0	0	0	0	0	0	1	0	1	1
													ENSMUSG00000099872	1700074H08Rik	RIKEN cDNA 1700074H08 gene [Source:MGI Symbol;Acc:MGI:1920730]	555	0	0	0	0.16	0	0	0	0	0.04	0	0.613822	-0.704108	0.842068	1
													ENSMUSG00000029883	1700074P13Rik	RIKEN cDNA 1700074P13 gene [Source:MGI Symbol;Acc:MGI:1920731]	1542	0	0	0	0	0	0	0	0	0	0	1	0	1	1
													ENSMUSG00000117741	1700080C20Rik	RIKEN cDNA 1700080C20 gene [Source:MGI Symbol;Acc:MGI:1925882]	186	0	0	0	0	0	0	0	0	0	0	1	0	1	1
													ENSMUSG00000084859	1700080N15Rik	RIKEN cDNA 1700080N15 gene [Source:MGI Symbol;Acc:MGI:1920739]	1316	0	0	0	0	0	0	0	0	0	0	1	0	1	1
													ENSMUSG00000105673	1700081B01Rik	RIKEN cDNA 1700081B01 gene [Source:MGI Symbol;Acc:MGI:1920750]	648	0	0	0	0	0	0	0	0	0	0	1	0	1	1
													ENSMUSG00000100573	1700081H04Rik	RIKEN cDNA 1700081H04 gene [Source:MGI Symbol;Acc:MGI:1920727]	1128	0	0	0	0	0	0	0	0	0	0	1	0	1	1
													ENSMUSG00000113209	1700081N11Rik	RIKEN cDNA 1700081N11 gene [Source:MGI Symbol;Acc:MGI:1920778]	569	0.38	0	0.17	0.37	0.19	0	0.28	0.36	0.23	0.2075	0.991115	-0.0128756	0.993215	1
													ENSMUSG00000023737	1700082M22Rik	RIKEN cDNA 1700082M22 gene [Source:MGI Symbol;Acc:MGI:1920784]	2022	0.03	0	0	0	0	0.63	0.17	0	0.0075	0.2	4.32593	2.11301	0.360543	1
													ENSMUSG00000100668	1700083H02Rik	RIKEN cDNA 1700083H02 gene [Source:MGI Symbol;Acc:MGI:1914598]	637	0	0	0	0	0	0	0	0	0	0	1	0	1	1
													ENSMUSG00000086016	1700084C06Rik	RIKEN cDNA 1700084C06 gene [Source:MGI Symbol;Acc:MGI:1923868]	750	0	0	0	0	0.1	0	0	0	0	0.025	1.66851	0.738564	0.834449	1
													ENSMUSG00000114333	1700084D21Rik	RIKEN cDNA 1700084D21 gene [Source:MGI Symbol;Acc:MGI:1923970]	444	0	0	0	0	0	0	0	0	0	0	1	0	1	1
													ENSMUSG00000100747	1700084E18Rik	RIKEN cDNA 1700084E18 gene [Source:MGI Symbol;Acc:MGI:1914600]	1429	0.73	0.48	0.33	0.8	0.38	0.44	0.78	0.35	0.585	0.4875	1.09694	0.133488	0.812363	0.981847
													ENSMUSG00000099639	1700084F23Rik	RIKEN cDNA 1700084F23 gene [Source:MGI Symbol;Acc:MGI:1921530]	1044	0	0	0	0	0	0	0	0	0	0	1	0	1	1
													ENSMUSG00000058101	1700084J12Rik	RIKEN cDNA 1700084J12 gene [Source:MGI Symbol;Acc:MGI:1920736]	1992	0	0	0	0	0.03	0	0	0	0	0.0075	1.66851	0.738564	0.834449	1
													ENSMUSG00000057805	1700084M14Rik	RIKEN cDNA 1700084M14 gene [Source:MGI Symbol;Acc:MGI:1920737]	559	0	0	0	0	0	0	0	0	0	0	1	0	1	1
													ENSMUSG00000100890	1700085C21Rik	RIKEN cDNA 1700085C21 gene [Source:MGI Symbol;Acc:MGI:1921533]	1082	0	0	0	0	0	0	0	0	0	0	1	0	1	1
													ENSMUSG00000115693	1700085D07Rik	RIKEN cDNA 1700085D07 gene [Source:MGI Symbol;Acc:MGI:1920741]	318	0	0	0	0	0	0	0	0	0	0	1	0	1	1
													ENSMUSG00000020548	1700086D15Rik	RIKEN cDNA 1700086D15 gene [Source:MGI Symbol;Acc:MGI:1921532]	1092	0	0	0	0	0	0	0	0	0	0	1	0	1	1
													ENSMUSG00000071265	1700086L19Rik	RIKEN cDNA 1700086L19 gene [Source:MGI Symbol;Acc:MGI:1921534]	1028	0	0	0	0	0	0	0	0	0	0	1	0	1	1
													ENSMUSG00000097080	1700086O06Rik	RIKEN cDNA 1700086O06 gene [Source:MGI Symbol;Acc:MGI:1920766]	1229	1.13	0.74	0.85	0.7	0.87	0.77	1.05	0.7	0.855	0.8475	0.979419	-0.0300013	0.94245	0.993693
													ENSMUSG00000085085	1700086P04Rik	RIKEN cDNA 1700086P04 gene [Source:MGI Symbol;Acc:MGI:1914599]	1009	0	0.18	0	0.06	0	0	0	0.12	0.06	0.03	0.492614	-1.02147	0.667029	1
													ENSMUSG00000115099	1700087I21Rik	RIKEN cDNA 1700087I21 gene [Source:MGI Symbol;Acc:MGI:1923869]	3680	0.16	0.31	0.24	0.14	0.39	0.27	0.39	0.19	0.2125	0.31	1.35592	0.439274	0.396418	0.925407
													ENSMUSG00000115723	1700087M22Rik	RIKEN cDNA 1700087M22 gene [Source:MGI Symbol;Acc:MGI:1925717]	208	0	0	0	0	0	0	0	0	0	0	1	0	1	1
													ENSMUSG00000033029	1700088E04Rik	RIKEN cDNA 1700088E04 gene [Source:MGI Symbol;Acc:MGI:1920774]	1249	4.95	5.78	7.31	8.2	8.81	4.61	9.32	6.6	6.56	7.335	1.12563	0.170729	0.489817	0.94704
													ENSMUSG00000090462	1700091H14Rik	RIKEN cDNA 1700091H14 gene [Source:MGI Symbol;Acc:MGI:1920803]	1388	0	0	0	0	0	0	0	0	0	0	1	0	1	1
													ENSMUSG00000086781	1700092C02Rik	RIKEN cDNA 1700092C02 gene [Source:MGI Symbol;Acc:MGI:1914607]	359	0	0	0	0	0	0	0	0	0	0	1	0	1	1
													ENSMUSG00000092499	1700092C10Rik	RIKEN cDNA 1700092C10 gene [Source:MGI Symbol;Acc:MGI:1920804]	585	0	0	0	0	0	0	0	0	0	0	1	0	1	1
													ENSMUSG00000085353	1700092C17Rik	RIKEN cDNA 1700092C17 gene [Source:MGI Symbol;Acc:MGI:1921545]	424	0	0	0	0	0	0	0	0	0	0	1	0	1	1
													ENSMUSG00000111487	1700092E16Rik	RIKEN cDNA 1700092E16 gene [Source:MGI Symbol;Acc:MGI:1921541]	753	0	0	0	0	0	0	0	0	0	0	1	0	1	1
													ENSMUSG00000084811	1700092E19Rik	RIKEN cDNA 1700092E19 gene [Source:MGI Symbol;Acc:MGI:1920826]	1650	0	0	0	0	0	0	0	0	0	0	1	0	1	1
													ENSMUSG00000078600	1700092K14Rik	RIKEN cDNA 1700092K14 gene [Source:MGI Symbol;Acc:MGI:1920786]	395	0	0	0	0	0	0	0	0	0	0	1	0	1	1
													ENSMUSG00000090840	1700092M07Rik	RIKEN cDNA 1700092M07 gene [Source:MGI Symbol;Acc:MGI:1921557]	380	0.69	0	0.21	0.72	0.47	0.25	0	0.22	0.405	0.235	0.670838	-0.575963	0.707902	1
													ENSMUSG00000117289	1700093J21Rik	RIKEN cDNA 1700093J21 gene [Source:MGI Symbol;Acc:MGI:1921546]	647	0	0.12	0	0.12	0	0	0.11	0	0.06	0.0275	0.609297	-0.714782	0.804252	1
													ENSMUSG00000020286	1700093K21Rik	RIKEN cDNA 1700093K21 gene [Source:MGI Symbol;Acc:MGI:1914608]	1320	0	0	0	0	0	0	0	0	0	0	1	0	1	1
													ENSMUSG00000118506	1700094D03Rik	RIKEN cDNA 1700094D03 gene [Source:MGI Symbol;Acc:MGI:1920795]	3097	0.29	0.48	0.23	0.54	0.09	0.37	0.36	0.28	0.385	0.275	0.62317	-0.682302	0.166862	0.816486
													ENSMUSG00000101695	1700094J05Rik	RIKEN cDNA 1700094J05 gene [Source:MGI Symbol;Acc:MGI:1914773]	997	0	0	0	0	0	0	0	0	0	0	1	0	1	1
													ENSMUSG00000105337	1700094M23Rik	RIKEN cDNA 1700094M23 gene [Source:MGI Symbol;Acc:MGI:1920829]	695	0	0	0	0	0	0	0	0	0	0	1	0	1	1
													ENSMUSG00000107895	1700094M24Rik	RIKEN cDNA 1700094M24 gene [Source:MGI Symbol;Acc:MGI:1921554]	665	0	0	0	0	0	0	0	0	0	0	1	0	1	1
													ENSMUSG00000100430	1700095A13Rik	RIKEN cDNA 1700095A13 gene [Source:MGI Symbol;Acc:MGI:1924245]	1713	0	0	0	0	0.1	0	0	0	0	0.025	4.20311	2.07146	0.551982	1
													ENSMUSG00000086046	1700095A21Rik	RIKEN cDNA 1700095A21 gene [Source:MGI Symbol;Acc:MGI:1914774]	1069	0	0	0	0	0	0	0	0	0	0	1	0	1	1
													ENSMUSG00000098230	1700095B10Rik	RIKEN cDNA 1700095B10 gene [Source:MGI Symbol;Acc:MGI:1914610]	978	0	0	0	0	0	0	0	0	0	0	1	0	1	1
													ENSMUSG00000085407	1700095J03Rik	RIKEN cDNA 1700095J03 gene [Source:MGI Symbol;Acc:MGI:1921543]	1808	0	0.03	0	0	0	0.07	0.03	0	0.0075	0.025	2.57435	1.36421	0.598575	1
													ENSMUSG00000084861	1700095J07Rik	RIKEN cDNA 1700095J07 gene [Source:MGI Symbol;Acc:MGI:1920824]	1405	0	0	0	0	0	0	0	0	0	0	1	0	1	1
													ENSMUSG00000084804	1700095J12Rik	RIKEN cDNA 1700095J12 gene [Source:MGI Symbol;Acc:MGI:1920813]	737	0	0	0	0	0	0	0	0	0	0	1	0	1	1
													ENSMUSG00000108505	1700095K22Rik	RIKEN cDNA 1700095K22 gene [Source:MGI Symbol;Acc:MGI:1915478]	282	0	0	0	0	0	0	0	0	0	0	1	0	1	1
													ENSMUSG00000099630	1700096J18Rik	RIKEN cDNA 1700096J18 gene [Source:MGI Symbol;Acc:MGI:1915177]	482	0	0	0	0	0	0	0	0	0	0	1	0	1	1
													ENSMUSG00000101856	1700096K18Rik	RIKEN cDNA 1700096K18 gene [Source:MGI Symbol;Acc:MGI:1920821]	1454	1.69	1.35	1.57	1.7	1.31	1.41	1.01	1.66	1.5775	1.3475	0.840964	-0.249885	0.368982	0.917959
													ENSMUSG00000108194	1700097M23Rik	RIKEN cDNA 1700097M23 gene [Source:MGI Symbol;Acc:MGI:1920811]	1522	0	0	0	0	0	0	0	0	0	0	1	0	1	1
													ENSMUSG00000099474	1700097N02Rik	RIKEN cDNA 1700097N02 gene [Source:MGI Symbol;Acc:MGI:1914772]	845	0	0	0	0	0	0	0	0	0	0	1	0	1	1
													ENSMUSG00000091906	1700099I09Rik	RIKEN cDNA 1700099I09 gene [Source:MGI Symbol;Acc:MGI:1923874]	769	0	0	0	0	0	0	0	0	0	0	1	0	1	1
													ENSMUSG00000115372	1700100I10Rik	RIKEN cDNA 1700100I10 gene [Source:MGI Symbol;Acc:MGI:1920812]	1053	0	0	0	0	0	0	0	0	0	0	1	0	1	1
													ENSMUSG00000101051	1700100L14Rik	RIKEN cDNA 1700100L14 gene [Source:MGI Symbol;Acc:MGI:1920834]	762	0	0	0	0	0	0	0	0	0	0	1	0	1	1
													ENSMUSG00000097675	1700101I11Rik	RIKEN cDNA 1700101I11 gene [Source:MGI Symbol;Acc:MGI:1915180]	1868	1.08	1.11	0.87	0.77	1.33	0.95	0.93	0.79	0.9575	1	0.940636	-0.0882917	0.836853	0.982841
													ENSMUSG00000045815	1700101I19Rik	RIKEN cDNA 1700101I19 gene [Source:MGI Symbol;Acc:MGI:1920839]	510	0	0	0	0	0	0	0	0	0	0	1	0	1	1
													ENSMUSG00000102096	1700101O22Rik	RIKEN cDNA 1700101O22 gene [Source:MGI Symbol;Acc:MGI:1920825]	339	0	0	0	0	0	0	0	0	0	0	1	0	1	1
													ENSMUSG00000108229	1700102F20Rik	RIKEN cDNA 1700102F20 gene [Source:MGI Symbol;Acc:MGI:1920827]	670	0	0	0	0	0	0	0	0	0	0	1	0	1	1
													ENSMUSG00000116852	1700102H20Rik	RIKEN cDNA 1700102H20 gene [Source:MGI Symbol;Acc:MGI:1915480]	517	0	0	0	0	0	0.2	0	0	0	0.05	1.66851	0.738564	0.834449	1
													ENSMUSG00000032611	1700102P08Rik	RIKEN cDNA 1700102P08 gene [Source:MGI Symbol;Acc:MGI:2148248]	1101	0.34	0.27	0.23	0.54	0.23	0.42	0.55	0.33	0.345	0.3825	1.05823	0.0816573	0.905783	1
													ENSMUSG00000049476	1700104B16Rik	RIKEN cDNA 1700104B16 gene [Source:MGI Symbol;Acc:MGI:1925886]	722	0	0	0	0	0	0	0	0	0	0	1	0	1	1
													ENSMUSG00000112821	1700104L18Rik	RIKEN cDNA 1700104L18 gene [Source:MGI Symbol;Acc:MGI:1920842]	598	0	0	0	0	0	0	0	0	0	0	1	0	1	1
													ENSMUSG00000113747	1700105G05Rik	RIKEN cDNA 1700105G05 gene [Source:MGI Symbol;Acc:MGI:1920800]	411	0	0	0	0	0	0	0	0	0	0	1	0	1	1
													ENSMUSG00000099923	1700105P06Rik	RIKEN cDNA 1700105P06 gene [Source:MGI Symbol;Acc:MGI:1915479]	1025	1.08	0.43	0.29	1.31	0.75	1.02	0.45	0.81	0.7775	0.7575	0.986046	-0.0202736	0.970844	0.996877
													ENSMUSG00000117394	1700106O07Rik	RIKEN cDNA 1700106O07 gene [Source:MGI Symbol;Acc:MGI:1920809]	439	0	0	0	0	0	0	0	0	0	0	1	0	1	1
													ENSMUSG00000101009	1700108F19Rik	RIKEN cDNA 1700108F19 gene [Source:MGI Symbol;Acc:MGI:1920814]	2252	0	2.95	0	0	10.39	0.21	0.07	0	0.7375	2.6675	5.90971	2.56309	0.181887	1
													ENSMUSG00000100585	1700108J01Rik	RIKEN cDNA 1700108J01 gene [Source:MGI Symbol;Acc:MGI:1915495]	484	0	0	0	0	0	0	0	0	0	0	1	0	1	1
													ENSMUSG00000106034	1700108N06Rik	RIKEN cDNA 1700108N06 gene [Source:MGI Symbol;Acc:MGI:1920810]	681	0	0	0	0	0	0	0	0	0	0	1	0	1	1
													ENSMUSG00000084837	1700108N11Rik	RIKEN cDNA 1700108N11 gene [Source:MGI Symbol;Acc:MGI:1921551]	917	0	0	0	0	0	0	0	0	0	0	1	0	1	1
													ENSMUSG00000101505	1700109G14Rik	RIKEN cDNA 1700109G14 gene [Source:MGI Symbol;Acc:MGI:1914605]	801	0	0	0	0	0	0	0	0	0	0	1	0	1	1
													ENSMUSG00000085044	1700109G15Rik	RIKEN cDNA 1700109G15 gene [Source:MGI Symbol;Acc:MGI:1925721]	384	0	0	0	0	0	0	0	0	0	0	1	0	1	1
													ENSMUSG00000008307	1700109H08Rik	RIKEN cDNA 1700109H08 gene [Source:MGI Symbol;Acc:MGI:1924286]	773	0.88	1.51	0.41	0.52	0.3	2.24	0.48	0.33	0.83	0.8375	1.30683	0.386075	0.387096	0.92322
													ENSMUSG00000101261	1700109I08Rik	RIKEN cDNA 1700109I08 gene [Source:MGI Symbol;Acc:MGI:1920841]	396	0	0	0	0	0	0	0	0	0	0	1	0	1	1
													ENSMUSG00000097267	1700109K24Rik	RIKEN cDNA 1700109K24 gene [Source:MGI Symbol;Acc:MGI:1921553]	1045	0.18	0.06	0.28	0.24	0.25	0.2	0.17	0.29	0.19	0.2275	1.16878	0.224999	0.796663	1
													ENSMUSG00000099384	1700110C19Rik	RIKEN cDNA 1700110C19 gene [Source:MGI Symbol;Acc:MGI:1923884]	717	0	0	0	0	0	0	0	0	0	0	1	0	1	1
													ENSMUSG00000079407	1700110I01Rik	RIKEN cDNA 1700110I01 gene [Source:MGI Symbol;Acc:MGI:1920799]	1737	0	0	0.06	0	0	0	0.03	0.05	0.015	0.02	1.48707	0.572471	0.819808	1
													ENSMUSG00000108490	1700110I07Rik	RIKEN cDNA 1700110I07 gene [Source:MGI Symbol;Acc:MGI:1924251]	726	0	0	0	0	0	0	0	0	0	0	1	0	1	1
													ENSMUSG00000087047	1700110K17Rik	RIKEN cDNA 1700110K17 gene [Source:MGI Symbol;Acc:MGI:1920808]	927	0	0	0	0	0.07	0	0	0	0	0.0175	1.66851	0.738564	0.834449	1
													ENSMUSG00000029837	1700111E14Rik	RIKEN cDNA 1700111E14 gene [Source:MGI Symbol;Acc:MGI:1920835]	908	0	0	0	0	0	0	0	0	0	0	1	0	1	1
													ENSMUSG00000100511	1700111N16Rik	RIKEN cDNA 1700111N16 gene [Source:MGI Symbol;Acc:MGI:1921555]	1133	0	0	0	0	0	0	0	0	0	0	1	0	1	1
													ENSMUSG00000091329	1700112D23Rik	RIKEN cDNA 1700112D23 gene [Source:MGI Symbol;Acc:MGI:1920861]	546	0	0	0	0	0	0	0	0	0	0	1	0	1	1
													ENSMUSG00000101574	1700112H15Rik	RIKEN cDNA 1700112H15 gene [Source:MGI Symbol;Acc:MGI:1920840]	778	0	0	0	0	0	0	0	0	0	0	1	0	1	1
													ENSMUSG00000086632	1700112J05Rik	RIKEN cDNA 1700112J05 gene [Source:MGI Symbol;Acc:MGI:3696786]	793	0	0	0	0	0	0	0	0	0	0	1	0	1	1
													ENSMUSG00000097527	1700112J16Rik	RIKEN cDNA 1700112J16 gene [Source:MGI Symbol;Acc:MGI:1923878]	2215	0.05	0.02	0.02	0.07	0	0.05	0.48	0.5	0.04	0.2575	1.83965	0.879431	0.445327	1
													ENSMUSG00000087510	1700112K13Rik	RIKEN cDNA 1700112K13 gene [Source:MGI Symbol;Acc:MGI:1920846]	701	0	0	0	0	0	0	0	0	0	0	1	0	1	1
													ENSMUSG00000110577	1700112L15Rik	RIKEN cDNA 1700112L15 gene [Source:MGI Symbol;Acc:MGI:1920844]	510	0	0	0	0	0	0	0	0	0	0	1	0	1	1
													ENSMUSG00000113358	1700112M02Rik	RIKEN cDNA 1700112M02 gene [Source:MGI Symbol;Acc:MGI:1920833]	348	0	0	0	0	0	0	0	0	0	0	1	0	1	1
													ENSMUSG00000096935	1700113A16Rik	RIKEN cDNA 1700113A16 gene [Source:MGI Symbol;Acc:MGI:1923892]	987	1.95	2.84	1.99	4.34	2.12	1.36	3.57	1.76	2.78	2.2025	0.78892	-0.342049	0.369013	0.917959
													ENSMUSG00000112028	1700113B09Rik	RIKEN cDNA 1700113B09 gene [Source:MGI Symbol;Acc:MGI:1925888]	654	0	0	0	0	0	0	0	0	0	0	1	0	1	1
													ENSMUSG00000102822	1700113B19Rik	RIKEN cDNA 1700113B19 gene [Source:MGI Symbol;Acc:MGI:1920890]	420	0	0	0	0	0	0	0	0	0	0	1	0	1	1
													ENSMUSG00000047129	1700113H08Rik	RIKEN cDNA 1700113H08 gene [Source:MGI Symbol;Acc:MGI:1923890]	1332	0.31	0	0.25	0.41	0.49	0.71	0.09	0.27	0.2425	0.39	1.42073	0.506631	0.559714	1
													ENSMUSG00000092276	1700116B05Rik	RIKEN cDNA 1700116B05 gene [Source:MGI Symbol;Acc:MGI:1925889]	414	0	0	0	0	0	0	0	0	0	0	1	0	1	1
													ENSMUSG00000117497	1700116H05Rik	RIKEN cDNA 1700116H05 gene [Source:MGI Symbol;Acc:MGI:1920872]	3806	0	0	0	0	0	0	0	0	0	0	1	0	1	1
													ENSMUSG00000100593	1700119H24Rik	RIKEN cDNA 1700119H24 gene [Source:MGI Symbol;Acc:MGI:1923899]	588	0	0	0	0.14	0	0	0	0	0.035	0	0.613822	-0.704108	0.842068	1
													ENSMUSG00000082488	1700119I11Rik	RIKEN cDNA 1700119I11 gene [Source:MGI Symbol;Acc:MGI:1925729]	336	0	0	0	0	0	0	0	0	0	0	1	0	1	1
													ENSMUSG00000045391	1700120B22Rik	RIKEN cDNA 1700120B22 gene [Source:MGI Symbol;Acc:MGI:3604190]	464	0	0	0	0	0	0	0	0	0	0	1	0	1	1
													ENSMUSG00000100599	1700120C14Rik	RIKEN cDNA 1700120C14 gene [Source:MGI Symbol;Acc:MGI:1920850]	1428	10.56	11.99	14.88	13.22	13.73	11.98	23.93	14.11	12.6625	15.9375	1.09565	0.131791	0.427866	0.934433
													ENSMUSG00000098086	1700120C18Rik	RIKEN cDNA 1700120C18 gene [Source:MGI Symbol;Acc:MGI:1923912]	985	0	0	0	0	0	0	0	0	0	0	1	0	1	1
													ENSMUSG00000086333	1700120E14Rik	RIKEN cDNA 1700120E14 gene [Source:MGI Symbol;Acc:MGI:1920856]	799	0	0	0	0	0	0	0	0	0	0	1	0	1	1
													ENSMUSG00000100717	1700120G07Rik	RIKEN cDNA 1700120G07 gene [Source:MGI Symbol;Acc:MGI:1921564]	885	0	0	0	0	0	0	0	0	0	0	1	0	1	1
													ENSMUSG00000086068	1700120G11Rik	RIKEN cDNA 1700120G11 gene [Source:MGI Symbol;Acc:MGI:1920849]	491	0	0	0	0	0	0	0	0	0	0	1	0	1	1
													ENSMUSG00000099579	1700120K04Rik	RIKEN cDNA 1700120K04 gene [Source:MGI Symbol;Acc:MGI:1915482]	546	0	0	0	0	0	0	0	0	0	0	1	0	1	1
													ENSMUSG00000093386	1700120O09Rik	RIKEN cDNA 1700120O09 gene [Source:MGI Symbol;Acc:MGI:1923906]	977	0	0	0	0	0	0	0	0	0	0	1	0	1	1
													ENSMUSG00000086275	1700121C08Rik	RIKEN cDNA 1700121C08 gene [Source:MGI Symbol;Acc:MGI:1925891]	677	0	0	0	0	0	0	0	0	0	0	1	0	1	1
													ENSMUSG00000099574	1700121L03Rik	RIKEN cDNA 1700121L03 gene [Source:MGI Symbol;Acc:MGI:1923910]	704	0	0	0	0	0	0	0	0	0	0	1	0	1	1
													ENSMUSG00000100364	1700121L16Rik	RIKEN cDNA 1700121L16 gene [Source:MGI Symbol;Acc:MGI:1923893]	561	0	0	0	0	0	0	0	0	0	0	1	0	1	1
													ENSMUSG00000092066	1700121N20Rik	RIKEN cDNA 1700121N20 gene [Source:MGI Symbol;Acc:MGI:1923889]	1027	0	0	0	0	0	0	0	0	0	0	1	0	1	1
													ENSMUSG00000117800	1700122C19Rik	RIKEN cDNA 1700122C19 gene [Source:MGI Symbol;Acc:MGI:1925890]	6582	0	0	0	0	0	0	0	0	0	0	1	0	1	1
													ENSMUSG00000101409	1700122D07Rik	RIKEN cDNA 1700122D07 gene [Source:MGI Symbol;Acc:MGI:1923911]	421	0	0	0	0	0	0	0	0	0	0	1	0	1	1
													ENSMUSG00000087685	1700122E12Rik	RIKEN cDNA 1700122E12 gene [Source:MGI Symbol;Acc:MGI:1920869]	479	0	0	0	0	0	0	0	0	0	0	1	0	1	1
													ENSMUSG00000099735	1700122H20Rik	RIKEN cDNA 1700122H20 gene [Source:MGI Symbol;Acc:MGI:1920867]	421	0	0	0	0	0	0	0	0	0	0	1	0	1	1
													ENSMUSG00000094928	1700122O11Rik	RIKEN cDNA 1700122O11 gene [Source:MGI Symbol;Acc:MGI:1923901]	771	0	0	0	0	0	0	0	0	0	0	1	0	1	1
													ENSMUSG00000108676	1700123J17Rik	RIKEN cDNA 1700123J17 gene [Source:MGI Symbol;Acc:MGI:1923978]	1805	0	0	0	0	0	0	0	0.03	0	0.0075	1.66851	0.738564	0.834449	1
													ENSMUSG00000029526	1700123K08Rik	RIKEN cDNA 1700123K08 gene [Source:MGI Symbol;Acc:MGI:1923908]	1047	0	0	0	0	0	0	0	0	0	0	1	0	1	1
													ENSMUSG00000072878	1700123L14Rik	RIKEN cDNA 1700123L14 gene [Source:MGI Symbol;Acc:MGI:1925732]	1747	0	0	0	0	0	0	0	0	0	0	1	0	1	1
													ENSMUSG00000085614	1700123M08Rik	RIKEN cDNA 1700123M08 gene [Source:MGI Symbol;Acc:MGI:1923915]	770	5.29	7.55	4.94	4.45	6.02	4.99	5.29	6.28	5.5575	5.645	1.16606	0.221637	0.245909	0.866034
													ENSMUSG00000086080	1700123O12Rik	RIKEN cDNA 1700123O12 gene [Source:MGI Symbol;Acc:MGI:1920874]	660	0	0	0	0	0	0	0	0	0	0	1	0	1	1
													ENSMUSG00000040822	1700123O20Rik	RIKEN cDNA 1700123O20 gene [Source:MGI Symbol;Acc:MGI:1920893]	893	7.04	6.28	8.54	7.31	7.02	6.84	7.11	7.71	7.2925	7.17	0.952087	-0.0708353	0.615653	0.964256
													ENSMUSG00000101481	1700123O21Rik	RIKEN cDNA 1700123O21 gene [Source:MGI Symbol;Acc:MGI:1915488]	677	0	0	0	0	0	0	0	0	0	0	1	0	1	1
													ENSMUSG00000099354	1700124L16Rik	RIKEN cDNA 1700124L16 gene [Source:MGI Symbol;Acc:MGI:1915184]	1110	0	0	0.15	0.16	0.22	0.12	0.44	0	0.0775	0.195	3.10831	1.63613	0.365201	1
													ENSMUSG00000110938	1700124M09Rik	RIKEN cDNA 1700124M09 gene [Source:MGI Symbol;Acc:MGI:1920855]	305	0	0	0	0	0	0	0	0	0	0	1	0	1	1
													ENSMUSG00000085263	1700125G02Rik	RIKEN cDNA 1700125G02 gene [Source:MGI Symbol;Acc:MGI:1920878]	519	0	0	0	0	0	0	0	0	0	0	1	0	1	1
													ENSMUSG00000097584	1700125G22Rik	RIKEN cDNA 1700125G22 gene [Source:MGI Symbol;Acc:MGI:1923907]	861	0	0	0	0	0	0	0	0	0	0	1	0	1	1
													ENSMUSG00000085197	1700125H03Rik	RIKEN cDNA 1700125H03 gene [Source:MGI Symbol;Acc:MGI:1920859]	637	0	0	0	0	0	0	0	0	0	0	1	0	1	1
													ENSMUSG00000018479	1700125H20Rik	RIKEN cDNA 1700125H20 gene [Source:MGI Symbol;Acc:MGI:1920884]	966	0	0	0	0	0	0	0	0	0	0	1	0	1	1
													ENSMUSG00000099945	1700126A01Rik	RIKEN cDNA 1700126A01 gene [Source:MGI Symbol;Acc:MGI:1920852]	2061	0	0	0	0	0	0	0	0	0	0	1	0	1	1
													ENSMUSG00000107802	1700126G02Rik	RIKEN cDNA 1700126G02 gene [Source:MGI Symbol;Acc:MGI:1923898]	725	0	0.1	0.19	0	0	0	0	0	0.0725	0	0.254661	-1.97335	0.541816	1
													ENSMUSG00000107014	1700126H18Rik	RIKEN cDNA 1700126H18 gene [Source:MGI Symbol;Acc:MGI:1920889]	405	0	0	0	0	0	0	0	0	0	0	1	0	1	1
													ENSMUSG00000113830	1700127F24Rik	RIKEN cDNA 1700127F24 gene [Source:MGI Symbol;Acc:MGI:1925892]	604	0	0	0	0	0	0	0	0	0	0	1	0	1	1
													ENSMUSG00000099794	1700128A07Rik	RIKEN cDNA 1700128A07 gene [Source:MGI Symbol;Acc:MGI:1920881]	860	0	0	0	0	0	0	0	0	0	0	1	0	1	1
													ENSMUSG00000031510	1700128E19Rik	RIKEN cDNA 1700128E19 gene [Source:MGI Symbol;Acc:MGI:1920868]	2439	0	0	0	0	0	0	0	0	0	0	1	0	1	1
													ENSMUSG00000031998	1700128F08Rik	RIKEN cDNA 1700128F08 gene [Source:MGI Symbol;Acc:MGI:1923919]	1110	0	0	0.05	0	0	0	0	0	0.0125	0	0.613822	-0.704108	0.842068	1
													ENSMUSG00000114991	1700128I11Rik	RIKEN cDNA 1700128I11 gene [Source:MGI Symbol;Acc:MGI:1920865]	1166	0	0	0	0	0	0	0	0	0	0	1	0	1	1
													ENSMUSG00000021977	1700129C05Rik	RIKEN cDNA 1700129C05 gene [Source:MGI Symbol;Acc:MGI:1915182]	1067	0	0	0	0	0	0	0	0	0	0	1	0	1	1
													ENSMUSG00000100603	1700129L04Rik	RIKEN cDNA 1700129L04 gene [Source:MGI Symbol;Acc:MGI:1920877]	1401	0	0	0	0	0	0	0	0	0	0	1	0	1	1
													ENSMUSG00000100182	1810006J02Rik	RIKEN cDNA 1810006J02 gene [Source:MGI Symbol;Acc:MGI:1916280]	1687	0.07	0.29	0.12	0.45	0.36	0.19	0	0.06	0.2325	0.1525	0.420284	-1.25056	0.289394	1
													ENSMUSG00000100844	1810007C17Rik	RIKEN cDNA 1810007C17 gene [Source:MGI Symbol;Acc:MGI:1916304]	710	0	0	0	0	0	0	0	0	0	0	1	0	1	1
													ENSMUSG00000100001	1810007D17Rik	RIKEN cDNA 1810007D17 gene [Source:MGI Symbol;Acc:MGI:1916305]	742	0	0	0	0	0	0	0	0	0	0	1	0	1	1
													ENSMUSG00000089745	1810008B01Rik	RIKEN cDNA 1810008B01 gene [Source:MGI Symbol;Acc:MGI:1916312]	829	0	0	0	0	0	0	0	0	0	0	1	0	1	1
													ENSMUSG00000100094	1810008I18Rik	RIKEN cDNA 1810008I18 gene [Source:MGI Symbol;Acc:MGI:1920875]	2419	0	0	0	0	0	0	0.08	0	0	0.02	1.66851	0.738564	0.834449	1
													ENSMUSG00000071653	1810009A15Rik	RIKEN cDNA 1810009A15 gene [Source:MGI Symbol;Acc:MGI:1913526]	806	18.22	13.25	14.73	17.44	22.97	16.56	20.4	17.55	15.91	19.37	1.21101	0.276214	0.0863698	0.70581
													ENSMUSG00000094808	1810009J06Rik	RIKEN cDNA 1810009J06 gene [Source:MGI Symbol;Acc:MGI:1920876]	882	0	0	0	0	0	0	0	0	0	0	1	0	1	1
													ENSMUSG00000078607	1810010H24Rik	RIKEN cDNA 1810010H24 gene [Source:MGI Symbol;Acc:MGI:1916316]	1677	0.45	1.5	1.31	1.43	1.57	0.99	1.67	1.44	1.1725	1.4175	1.21989	0.286746	0.434928	0.936183
													ENSMUSG00000056329	1810010K12Rik	RIKEN cDNA 1810010K12 gene [Source:MGI Symbol;Acc:MGI:1921419]	1324	0	0	0	0	0	0	0	0	0	0	1	0	1	1
													ENSMUSG00000087595	1810012K08Rik	RIKEN cDNA 1810012K08 gene [Source:MGI Symbol;Acc:MGI:1916345]	574	0.72	0.27	0.51	1.16	0.44	0	0	0.98	0.665	0.355	0.517519	-0.950317	0.377933	1
													ENSMUSG00000099825	1810012K16Rik	RIKEN cDNA 1810012K16 gene [Source:MGI Symbol;Acc:MGI:1916358]	547	0	0.16	0	0.16	0	0	0.3	0.16	0.08	0.115	1.48009	0.565684	0.803419	1
													ENSMUSG00000028177	1810013D15Rik	RIKEN cDNA 1810013D15 gene [Source:MGI Symbol;Acc:MGI:1916292]	1450	0.27	0.04	0.15	0.16	0.77	0.18	0.13	0.19	0.155	0.3175	1.3374	0.419436	0.635155	1
													ENSMUSG00000022507	1810013L24Rik	RIKEN cDNA 1810013L24 gene [Source:MGI Symbol;Acc:MGI:1916303]	4072	27.78	25.36	29.37	22.69	25.33	29.56	17.53	27.83	26.3	25.0625	0.978782	-0.0309404	0.770124	0.981479
													ENSMUSG00000097412	1810014B01Rik	RIKEN cDNA 1810014B01 gene [Source:MGI Symbol;Acc:MGI:1913513]	1665	14.5	17.62	11.69	14.38	32.06	5.23	12.33	18.95	14.5475	17.1425	0.995072	-0.00712676	0.96298	0.996503
													ENSMUSG00000117434	1810014P07Rik	RIKEN cDNA 1810014P07 gene [Source:MGI Symbol;Acc:MGI:1916313]	2082	0	0.06	0.05	0.03	0.03	0.03	0	0.03	0.035	0.0225	0.615326	-0.700578	0.674889	1
													ENSMUSG00000106838	1810017P11Rik	RIKEN cDNA 1810017P11 gene [Source:MGI Symbol;Acc:MGI:1916294]	558	0	0	0	0	0	0	0	0	0	0	1	0	1	1
													ENSMUSG00000101088	1810018F18Rik	RIKEN cDNA 1810018F18 gene [Source:MGI Symbol;Acc:MGI:1921421]	1447	0	0	0	0	0	0	0	0	0	0	1	0	1	1
													ENSMUSG00000086390	1810019D21Rik	RIKEN cDNA 1810019D21 gene [Source:MGI Symbol;Acc:MGI:1917021]	984	0.53	0.06	0.25	0.2	0	0	0.25	0.13	0.26	0.095	0.369883	-1.43486	0.233729	1
													ENSMUSG00000097115	1810019N24Rik	RIKEN cDNA 1810019N24 gene [Source:MGI Symbol;Acc:MGI:1916336]	1474	0.04	0.04	0	0.37	0.04	0.08	0.04	0.08	0.1125	0.06	2.00549	1.00396	0.509225	1
													ENSMUSG00000089997	1810020O05Rik	Riken cDNA 1810020O05 gene [Source:MGI Symbol;Acc:MGI:3586838]	3678	0	0	0	0.01	0.05	0	0.07	0	0.0025	0.03	4.20747	2.07295	0.366195	1
													ENSMUSG00000087331	1810021B22Rik	RIKEN cDNA 1810021B22 gene [Source:MGI Symbol;Acc:MGI:1916370]	652	3.89	2.12	6.4	5.2	4.98	4.45	4.7	4.59	4.4025	4.68	0.918513	-0.122628	0.747019	0.977589
													ENSMUSG00000044145	1810024B03Rik	RIKEN cDNA 1810024B03 gene [Source:MGI Symbol;Acc:MGI:1925560]	1266	0.18	0.22	0.51	0.37	0.28	0.37	0.36	0.29	0.32	0.325	1.00367	0.00528542	0.991524	0.999051
													ENSMUSG00000114985	1810028F09Rik	RIKEN cDNA 1810028F09 gene [Source:MGI Symbol;Acc:MGI:1913530]	1248	0.15	0	0.18	0.19	0.2	0	0.05	0	0.13	0.0625	0.467346	-1.09744	0.442756	1
													ENSMUSG00000044148	1810030O07Rik	RIKEN cDNA 1810030O07 gene [Source:MGI Symbol;Acc:MGI:1916405]	2699	7.5	7.63	7.59	7.92	8.27	8.38	6.92	8.04	7.66	7.9025	1.0175	0.0250218	0.802326	0.981847
													ENSMUSG00000097101	1810034E14Rik	RIKEN cDNA 1810034E14 gene [Source:MGI Symbol;Acc:MGI:1913753]	1805	5.95	10.11	9.2	6.6	10.94	7.91	5.22	7.2	7.965	7.8175	0.898417	-0.154543	0.303564	0.895808
													ENSMUSG00000118223	1810035K13Rik	RIKEN cDNA 1810035K13 gene [Source:MGI Symbol;Acc:MGI:1925578]	348	0	0	0	0	0	0	0	0	0	0	1	0	1	1
													ENSMUSG00000054091	1810037I17Rik	RIKEN cDNA 1810037I17 gene [Source:MGI Symbol;Acc:MGI:1914954]	1160	33.78	29.4	31.7	32.12	31.81	27.49	36.2	32.73	31.75	32.0575	1.00182	0.00262076	0.982061	0.997563
													ENSMUSG00000102112	1810041H14Rik	RIKEN cDNA 1810041H14 gene [Source:MGI Symbol;Acc:MGI:1925562]	434	0.71	0	0.8	0	0.27	0	0.64	0	0.3775	0.2275	0.759939	-0.396044	0.843389	1
													ENSMUSG00000100680	1810044D09Rik	RIKEN cDNA 1810044D09 gene [Source:MGI Symbol;Acc:MGI:1917048]	486	8.91	4.73	11.39	8.15	11.76	9.3	8.55	8.38	8.295	9.4975	1.13308	0.180252	0.54492	0.956908
													ENSMUSG00000116846	1810044K17Rik	RIKEN cDNA 1810044K17 gene [Source:MGI Symbol;Acc:MGI:1924010]	536	0	0	0	0	0	0	0	0	0	0	1	0	1	1
													ENSMUSG00000036027	1810046K07Rik	RIKEN cDNA 1810046K07 gene [Source:MGI Symbol;Acc:MGI:1917059]	1332	0	0	0	0	0	0.05	0	0	0	0.0125	1.66851	0.738564	0.834449	1
													ENSMUSG00000108587	1810049I09Rik	RIKEN cDNA 1810049I09 gene [Source:MGI Symbol;Acc:MGI:1922851]	556	0	0	0	0	0	0	0	0	0	0	1	0	1	1
													ENSMUSG00000097221	1810049J17Rik	RIKEN cDNA 1810049J17 gene [Source:MGI Symbol;Acc:MGI:3704453]	462	2.91	4.92	6.7	0.88	4.36	0.38	3.21	1.16	3.8525	2.2775	0.590582	-0.75979	0.264459	0.874829
													ENSMUSG00000100277	1810053B23Rik	RIKEN cDNA 1810053B23 gene [Source:MGI Symbol;Acc:MGI:1917107]	1797	0	0	0	0	0	0	0	0	0	0	1	0	1	1
													ENSMUSG00000035372	1810055G02Rik	RIKEN cDNA 1810055G02 gene [Source:MGI Symbol;Acc:MGI:1919306]	1882	2.16	4.34	4.26	4.52	4.54	3.1	3.68	3.23	3.82	3.6375	0.944046	-0.0830707	0.701469	0.971397
													ENSMUSG00000073155	1810058I24Rik	RIKEN cDNA 1810058I24 gene [Source:MGI Symbol;Acc:MGI:1914955]	2521	71.77	69.02	80.48	87.01	84.23	80.62	90.23	77.09	77.07	83.0425	1.00617	0.00887088	0.914074	0.99185
													ENSMUSG00000117861	1810058N15Rik	RIKEN cDNA 1810058N15 gene [Source:MGI Symbol;Acc:MGI:1923763]	712	0	0	0	0	0	0	0	0	0	0	1	0	1	1
													ENSMUSG00000086340	1810059C17Rik	RIKEN cDNA 1810059C17 gene [Source:MGI Symbol;Acc:MGI:1917068]	487	0	0	0	0	0	0.44	0	0	0	0.11	2.83904	1.5054	0.669636	1
													ENSMUSG00000108207	1810059H22Rik	RIKEN cDNA 1810059H22 gene [Source:MGI Symbol;Acc:MGI:1917070]	1854	1.63	1.76	1.01	1.48	3.43	0.77	1.66	2.29	1.47	2.0375	1.36045	0.444087	0.329398	0.903884
													ENSMUSG00000027713	1810062G17Rik	RIKEN cDNA 1810062G17 gene [Source:MGI Symbol;Acc:MGI:1919532]	911	0	0.07	0.07	0.29	0.3	0.23	0.14	0.63	0.1075	0.325	3.00846	1.58902	0.148433	1
													ENSMUSG00000084925	1810062O18Rik	RIKEN cDNA 1810062O18 gene [Source:MGI Symbol;Acc:MGI:1922852]	751	0.1	0.09	0.09	0.1	0.17	0.69	0.36	0.14	0.095	0.34	2.82137	1.49639	0.236079	1
													ENSMUSG00000085551	1810063I02Rik	RIKEN cDNA 1810063I02 gene [Source:MGI Symbol;Acc:MGI:1917104]	274	0	0	0	0	0	0	0	0	0	0	1	0	1	1
													ENSMUSG00000090925	1810064F22Rik	RIKEN cDNA 1810064F22 gene [Source:MGI Symbol;Acc:MGI:1917112]	2307	0	0	0	0	0	0	0.02	0	0	0.005	1.66851	0.738564	0.834449	1
													ENSMUSG00000013653	1810065E05Rik	RIKEN cDNA 1810065E05 gene [Source:MGI Symbol;Acc:MGI:1917114]	926	0	0	0	0	0.07	0	0	0.21	0	0.07	5.2787	2.40018	0.413722	1
													ENSMUSG00000117442	1810073O08Rik	RIKEN cDNA 1810073O08 gene [Source:MGI Symbol;Acc:MGI:1919535]	1853	0.12	0.26	0.11	0.24	0.31	0.13	0.08	0.2	0.1825	0.18	0.969443	-0.0447717	0.949068	1
													ENSMUSG00000087165	2010001A14Rik	RIKEN cDNA 2010001A14 gene [Source:MGI Symbol;Acc:MGI:1923766]	714	0.63	0.97	6.84	13.7	5.49	5.26	3.3	4.19	5.535	4.56	1.22915	0.297658	0.557752	0.956908
													ENSMUSG00000051606	2010001K21Rik	RIKEN cDNA 2010001K21 gene [Source:MGI Symbol;Acc:MGI:1917079]	3192	2.42	1.25	1.41	2.02	1.08	3.06	0.89	1.98	1.775	1.7525	0.678702	-0.559149	0.148712	0.809673
													ENSMUSG00000111296	2010001M07Rik	RIKEN cDNA 2010001M07 gene [Source:MGI Symbol;Acc:MGI:1917063]	364	0	0	0	0	0	0	0	0	0	0	1	0	1	1
													ENSMUSG00000042041	2010003K11Rik	RIKEN cDNA 2010003K11 gene [Source:MGI Symbol;Acc:MGI:1917111]	1167	0	0	0	0	0	0	0	0	0	0	1	0	1	1
													ENSMUSG00000044694	2010007H06Rik	RIKEN cDNA 2010007H06 gene [Source:MGI Symbol;Acc:MGI:1917099]	4934	0.19	0.33	0.42	0.72	0.21	0.26	0.28	0.27	0.415	0.255	0.873985	-0.19432	0.562536	0.958633
													ENSMUSG00000107761	2010008C14Rik	RIKEN cDNA 2010008C14 gene [Source:MGI Symbol;Acc:MGI:1917109]	593	0.14	0	0	0	0	0	0	0.13	0.035	0.0325	1.01201	0.0172302	0.99611	1
													ENSMUSG00000100860	2010009K17Rik	RIKEN cDNA 2010009K17 gene [Source:MGI Symbol;Acc:MGI:1919590]	567	0	0	0	0	0	0	0	0	0	0	1	0	1	1
													ENSMUSG00000102047	2010010A06Rik	RIKEN cDNA 2010010A06 gene [Source:MGI Symbol;Acc:MGI:1913686]	694	0	0	0.11	0	0	0	0	0	0.0275	0	0.613822	-0.704108	0.842068	1
													ENSMUSG00000087277	2010013B24Rik	RIKEN cDNA 2010013B24 gene [Source:MGI Symbol;Acc:MGI:1919329]	747	0.2	0	0	0	0	0.1	0.09	0.37	0.05	0.14	2.90945	1.54075	0.440909	1
													ENSMUSG00000091575	2010016I18Rik	RIKEN cDNA 2010016I18 gene [Source:MGI Symbol;Acc:MGI:1916456]	1779	0.04	0	0	0.22	0.04	0.11	0	0.3	0.065	0.1125	1.81517	0.860104	0.562814	1
													ENSMUSG00000104368	2010103J01Rik	RIKEN cDNA 2010103J01 gene [Source:MGI Symbol;Acc:MGI:1917139]	388	0	0	0	0	0	0	0	0.32	0	0.08	1.66851	0.738564	0.834449	1
													ENSMUSG00000100738	2010106C02Rik	RIKEN cDNA 2010106C02 gene [Source:MGI Symbol;Acc:MGI:1919354]	660	0	0	0	0	0	0	0	0	0	0	1	0	1	1
													ENSMUSG00000025528	2010106E10Rik	RIKEN cDNA 2010106E10 gene [Source:MGI Symbol;Acc:MGI:1914965]	1276	0	0	0	0	0	0	0	0	0	0	1	0	1	1
													ENSMUSG00000117376	2010106G04Rik	RIKEN cDNA 2010106G04 gene [Source:MGI Symbol;Acc:MGI:1923783]	311	0	0	0	0	0.68	0	0	1.21	0	0.4725	3.98726	1.9954	0.536887	1
													ENSMUSG00000029384	2010109A12Rik	RIKEN cDNA 2010109A12 gene [Source:MGI Symbol;Acc:MGI:1922860]	549	0.16	0.31	0.3	0.32	0	0.08	0.15	0	0.2725	0.0575	0.292488	-1.77355	0.281917	1
													ENSMUSG00000107558	2010109P13Rik	RIKEN cDNA 2010109P13 gene [Source:MGI Symbol;Acc:MGI:1917515]	392	0	0	0	0	0	0	0	0	0	0	1	0	1	1
													ENSMUSG00000098434	2010110E17Rik	RIKEN cDNA 2010110E17 gene [Source:MGI Symbol;Acc:MGI:1923941]	879	0	0	0	0.08	0.08	0	0	0	0.02	0.02	1.01201	0.0172302	0.99611	1
													ENSMUSG00000106095	2010110G14Rik	RIKEN cDNA 2010110G14 gene [Source:MGI Symbol;Acc:MGI:1917148]	527	0	0	0	0	0	0	0	0	0	0	1	0	1	1
													ENSMUSG00000097755	2010110K18Rik	RIKEN cDNA 2010110K18 gene [Source:MGI Symbol;Acc:MGI:1922951]	2398	0	0	0	0	0	0	0	0	0	0	1	0	1	1
													ENSMUSG00000114604	2010203P06Rik	RIKEN cDNA 2010203P06 gene [Source:MGI Symbol;Acc:MGI:1913797]	508	0	0	0	0	0	0	0	0	0	0	1	0	1	1
													ENSMUSG00000063018	2010204K13Rik	RIKEN cDNA 2010204K13 gene [Source:MGI Symbol;Acc:MGI:1922859]	885	0.15	0.07	0.46	0.83	0.16	0.57	0.47	1.11	0.3775	0.5775	1.46424	0.550149	0.550868	1
													ENSMUSG00000100714	2010308F09Rik	RIKEN cDNA 2010308F09 gene [Source:MGI Symbol;Acc:MGI:1919372]	578	0	0	0	0	0	0	0	0	0	0	1	0	1	1
													ENSMUSG00000106567	2010309G21Rik	RIKEN cDNA 2010309G21 gene [Source:MGI Symbol;Acc:MGI:1917268]	458	0	0	0	0	0	0	0	0	0	0	1	0	1	1
													ENSMUSG00000101268	2010310C07Rik	RIKEN cDNA 2010310C07 gene [Source:MGI Symbol;Acc:MGI:1919381]	2226	0.02	0	0	0.05	0.02	0	0	0	0.0175	0.005	0.405904	-1.30079	0.617737	1
													ENSMUSG00000074829	2010315B03Rik	RIKEN cDNA 2010315B03 gene [Source:MGI Symbol;Acc:MGI:1919321]	2623	3.78	4.14	2.44	2.23	2.21	3.26	2.78	2.64	3.1475	2.7225	0.903509	-0.146389	0.569207	0.95907
													ENSMUSG00000100691	2010320M18Rik	RIKEN cDNA 2010320M18 gene [Source:MGI Symbol;Acc:MGI:1919343]	1009	8.26	7.48	9.19	10.06	11.03	10.27	10.52	9.84	8.7475	10.415	1.1804	0.239271	0.115579	0.760974
													ENSMUSG00000089983	2010320O07Rik	RIKEN cDNA 2010320O07 gene [Source:MGI Symbol;Acc:MGI:1917131]	525	0.19	0	0	0.38	0.39	0	0.18	0	0.1425	0.1425	1.01341	0.0192235	0.992745	1
													ENSMUSG00000108479	2200002A13Rik	RIKEN cDNA 2200002A13 gene [Source:MGI Symbol;Acc:MGI:1924252]	709	0	0	0.1	0	0	0	0	0	0.025	0	0.613822	-0.704108	0.842068	1
													ENSMUSG00000030587	2200002D01Rik	RIKEN cDNA 2200002D01 gene [Source:MGI Symbol;Acc:MGI:1919525]	1466	0.98	0.85	0.51	1.2	0.98	0.61	0.75	0.4	0.885	0.685	1.20614	0.270393	0.57236	0.959196
													ENSMUSG00000013083	2200002J24Rik	RIKEN cDNA 2200002J24 gene [Source:MGI Symbol;Acc:MGI:1916397]	333	0	0	0.5	0	0	0	0	0	0.125	0	0.19471	-2.3606	0.488664	1
													ENSMUSG00000108787	2200007N16Rik	RIKEN cDNA 2200007N16 gene [Source:MGI Symbol;Acc:MGI:1925735]	238	0	0	0	0	0	0	0	0	0	0	1	0	1	1
													ENSMUSG00000116929	2210009P08Rik	RIKEN cDNA 2210009P08 gene [Source:MGI Symbol;Acc:MGI:1919542]	465	0	0	0	0	0	0	0	0	0	0	1	0	1	1
													ENSMUSG00000029882	2210010C04Rik	RIKEN cDNA 2210010C04 gene [Source:MGI Symbol;Acc:MGI:1914623]	2142	0	0	0	0	0	0	0	0	0	0	1	0	1	1
													ENSMUSG00000101791	2210011K15Rik	RIKEN cDNA 2210011K15 gene [Source:MGI Symbol;Acc:MGI:1919615]	1741	0	0	0	0	0	0	0	0	0	0	1	0	1	1
													ENSMUSG00000021550	2210016F16Rik	RIKEN cDNA 2210016F16 gene [Source:MGI Symbol;Acc:MGI:1917403]	3051	9.81	9.68	10.29	10.56	12.21	10.31	10.27	11.01	10.085	10.95	1.07377	0.102688	0.270684	0.87881
													ENSMUSG00000029559	2210016L21Rik	RIKEN cDNA 2210016L21 gene [Source:MGI Symbol;Acc:MGI:1919607]	2607	6.56	8.66	7.44	7.53	8.26	7.87	11.87	9.09	7.5475	9.2725	1.09958	0.136951	0.211144	0.843486
													ENSMUSG00000103523	2210017I01Rik	RIKEN cDNA 2210017I01 gene [Source:MGI Symbol;Acc:MGI:3588251]	822	0	0	0	0	0	0	0	0	0	0	1	0	1	1
													ENSMUSG00000116714	2210020O09Rik	RIKEN cDNA 2210020O09 gene [Source:MGI Symbol;Acc:MGI:1919609]	509	0	0	0	0	0	0.2	0	0	0	0.05	1.66851	0.738564	0.834449	1
													ENSMUSG00000113800	2210039B01Rik	RIKEN cDNA 2210039B01 gene [Source:MGI Symbol;Acc:MGI:1920894]	1044	0.13	0	0	0.15	0	0	0.16	0	0.07	0.04	0.743984	-0.426656	0.8474	1
													ENSMUSG00000114772	2210404E10Rik	RIKEN cDNA 2210404E10 gene [Source:MGI Symbol;Acc:MGI:1919555]	585	0	0	0	0	0	0	0	0	0	0	1	0	1	1
													ENSMUSG00000109036	2210406H18Rik	RIKEN cDNA 2210406H18 gene [Source:MGI Symbol;Acc:MGI:1917383]	1108	0.45	0.22	0	0.06	0.11	0.12	0.21	0.16	0.1825	0.15	0.83171	-0.265848	0.805807	1
													ENSMUSG00000039563	2210406O10Rik	RIKEN cDNA 2210406O10 gene [Source:MGI Symbol;Acc:MGI:1923960]	1743	0.14	0.3	0	0.33	0	0	0.1	0.44	0.1925	0.135	0.773075	-0.371321	0.789739	1
													ENSMUSG00000087380	2210408F21Rik	RIKEN cDNA 2210408F21 gene [Source:MGI Symbol;Acc:MGI:1920902]	1133	36.47	34.83	32.91	36.3	39.15	32.87	32.41	24.68	35.1275	32.2775	0.963564	-0.0535483	0.596317	0.961628
													ENSMUSG00000071252	2210408I21Rik	RIKEN cDNA 2210408I21 gene [Source:MGI Symbol;Acc:MGI:1919621]	5051	0.93	1.14	0.72	0.65	1.51	0.67	1.96	0.54	0.86	1.17	1.13624	0.184271	0.487432	0.946547
													ENSMUSG00000118322	2210409D07Rik	RIKEN cDNA 2210409D07 gene [Source:MGI Symbol;Acc:MGI:1917407]	458	0.23	0	0	0	0.71	0.25	0	0.66	0.0575	0.405	5.78076	2.53126	0.188248	1
													ENSMUSG00000081766	2210409E12Rik	RIKEN cDNA 2210409E12 gene [Source:MGI Symbol;Acc:MGI:1919631]	346	0	0	0	0	0	0	0	0	0	0	1	0	1	1
													ENSMUSG00000085563	2210411M09Rik	RIKEN cDNA 2210411M09 gene [Source:MGI Symbol;Acc:MGI:1917426]	643	0	0	0	0	0	0.13	0	0	0	0.0325	1.66851	0.738564	0.834449	1
													ENSMUSG00000107216	2210412B16Rik	RIKEN cDNA 2210412B16 gene [Source:MGI Symbol;Acc:MGI:1919625]	498	0.79	0.38	0.18	0.58	0.4	0.63	0.36	0.56	0.4825	0.4875	1.00272	0.00391644	0.99691	1
													ENSMUSG00000085394	2210414B05Rik	RIKEN cDNA 2210414B05 gene [Source:MGI Symbol;Acc:MGI:1917393]	872	0	0	0	0	0	0	0	0	0	0	1	0	1	1
													ENSMUSG00000111043	2210414F02Rik	RIKEN cDNA 2210414F02 gene [Source:MGI Symbol;Acc:MGI:1917417]	396	0	0	0	0	0	0	0	0	0	0	1	0	1	1
													ENSMUSG00000086494	2210417A02Rik	RIKEN cDNA 2210417A02 gene [Source:MGI Symbol;Acc:MGI:1917388]	550	0	0	0	0	0	0	0	0	0	0	1	0	1	1
													ENSMUSG00000078894	2210418O10Rik	RIKEN cDNA 2210418O10 gene [Source:MGI Symbol;Acc:MGI:1924208]	750	0.41	0.06	2.21	0.42	0.89	0.17	0	0	0.775	0.265	0.609663	-0.713916	0.700075	0.971397
													ENSMUSG00000101773	2210420H20Rik	RIKEN cDNA 2210420H20 gene [Source:MGI Symbol;Acc:MGI:1924211]	629	0	0	0	0	0	0	0	0	0	0	1	0	1	1
													ENSMUSG00000039269	2300002M23Rik	RIKEN cDNA 2300002M23 gene [Source:MGI Symbol;Acc:MGI:1916792]	1290	0	0	0	0	0	0	0	0	0	0	1	0	1	1
													ENSMUSG00000078257	2300003K06Rik	RIKEN cDNA 2300003K06 gene [Source:MGI Symbol;Acc:MGI:1916701]	1265	0	0	0	0	0	0	0	0	0	0	1	0	1	1
													ENSMUSG00000032403	2300009A05Rik	RIKEN cDNA 2300009A05 gene [Source:MGI Symbol;Acc:MGI:1916728]	595	23.69	23.79	21.09	26.3	21.9	21.43	26.44	22.6	23.7175	23.0925	0.975053	-0.0364477	0.809618	0.981847
													ENSMUSG00000097354	2310001H17Rik	RIKEN cDNA 2310001H17 gene [Source:MGI Symbol;Acc:MGI:1923682]	3981	1.97	2.02	2.08	1.55	5.19	2.66	2.81	2.34	1.905	3.25	1.74499	0.803215	0.00671324	0.260804
													ENSMUSG00000108514	2310001K20Rik	RIKEN cDNA 2310001K20 gene [Source:MGI Symbol;Acc:MGI:1923979]	951	0	0	0	0	0	0	0	0	0	0	1	0	1	1
													ENSMUSG00000053353	2310001K24Rik	RIKEN cDNA 2310001K24 gene [Source:MGI Symbol;Acc:MGI:1916767]	740	0.54	0.82	2.84	1.89	2.65	1.54	1.4	1.05	1.5225	1.66	1.0845	0.11703	0.828766	0.982583
													ENSMUSG00000112701	2310002D06Rik	RIKEN cDNA 2310002D06 gene [Source:MGI Symbol;Acc:MGI:1916772]	508	1.3	3.43	2.09	0.75	1.15	1.01	2.44	1.58	1.8925	1.545	0.815667	-0.293948	0.636671	0.965746
													ENSMUSG00000097178	2310002F09Rik	RIKEN cDNA 2310002F09 gene [Source:MGI Symbol;Acc:MGI:1916779]	2468	0.15	0.37	0.02	0.67	0.67	0.17	0.34	0.17	0.3025	0.3375	1.47094	0.556739	0.556661	1
													ENSMUSG00000028396	2310002L09Rik	RIKEN cDNA 2310002L09 gene [Source:MGI Symbol;Acc:MGI:1916780]	1929	20.57	17.23	20.53	13.41	23.1	20.09	21.13	21.4	17.935	21.43	1.16858	0.224752	0.0941714	0.725555
													ENSMUSG00000007457	2310003L06Rik	RIKEN cDNA 2310003L06 gene [Source:MGI Symbol;Acc:MGI:1921498]	1603	0	0	0	0	0	0	0	0	0	0	1	0	1	1
													ENSMUSG00000110916	2310003N18Rik	RIKEN cDNA 2310003N18 gene [Source:MGI Symbol;Acc:MGI:1919123]	458	0	0	0	0	0	0	0	0	0	0	1	0	1	1
													ENSMUSG00000087254	2310005A03Rik	RIKEN cDNA 2310005A03 gene [Source:MGI Symbol;Acc:MGI:1923981]	1398	0	0	0	0	0	0	0	0	0	0	1	0	1	1
													ENSMUSG00000099446	2310005E17Rik	RIKEN cDNA 2310005E17 gene [Source:MGI Symbol;Acc:MGI:1917340]	1187	0	0	0	0	0	0	0	0	0	0	1	0	1	1
													ENSMUSG00000100335	2310008N11Rik	RIKEN cDNA 2310008N11 gene [Source:MGI Symbol;Acc:MGI:1919566]	601	0.14	0.29	0	0.83	0	0	0	0	0.315	0	0.123432	-3.01821	0.176827	1
													ENSMUSG00000079283	2310009B15Rik	RIKEN cDNA 2310009B15 gene [Source:MGI Symbol;Acc:MGI:1916799]	1017	11.48	6.92	9.64	7.65	11.15	8.4	10.42	8.96	8.9225	9.7325	1.07179	0.100023	0.647682	0.966328
													ENSMUSG00000097162	2310010J17Rik	RIKEN cDNA 2310010J17 gene [Source:MGI Symbol;Acc:MGI:1925579]	490	2.21	5.4	4.96	4.04	5	1.4	5.83	3.86	4.1525	4.0225	0.878801	-0.186392	0.805108	1
													ENSMUSG00000020133	2310011J03Rik	RIKEN cDNA 2310011J03 gene [Source:MGI Symbol;Acc:MGI:1913624]	1649	11.44	11.2	13.77	13.65	14.76	13.47	13.27	14.7	12.515	14.05	1.11046	0.151153	0.165607	0.816276
													ENSMUSG00000085945	2310014F06Rik	RIKEN cDNA 2310014F06 gene [Source:MGI Symbol;Acc:MGI:1916875]	1567	0.85	0.64	0.72	0.83	0.3	0.43	0.72	0.53	0.76	0.495	0.65164	-0.617852	0.141414	0.80491
													ENSMUSG00000097729	2310015A10Rik	RIKEN cDNA 2310015A10 gene [Source:MGI Symbol;Acc:MGI:1916798]	1399	13.97	11.45	11.35	12.84	15.28	13.59	11.95	11.29	12.4025	13.0275	0.997353	-0.0038234	0.96853	0.996877
													ENSMUSG00000117879	2310015A16Rik	RIKEN cDNA 2310015A16 gene [Source:MGI Symbol;Acc:MGI:1916811]	773	5.49	7.12	7.05	6.31	3.58	2.08	6.12	4.69	6.4925	4.1175	0.634795	-0.655637	0.0293248	0.510835
													ENSMUSG00000099411	2310015D24Rik	RIKEN cDNA 2310015D24 gene [Source:MGI Symbol;Acc:MGI:1917350]	2917	0.4	0.54	0.76	0.37	0.83	0.94	0.51	0.85	0.5175	0.7825	1.49137	0.576634	0.078564	0.689607
													ENSMUSG00000101257	2310015K22Rik	RIKEN cDNA 2310015K22 gene [Source:MGI Symbol;Acc:MGI:1916815]	1461	0.64	0.46	0.56	0.59	0.53	0.47	0.37	0.38	0.5625	0.4375	0.768675	-0.379555	0.403695	0.92633
													ENSMUSG00000102098	2310016D03Rik	RIKEN cDNA 2310016D03 gene [Source:MGI Symbol;Acc:MGI:1916816]	1547	0.22	0.07	0.1	0.15	0.11	0.04	0.07	0.32	0.135	0.135	0.982306	-0.0257551	0.977662	1
													ENSMUSG00000085965	2310016D23Rik	RIKEN cDNA 2310016D23 gene [Source:MGI Symbol;Acc:MGI:1923693]	388	0	0.33	0.32	0	0	0	0.32	0	0.1625	0.08	0.618214	-0.693822	0.810528	1
													ENSMUSG00000070574	2310016G11Rik	RIKEN cDNA 2310016G11 gene [Source:MGI Symbol;Acc:MGI:1916828]	992	1.64	0.94	1.64	2.06	2.66	2.09	1.58	1.06	1.57	1.8475	1.16635	0.222003	0.560706	0.95792
													ENSMUSG00000100410	2310020H05Rik	RIKEN cDNA 2310020H05 gene [Source:MGI Symbol;Acc:MGI:1916853]	720	3.18	2.3	4.28	2.18	3.21	2.12	2.54	1.97	2.985	2.46	0.83174	-0.265795	0.402017	0.92633
													ENSMUSG00000049643	2310022A10Rik	RIKEN cDNA 2310022A10 gene [Source:MGI Symbol;Acc:MGI:1913617]	2701	36.08	31.72	36.19	38.43	35.91	32	28.67	32.97	35.605	32.3875	0.904488	-0.144827	0.0962592	0.730525
													ENSMUSG00000031983	2310022B05Rik	RIKEN cDNA 2310022B05 gene [Source:MGI Symbol;Acc:MGI:1916801]	3307	22	21.56	23.24	28.94	23.53	23.55	18.24	27.96	23.935	23.32	0.957377	-0.0628402	0.592238	0.959933
													ENSMUSG00000097710	2310026I22Rik	RIKEN cDNA 2310026I22 gene [Source:MGI Symbol;Acc:MGI:1916843]	1307	0	0	0	0	0	0	0	0	0	0	1	0	1	1
													ENSMUSG00000078519	2310026L22Rik	RIKEN cDNA 2310026L22 gene [Source:MGI Symbol;Acc:MGI:1916844]	400	0	0	0	0	0	0	0	0	0	0	1	0	1	1
													ENSMUSG00000099447	2310030A07Rik	RIKEN cDNA 2310030A07 gene [Source:MGI Symbol;Acc:MGI:1922834]	610	0	0	0	0	0	0	0	0	0	0	1	0	1	1
													ENSMUSG00000032062	2310030G06Rik	RIKEN cDNA 2310030G06 gene [Source:MGI Symbol;Acc:MGI:1914202]	1242	4.29	3	2.89	3.59	3.76	2.68	3.48	2.4	3.4425	3.08	0.882551	-0.180248	0.456883	0.940981
													ENSMUSG00000020441	2310033P09Rik	RIKEN cDNA 2310033P09 gene [Source:MGI Symbol;Acc:MGI:1915112]	1285	5.72	7.28	9.09	7.46	8.32	7.21	7.68	8.12	7.3875	7.8325	1.0491	0.0691468	0.669798	0.969274
													ENSMUSG00000068078	2310034C09Rik	RIKEN cDNA 2310034C09 gene [Source:MGI Symbol;Acc:MGI:2152338]	946	0	0	0	0	0	0	0	0	0	0	1	0	1	1
													ENSMUSG00000099655	2310034G01Rik	RIKEN cDNA 2310034G01 gene [Source:MGI Symbol;Acc:MGI:1922829]	1373	0.65	0.99	0.68	0.3	0.48	0.5	0.4	0.79	0.655	0.5425	0.812681	-0.299239	0.540768	0.956876
													ENSMUSG00000100157	2310034O05Rik	RIKEN cDNA 2310034O05 gene [Source:MGI Symbol;Acc:MGI:1916821]	1107	0	0	0	0	0	0	0	0	0	0	1	0	1	1
													ENSMUSG00000062619	2310039H08Rik	RIKEN cDNA 2310039H08 gene [Source:MGI Symbol;Acc:MGI:1914351]	762	19.96	21.01	20.12	25.87	22.26	20.74	23.86	21.98	21.74	22.21	1.0146	0.0209152	0.877729	0.988935
													ENSMUSG00000100550	2310039L15Rik	RIKEN cDNA 2310039L15 gene [Source:MGI Symbol;Acc:MGI:1916879]	3743	7.06	6.03	7.11	7.67	4.28	3.98	5.31	6.16	6.9675	4.9325	0.865389	-0.208579	0.22412	0.850439
													ENSMUSG00000072852	2310040G07Rik	RIKEN cDNA 2310040G07 gene [Source:MGI Symbol;Acc:MGI:1917534]	549	8.13	6.64	5.92	5.32	3.84	6.19	0.85	4.8	6.5025	3.92	0.673864	-0.569471	0.0766077	0.681554
													ENSMUSG00000101655	2310040G24Rik	RIKEN cDNA 2310040G24 gene [Source:MGI Symbol;Acc:MGI:1916897]	775	19.91	13.61	18.48	20.52	22.91	16.98	24.13	20.24	18.13	21.065	1.16081	0.215128	0.218542	0.846483
													ENSMUSG00000101746	2310043L19Rik	RIKEN cDNA 2310043L19 gene [Source:MGI Symbol;Acc:MGI:1922839]	698	0	0	0	0	0	0	0	0	0	0	1	0	1	1
													ENSMUSG00000097768	2310043M15Rik	RIKEN cDNA 2310043M15 gene [Source:MGI Symbol;Acc:MGI:1919180]	1580	0.11	0	0.03	0.21	0	0.24	0.03	0.03	0.0875	0.075	0.826469	-0.274967	0.839141	1
													ENSMUSG00000102106	2310043O21Rik	RIKEN cDNA 2310043O21 gene [Source:MGI Symbol;Acc:MGI:1916929]	622	0.13	0	0	0	0	0	0	0	0.0325	0	0.613822	-0.704108	0.842068	1
													ENSMUSG00000108732	2310043P16Rik	RIKEN cDNA 2310043P16 gene [Source:MGI Symbol;Acc:MGI:1917385]	3881	0.05	0.01	0.04	0.09	0.15	0.07	0.02	0.04	0.0475	0.07	1.43166	0.517693	0.553328	1
													ENSMUSG00000085080	2310044K18Rik	RIKEN cDNA 2310044K18 gene [Source:MGI Symbol;Acc:MGI:1917415]	618	0	0	0.24	0	0	0	0	0	0.06	0	0.379433	-1.39808	0.692285	1
													ENSMUSG00000102308	2310046K23Rik	RIKEN cDNA 2310046K23 gene [Source:MGI Symbol;Acc:MGI:1924218]	677	0	0	0	0	0	0	0	0	0	0	1	0	1	1
													ENSMUSG00000100783	2310047D07Rik	RIKEN cDNA 2310047D07 gene [Source:MGI Symbol;Acc:MGI:1916907]	735	1.65	0.9	0.57	1.12	1.45	1.09	0.89	1.16	1.06	1.1475	1.07557	0.105108	0.840415	0.982871
													ENSMUSG00000090314	2310050C09Rik	RIKEN cDNA 2310050C09 gene [Source:MGI Symbol;Acc:MGI:1913783]	1078	0	0	0	0	0	0	0	0	0	0	1	0	1	1
													ENSMUSG00000015519	2310057J18Rik	RIKEN cDNA 2310057J18 gene [Source:MGI Symbol;Acc:MGI:1914969]	1238	0	0	0	0	0	0	0	0	0	0	1	0	1	1
													ENSMUSG00000040177	2310057M21Rik	RIKEN cDNA 2310057M21 gene [Source:MGI Symbol;Acc:MGI:1915527]	6773	3.89	3.51	1.91	6.09	2.11	5.1	2.46	2.97	3.85	3.16	0.981347	-0.0271652	0.85186	0.985881
													ENSMUSG00000048830	2310057N15Rik	RIKEN cDNA 2310057N15 gene [Source:MGI Symbol;Acc:MGI:1916946]	1028	0	0	0	0	0	0	0	0	0	0	1	0	1	1
													ENSMUSG00000085379	2310058D17Rik	RIKEN cDNA 2310058D17 gene [Source:MGI Symbol;Acc:MGI:1922944]	3201	0.18	0.22	0.21	0.23	0.22	0.17	0.14	0.17	0.21	0.175	0.822526	-0.281867	0.54477	0.956908
													ENSMUSG00000050705	2310061I04Rik	RIKEN cDNA 2310061I04 gene [Source:MGI Symbol;Acc:MGI:1916912]	1293	81.57	79.93	82.48	91.22	82.46	75.7	88.49	81.04	83.8	81.9225	0.969636	-0.0444847	0.620528	0.964872
													ENSMUSG00000050704	2310061N02Rik	RIKEN cDNA 2310061N02 gene [Source:MGI Symbol;Acc:MGI:1916911]	794	0	0	0	0	0	0	0	0	0	0	1	0	1	1
													ENSMUSG00000087410	2310065F04Rik	RIKEN cDNA 2310065F04 gene [Source:MGI Symbol;Acc:MGI:1921434]	2724	0	0	0	0	0	0	0	0	0	0	1	0	1	1
													ENSMUSG00000114372	2310067P03Rik	RIKEN cDNA 2310067P03 gene [Source:MGI Symbol;Acc:MGI:1917536]	1032	0	0.06	0.17	0	0	0	0.06	0.03	0.0575	0.0225	0.514652	-0.958332	0.659665	1
													ENSMUSG00000100084	2310068J16Rik	RIKEN cDNA 2310068J16 gene [Source:MGI Symbol;Acc:MGI:1917531]	1130	0.44	0.95	0.31	0.49	0.28	0.23	0.62	1.27	0.5475	0.6	1.08037	0.111529	0.861262	0.987004
													ENSMUSG00000100291	2310069B03Rik	RIKEN cDNA 2310069B03 gene [Source:MGI Symbol;Acc:MGI:1916902]	1833	0.46	0.64	0.23	0.73	1.72	1.22	0.48	0.84	0.515	1.065	1.47285	0.558611	0.273298	0.880762
													ENSMUSG00000105858	2310074N15Rik	RIKEN cDNA 2310074N15 gene [Source:MGI Symbol;Acc:MGI:1922838]	582	0	0	0.14	0	0.15	0.31	0.27	0	0.035	0.1825	4.25218	2.0882	0.313678	1
													ENSMUSG00000089718	2310075C17Rik	RIKEN cDNA 2310075C17 gene [Source:MGI Symbol;Acc:MGI:1917444]	326	0.57	1.08	0	0	1.17	0.62	0	0.52	0.4125	0.5775	1.33656	0.418527	0.821433	1
													ENSMUSG00000045331	2310079G19Rik	RIKEN cDNA 2310079G19 gene [Source:MGI Symbol;Acc:MGI:1916949]	881	0	0	0	0	0	0	0	0	0	0	1	0	1	1
													ENSMUSG00000085020	2310081O03Rik	RIKEN cDNA 2310081O03 gene [Source:MGI Symbol;Acc:MGI:1919656]	759	0	0	0	0	0	0	0	0	0	0	1	0	1	1
													ENSMUSG00000106223	2400006E01Rik	RIKEN cDNA 2400006E01 gene [Source:MGI Symbol;Acc:MGI:1925898]	643	0	0	0	0	0	0	0	0	0	0	1	0	1	1
													ENSMUSG00000045411	2410002F23Rik	RIKEN cDNA 2410002F23 gene [Source:MGI Symbol;Acc:MGI:1914226]	4201	7.65	7.48	6.73	10.57	9.12	8.82	8.35	11.19	8.1075	9.37	1.15443	0.207181	0.167247	0.816486
													ENSMUSG00000116947	2410003I16Rik	RIKEN cDNA 2410003I16 gene [Source:MGI Symbol;Acc:MGI:3026974]	452	0	0	0	0	0	0	0	0	0	0	1	0	1	1
													ENSMUSG00000085860	2410003L11Rik	RIKEN cDNA 2410003L11 gene [Source:MGI Symbol;Acc:MGI:1916979]	642	0	0	0	0	0	0	0	0	0	0	1	0	1	1
													ENSMUSG00000036873	2410004B18Rik	RIKEN cDNA 2410004B18 gene [Source:MGI Symbol;Acc:MGI:1913671]	1547	12.26	10.9	11.93	11.81	13.9	11.38	12.53	9.87	11.725	11.92	1.00344	0.00496147	0.970199	0.996877
													ENSMUSG00000085338	2410004I01Rik	RIKEN cDNA 2410004I01 gene [Source:MGI Symbol;Acc:MGI:1916989]	1187	0.52	0	0.1	0.1	0	0.11	0	0	0.18	0.0275	0.142664	-2.80931	0.0993919	1
													ENSMUSG00000071398	2410004P03Rik	RIKEN cDNA 2410004P03 gene [Source:MGI Symbol;Acc:MGI:1920917]	953	0	0.09	0.17	0	0.09	0.07	0.09	0.07	0.065	0.08	1.39855	0.48393	0.676573	1
													ENSMUSG00000086841	2410006H16Rik	RIKEN cDNA 2410006H16 gene [Source:MGI Symbol;Acc:MGI:1916471]	462	17.75	23.47	25.1	31.73	27.11	37.22	30.59	37.22	24.5125	33.035	1.33633	0.418276	0.0299701	0.515992
													ENSMUSG00000099528	2410012E07Rik	RIKEN cDNA 2410012E07 gene [Source:MGI Symbol;Acc:MGI:1920898]	1357	0	0	0	0	0	0	0	0	0	0	1	0	1	1
													ENSMUSG00000038311	2410017I17Rik	RIKEN cDNA 2410017I17 gene [Source:MGI Symbol;Acc:MGI:1916967]	2053	0	0	0	0	0	0	0	0	0	0	1	0	1	1
													ENSMUSG00000073164	2410018L13Rik	RIKEN cDNA 2410018L13 gene [Source:MGI Symbol;Acc:MGI:1916982]	3370	0.36	0.45	0.43	0.1	0.5	0.38	0.31	0.47	0.335	0.415	1.04585	0.0646769	0.893612	0.991157
													ENSMUSG00000100572	2410021H03Rik	RIKEN cDNA 2410021H03 gene [Source:MGI Symbol;Acc:MGI:1917000]	764	0	0	0	0	0	0	0.09	0.09	0	0.045	2.71847	1.44279	0.682885	1
													ENSMUSG00000100017	2410022M11Rik	RIKEN cDNA 2410022M11 gene [Source:MGI Symbol;Acc:MGI:1917005]	1911	2.66	2.44	1.92	2.92	1.89	2.17	2.04	2.99	2.485	2.2725	0.903896	-0.145771	0.501164	0.950309
													ENSMUSG00000054379	2410024N13Rik	RIKEN cDNA 2410024N13 gene [Source:MGI Symbol;Acc:MGI:1917250]	669	0	0	0	0	0	0	0	0	0	0	1	0	1	1
													ENSMUSG00000044387	2410080I02Rik	RIKEN cDNA 2410080I02 gene [Source:MGI Symbol;Acc:MGI:1915498]	414	0	0	0	0	0	0	0.27	0	0	0.0675	1.66851	0.738564	0.834449	1
													ENSMUSG00000051297	2410124H12Rik	RIKEN cDNA 2410124H12 gene [Source:MGI Symbol;Acc:MGI:1924035]	706	0	0	0	0	0	0	0	0	0	0	1	0	1	1
													ENSMUSG00000064308	2410137M14Rik	RIKEN cDNA 2410137M14 gene [Source:MGI Symbol;Acc:MGI:1924047]	865	1.19	0.68	0.8	1.01	1.24	1.18	1.69	0.98	0.92	1.2725	1.34711	0.429872	0.345986	0.909097
													ENSMUSG00000084825	2410152P15Rik	RIKEN cDNA 2410152P15 gene [Source:MGI Symbol;Acc:MGI:1924061]	871	0	0	0	0	0	0	0	0	0	0	1	0	1	1
													ENSMUSG00000096917	2500002B13Rik	RIKEN cDNA 2500002B13 gene [Source:MGI Symbol;Acc:MGI:1925603]	2618	2.87	3.74	4.01	5.11	5.06	5.18	3.47	4.11	3.9325	4.455	1.01413	0.0202366	0.918502	0.99185
													ENSMUSG00000073236	2500004C02Rik	RIKEN cDNA 2500004C02 gene [Source:MGI Symbol;Acc:MGI:1919576]	1898	3.26	1.14	1.47	1.42	1.95	1.46	1.64	2.64	1.8225	1.9225	1.30751	0.386818	0.178847	0.825158
													ENSMUSG00000071632	2510002D24Rik	RIKEN cDNA 2510002D24 gene [Source:MGI Symbol;Acc:MGI:1919557]	1281	14.83	13.78	14.98	16.32	15.29	15.79	17.21	18.14	14.9775	16.6075	1.08824	0.121993	0.350078	0.911345
													ENSMUSG00000043391	2510009E07Rik	RIKEN cDNA 2510009E07 gene [Source:MGI Symbol;Acc:MGI:1919440]	5164	5.67	6.5	6.56	5.27	5.62	6.58	4.96	5.05	6	5.5525	0.877259	-0.188926	0.182189	0.825158
													ENSMUSG00000106825	2510016D11Rik	RIKEN cDNA 2510016D11 gene [Source:MGI Symbol;Acc:MGI:1917539]	985	0.13	0.38	0.18	0.06	0.4	0.35	0.25	0.32	0.1875	0.33	1.68897	0.756148	0.37028	1
													ENSMUSG00000104891	2510017J16Rik	RIKEN cDNA 2510017J16 gene [Source:MGI Symbol;Acc:MGI:1913824]	1263	0	0.14	0.04	0	0	0	0.18	0.05	0.045	0.0575	1.25248	0.324784	0.864671	1
													ENSMUSG00000044496	2510039O18Rik	RIKEN cDNA 2510039O18 gene [Source:MGI Symbol;Acc:MGI:1924284]	2731	18.19	17.82	20.28	19.89	20.22	18.11	15.8	21.72	19.045	18.9625	0.982696	-0.0251835	0.800552	0.981847
													ENSMUSG00000066175	2510046G10Rik	RIKEN cDNA 2510046G10 gene [Source:MGI Symbol;Acc:MGI:3698051]	1052	3.26	2.56	1.58	2.61	3.79	2.75	6.15	1.78	2.5025	3.6175	1.22744	0.295654	0.55755	0.956908
													ENSMUSG00000116797	2600002D14Rik	RIKEN cDNA 2600002D14 gene [Source:MGI Symbol;Acc:MGI:1925630]	292	0	0	0	0	0	0	0	0	0	0	1	0	1	1
													ENSMUSG00000039798	2600006K01Rik	RIKEN cDNA 2600006K01 gene [Source:MGI Symbol;Acc:MGI:1917569]	1406	0.04	0.04	0.12	0.04	0.04	0.04	0.04	0.08	0.06	0.05	0.845045	-0.242899	0.856391	1
													ENSMUSG00000100303	2600014E21Rik	RIKEN cDNA 2600014E21 gene [Source:MGI Symbol;Acc:MGI:1919384]	4805	0.01	0.11	0	0	0	0	0.03	0.01	0.03	0.01	0.988596	-0.0165466	0.994587	1
													ENSMUSG00000103828	2610001A08Rik	RIKEN cDNA 2610001A08 gene [Source:MGI Symbol;Acc:MGI:1917358]	867	0	0	0	0	0	0	0	0	0	0	1	0	1	1
													ENSMUSG00000052419	2610001J05Rik	RIKEN cDNA 2610001J05 gene [Source:MGI Symbol;Acc:MGI:1913770]	1077	22.4	21.68	24.39	25.89	26.94	23.63	28.86	21.31	23.59	25.185	1.04982	0.0701485	0.521803	0.952121
													ENSMUSG00000031242	2610002M06Rik	RIKEN cDNA 2610002M06 gene [Source:MGI Symbol;Acc:MGI:1914278]	5842	1.62	1.84	1.61	1.41	1.36	2.05	1.28	1.78	1.62	1.6175	0.968651	-0.0459515	0.793393	0.98164
													ENSMUSG00000071793	2610005L07Rik	RIKEN cDNA 2610005L07 gene [Source:MGI Symbol;Acc:MGI:1914283]	4009	6.32	7.57	6.2	4.45	5.27	8.55	5.34	7.27	6.135	6.6075	1.10329	0.141816	0.338979	0.907193
													ENSMUSG00000060301	2610008E11Rik	RIKEN cDNA 2610008E11 gene [Source:MGI Symbol;Acc:MGI:1919378]	4229	3.17	3.39	3.19	2.14	2.73	3.67	2.99	3.2	2.9725	3.1475	0.961772	-0.0562333	0.72416	0.975289
													ENSMUSG00000104936	2610011E03Rik	RIKEN cDNA 2610011E03 gene [Source:MGI Symbol;Acc:MGI:1919710]	2235	0	0	0	0	0	0.03	0	0	0	0.0075	1.66851	0.738564	0.834449	1
													ENSMUSG00000102474	2610012C04Rik	RIKEN cDNA 2610012C04 gene [Source:MGI Symbol;Acc:MGI:1917549]	1023	0.06	0	0	0	0	0.07	0	0	0.015	0.0175	1.01201	0.0172302	0.99611	1
													ENSMUSG00000101089	2610016A17Rik	RIKEN cDNA 2610016A17 gene [Source:MGI Symbol;Acc:MGI:1919653]	689	0	0	0	0	0	0	0	0	0	0	1	0	1	1
													ENSMUSG00000107909	2610017A05Rik	RIKEN cDNA 2610017A05 gene [Source:MGI Symbol;Acc:MGI:1919056]	1661	0	0	0	0.03	0.03	0	0.03	0.03	0.0075	0.0225	2.4696	1.30428	0.582965	1
													ENSMUSG00000097537	2610020C07Rik	RIKEN cDNA 2610020C07 gene [Source:MGI Symbol;Acc:MGI:1917168]	2942	0.05	0	0.13	0.02	0.05	0.11	0.07	0.21	0.05	0.11	1.50124	0.586156	0.56072	1
													ENSMUSG00000091474	2610021A01Rik	RIKEN cDNA 2610021A01 gene [Source:MGI Symbol;Acc:MGI:1922662]	4004	1.86	1.16	1.23	0.79	0.88	1.53	1.13	0.88	1.26	1.105	0.836866	-0.256932	0.296053	0.892755
													ENSMUSG00000084362	2610024D14Rik	RIKEN cDNA 2610024D14 gene [Source:MGI Symbol;Acc:MGI:1917660]	294	0	0	0	0	0	0	0	0	0	0	1	0	1	1
													ENSMUSG00000099957	2610027F03Rik	RIKEN cDNA 2610027F03 gene [Source:MGI Symbol;Acc:MGI:1917154]	1154	0	0	0	0	0	0	0	0	0	0	1	0	1	1
													ENSMUSG00000087013	2610027K06Rik	RIKEN cDNA 2610027K06 gene [Source:MGI Symbol;Acc:MGI:1917159]	2076	0.03	0.05	0.54	0.38	0.09	0.16	0.13	0.09	0.25	0.1175	0.730408	-0.453225	0.638823	1
													ENSMUSG00000110997	2610028D06Rik	RIKEN cDNA 2610028D06 gene [Source:MGI Symbol;Acc:MGI:1923609]	1713	0.03	0	0	0.1	0.07	0.07	0.03	0.06	0.0325	0.0575	1.76787	0.822015	0.577456	1
													ENSMUSG00000085562	2610028E06Rik	RIKEN cDNA 2610028E06 gene [Source:MGI Symbol;Acc:MGI:1919645]	3623	0	0	0	0	0	0	0	0	0	0	1	0	1	1
													ENSMUSG00000009114	2610028H24Rik	RIKEN cDNA 2610028H24 gene [Source:MGI Symbol;Acc:MGI:1924214]	1640	0.21	0.15	0.3	0.04	0.2	0.43	0.08	0.22	0.175	0.2325	1.21861	0.285235	0.710416	1
													ENSMUSG00000104429	2610034O05Rik	RIKEN cDNA 2610034O05 gene [Source:MGI Symbol;Acc:MGI:1923612]	855	0	0.08	0	0	0	0	0	0.08	0.02	0.02	1.01201	0.0172302	0.99611	1
													ENSMUSG00000087259	2610035D17Rik	RIKEN cDNA 2610035D17 gene [Source:MGI Symbol;Acc:MGI:1919636]	1861	5.64	5.77	5.42	7.04	6.02	5.15	5.73	5.25	5.9675	5.5375	0.918372	-0.12285	0.431796	0.93609
													ENSMUSG00000085555	2610035F20Rik	RIKEN cDNA 2610035F20 gene [Source:MGI Symbol;Acc:MGI:1916498]	1900	0	0	0	0	0	0	0	0	0	0	1	0	1	1
													ENSMUSG00000097536	2610037D02Rik	RIKEN cDNA 2610037D02 gene [Source:MGI Symbol;Acc:MGI:1917290]	2997	0.11	0.16	0.46	0.31	0.25	0.39	0.23	0.15	0.26	0.255	0.969173	-0.0451734	0.932453	0.993693
													ENSMUSG00000079388	2610042L04Rik	RIKEN cDNA 2610042L04 gene [Source:MGI Symbol;Acc:MGI:1914305]	1886	0	0	0	0	0.04	0	0.04	0	0	0.02	2.78942	1.47997	0.675037	1
													ENSMUSG00000071302	2610044O15Rik8	RIKEN cDNA 2610044O15 gene [Source:MGI Symbol;Acc:MGI:1919389]	2337	10.71	10.56	11.91	6.66	11.3	12.05	8.48	13.58	9.96	11.3525	1.06312	0.0883089	0.646635	0.966328
													ENSMUSG00000103259	2610105M22Rik	RIKEN cDNA 2610105M22 gene [Source:MGI Symbol;Acc:MGI:1917703]	1153	0	0	0	0	0	0	0	0	0	0	1	0	1	1
													ENSMUSG00000079671	2610203C22Rik	RIKEN cDNA 2610203C22 gene [Source:MGI Symbol;Acc:MGI:1919731]	3475	1.79	1.8	0.95	0.44	1.56	1.05	2.26	2.33	1.245	1.8	1.46794	0.553791	0.158842	0.814988
													ENSMUSG00000084860	2610204G07Rik	RIKEN cDNA 2610204G07 gene [Source:MGI Symbol;Acc:MGI:1919718]	992	0	0	0	0	0.07	0	0	0.06	0	0.0325	2.71847	1.44279	0.682885	1
													ENSMUSG00000085236	2610206C17Rik	RIKEN cDNA 2610206C17 gene [Source:MGI Symbol;Acc:MGI:1919745]	1717	0.95	0.48	1.28	1.43	0.03	0	0.43	0.47	1.035	0.2325	0.364272	-1.45691	0.245223	1
													ENSMUSG00000103531	2610300A13Rik	RIKEN cDNA 2610300A13 gene [Source:MGI Symbol;Acc:MGI:1917693]	503	0	0	0	0	0	0	0	0	0	0	1	0	1	1
													ENSMUSG00000107479	2610300M13Rik	RIKEN cDNA 2610300M13 gene [Source:MGI Symbol;Acc:MGI:1919734]	1787	0	0	0	0	0	0	0	0	0	0	1	0	1	1
													ENSMUSG00000059482	2610301B20Rik	RIKEN cDNA 2610301B20 gene [Source:MGI Symbol;Acc:MGI:1914407]	2053	3.92	3.44	3.3	3.24	3.56	4.6	3.27	4.03	3.475	3.865	1.0951	0.131061	0.418674	0.93296
													ENSMUSG00000046995	2610303G11Rik	RIKEN cDNA 2610303G11 gene [Source:MGI Symbol;Acc:MGI:1917707]	517	0	0	0	0	0	0	0	0	0	0	1	0	1	1
													ENSMUSG00000100164	2610306M01Rik	RIKEN cDNA 2610306M01 gene [Source:MGI Symbol;Acc:MGI:1914420]	1042	5.29	5.44	7.5	8	7.52	5.92	8.37	7.44	6.5575	7.3125	1.10923	0.149553	0.450971	0.940981
													ENSMUSG00000108614	2610306O10Rik	RIKEN cDNA 2610306O10 gene [Source:MGI Symbol;Acc:MGI:1917710]	612	1.21	0.77	1.24	1.32	2.05	1.72	0.99	2.3	1.135	1.765	1.52848	0.612098	0.230928	0.855288
													ENSMUSG00000085936	2610307P16Rik	RIKEN cDNA 2610307P16 gene [Source:MGI Symbol;Acc:MGI:1919768]	1870	0.06	0.71	0.23	0.14	0.39	0.42	0.38	1.34	0.285	0.6325	2.1822	1.12579	0.125153	1
													ENSMUSG00000097040	2610316D01Rik	RIKEN cDNA 2610316D01 gene [Source:MGI Symbol;Acc:MGI:1919761]	924	0	0	0	0	0	0	0	0	0	0	1	0	1	1
													ENSMUSG00000114532	2610318M16Rik	RIKEN cDNA 2610318M16 gene [Source:MGI Symbol;Acc:MGI:1925643]	578	0	0	0	0	0	0	0	0	0	0	1	0	1	1
													ENSMUSG00000049916	2610318N02Rik	RIKEN cDNA 2610318N02 gene [Source:MGI Symbol;Acc:MGI:1917708]	1266	0	0	0.15	0	0	0	0	0	0.0375	0	0.613822	-0.704108	0.842068	1
													ENSMUSG00000010277	2610507B11Rik	RIKEN cDNA 2610507B11 gene [Source:MGI Symbol;Acc:MGI:1919753]	7443	108.69	98.99	107.47	124.42	112.99	107.93	101.57	119.53	109.892	110.505	0.910157	-0.135812	0.204462	0.835891
													ENSMUSG00000085882	2610507I01Rik	RIKEN cDNA 2610507I01 gene [Source:MGI Symbol;Acc:MGI:1919453]	1360	7.31	5.87	6.62	7.98	5.62	8.08	6.2	6.8	6.945	6.675	0.923621	-0.114627	0.348748	0.911345
													ENSMUSG00000103968	2610509F24Rik	RIKEN cDNA 2610509F24 gene [Source:MGI Symbol;Acc:MGI:1917165]	838	0	0	0	0	0	0	0	0	0	0	1	0	1	1
													ENSMUSG00000096001	2610528A11Rik	RIKEN cDNA 2610528A11 gene [Source:MGI Symbol;Acc:MGI:1917295]	754	0.21	0.2	0	0	0	0	0	0.28	0.1025	0.07	0.703814	-0.506735	0.820071	1
													ENSMUSG00000028536	2610528J11Rik	RIKEN cDNA 2610528J11 gene [Source:MGI Symbol;Acc:MGI:1913701]	958	0	0	0	0.2	0	0	0	0	0.05	0	0.371326	-1.42924	0.685683	1
													ENSMUSG00000106691	2700029L08Rik	RIKEN cDNA 2700029L08 gene [Source:MGI Symbol;Acc:MGI:1924056]	1465	0	0	0	0	0	0	0.11	0	0	0.0275	4.1072	2.03815	0.55865	1
													ENSMUSG00000086328	2700033N17Rik	RIKEN cDNA 2700033N17 gene [Source:MGI Symbol;Acc:MGI:1919853]	721	1.34	0.4	1.15	0.71	0.73	0.66	1.82	0.88	0.9	1.0225	1.14662	0.197393	0.744739	0.977204
													ENSMUSG00000097180	2700038G22Rik	RIKEN cDNA 2700038G22 gene [Source:MGI Symbol;Acc:MGI:1914444]	1375	0.22	0.17	0.12	0.38	0.13	0.27	0.04	0.12	0.2225	0.14	0.630576	-0.665257	0.431188	1
													ENSMUSG00000041789	2700046A07Rik	RIKEN cDNA 2700046A07 gene [Source:MGI Symbol;Acc:MGI:1919803]	2101	0.09	0	0	0	0.03	0	0	0	0.0225	0.0075	1.01201	0.0172302	0.99611	1
													ENSMUSG00000097787	2700046G09Rik	RIKEN cDNA 2700046G09 gene [Source:MGI Symbol;Acc:MGI:1914438]	1647	0.66	1.03	0.9	0.78	1.83	0.81	0.97	0.96	0.8425	1.1425	1.33705	0.419057	0.240517	0.862708
													ENSMUSG00000034601	2700049A03Rik	RIKEN cDNA 2700049A03 gene [Source:MGI Symbol;Acc:MGI:1924217]	5763	0.75	0.99	0.8	0.76	0.64	0.93	0.7	0.88	0.825	0.7875	0.918519	-0.122619	0.552434	0.956908
													ENSMUSG00000117042	2700054A10Rik	RIKEN cDNA 2700054A10 gene [Source:MGI Symbol;Acc:MGI:1919828]	4453	0.21	0.08	0.2	0.33	0.41	0.2	0.25	0.29	0.205	0.2875	1.34176	0.424124	0.341897	0.908722
													ENSMUSG00000024273	2700062C07Rik	RIKEN cDNA 2700062C07 gene [Source:MGI Symbol;Acc:MGI:1915296]	1065	4.2	3.2	3.28	3.09	2.76	4.01	3.58	2.55	3.4425	3.225	0.852585	-0.230085	0.339364	0.907193
													ENSMUSG00000086172	2700068H02Rik	RIKEN cDNA 2700068H02 gene [Source:MGI Symbol;Acc:MGI:1919813]	1872	0	0	0	0	0	0	0	0	0	0	1	0	1	1
													ENSMUSG00000086224	2700069I18Rik	RIKEN cDNA 2700069I18 gene [Source:MGI Symbol;Acc:MGI:1919858]	1020	0	0	0	0	0	0	0	0	0	0	1	0	1	1
													ENSMUSG00000103722	2700078F05Rik	RIKEN cDNA 2700078F05 gene [Source:MGI Symbol;Acc:MGI:1919876]	3244	0	0	0	0	0	0	0.05	0	0	0.0125	4.1072	2.03815	0.55865	1
													ENSMUSG00000108671	2700080J24Rik	RIKEN cDNA 2700080J24 gene [Source:MGI Symbol;Acc:MGI:1915219]	1662	0.03	0	0	0	0	0	0	0	0.0075	0	0.613822	-0.704108	0.842068	1
													ENSMUSG00000053080	2700081O15Rik	RIKEN cDNA 2700081O15 gene [Source:MGI Symbol;Acc:MGI:1919667]	4989	6.47	6.46	6.08	7.26	7.39	8.21	6.05	7.39	6.5675	7.26	1.02195	0.0313181	0.746622	0.977589
													ENSMUSG00000100119	2700089I24Rik	RIKEN cDNA 2700089I24 gene [Source:MGI Symbol;Acc:MGI:1919897]	1827	0	0	0	0	0	0	0	0	0	0	1	0	1	1
													ENSMUSG00000062198	2700097O09Rik	RIKEN cDNA 2700097O09 gene [Source:MGI Symbol;Acc:MGI:1919908]	1105	5.34	4.96	6.51	4.5	6.36	6.53	4.89	4.75	5.3275	5.6325	1.1262	0.171461	0.342373	0.908822
													ENSMUSG00000098090	2700099C18Rik	RIKEN cDNA 2700099C18 gene [Source:MGI Symbol;Acc:MGI:1924272]	1344	0.18	0	0	0.22	0.1	0.07	0.21	0.05	0.1	0.1075	1.60625	0.683698	0.627157	1
													ENSMUSG00000087497	2810001G20Rik	RIKEN cDNA 2810001G20 gene [Source:MGI Symbol;Acc:MGI:1913706]	959	6.56	4.42	6.36	4.69	5.6	3.89	5.39	5.34	5.5075	5.055	0.909731	-0.136489	0.554169	0.956908
													ENSMUSG00000045464	2810002D19Rik	RIKEN cDNA 2810002D19 gene [Source:MGI Symbol;Acc:MGI:1913707]	2040	1.76	1.79	1.61	1.2	1.51	1.35	1.67	1.67	1.59	1.55	0.962254	-0.05551	0.814317	0.981855
													ENSMUSG00000031984	2810004N23Rik	RIKEN cDNA 2810004N23 gene [Source:MGI Symbol;Acc:MGI:1913773]	2340	24.41	22.72	21.81	23.04	25.06	24.24	19.85	21.82	22.995	22.7425	0.998035	-0.00283793	0.97499	0.996877
													ENSMUSG00000047635	2810006K23Rik	RIKEN cDNA 2810006K23 gene [Source:MGI Symbol;Acc:MGI:1919900]	1677	8.91	6.94	8.08	8.28	7.51	8.3	6.39	7.87	8.0525	7.5175	0.921525	-0.117904	0.373437	0.918652
													ENSMUSG00000099881	2810013P06Rik	RIKEN cDNA 2810013P06 gene [Source:MGI Symbol;Acc:MGI:1914456]	2137	3.9	4.76	3.91	3.96	4.35	4.01	3.97	5.19	4.1325	4.38	1.04584	0.0646677	0.669056	0.969274
													ENSMUSG00000020491	2810021J22Rik	RIKEN cDNA 2810021J22 gene [Source:MGI Symbol;Acc:MGI:1917194]	3866	0.76	0.48	0.77	0.36	0.26	1.04	0.61	0.49	0.5925	0.6	0.71702	-0.479916	0.159018	0.814988
													ENSMUSG00000049881	2810025M15Rik	RIKEN cDNA 2810025M15 gene [Source:MGI Symbol;Acc:MGI:1917203]	1194	30.04	25.77	39.32	21.88	48.08	37.11	39.53	53.39	29.2525	44.5275	1.10768	0.147543	0.229676	0.854521
													ENSMUSG00000096995	2810029C07Rik	RIKEN cDNA 2810029C07 gene [Source:MGI Symbol;Acc:MGI:1919920]	1954	0.37	0.11	0.58	0.18	0.17	0.24	0.12	0.3	0.31	0.2075	0.70066	-0.513214	0.436954	0.936407
													ENSMUSG00000099338	2810030D12Rik	RIKEN cDNA 2810030D12 gene [Source:MGI Symbol;Acc:MGI:1925585]	1039	0.06	0.09	0.18	0	0.2	0.21	0.27	0.37	0.0825	0.2625	3.02347	1.59621	0.194727	1
													ENSMUSG00000037735	2810032G03Rik	RIKEN cDNA 2810032G03 gene [Source:MGI Symbol;Acc:MGI:1919919]	2514	0.05	0	0	0.02	0.02	0.03	0	0	0.0175	0.0125	0.671502	-0.574537	0.798437	1
													ENSMUSG00000099034	2810039B14Rik	RIKEN cDNA 2810039B14 gene [Source:MGI Symbol;Acc:MGI:1919915]	2796	0.46	0.63	0.61	1.03	0.79	0.8	0.62	1.24	0.6825	0.8625	1.21407	0.279851	0.457442	0.940981
													ENSMUSG00000092574	2810047C21Rik1	RIKEN cDNA 2810047C21 gene 1 [Source:MGI Symbol;Acc:MGI:1919966]	1179	0	0	0	0.05	0	0.21	0	0.42	0.0125	0.1575	8.89857	3.15357	0.108174	1
													ENSMUSG00000100891	2810049E08Rik	RIKEN cDNA 2810049E08 gene [Source:MGI Symbol;Acc:MGI:1919927]	1102	0	0	0	0	0	0	0	0	0	0	1	0	1	1
													ENSMUSG00000099966	2810402E24Rik	RIKEN cDNA 2810402E24 gene [Source:MGI Symbol;Acc:MGI:1913715]	3040	1.06	1.25	1.03	1.19	0.86	0.96	1.02	0.95	1.1325	0.9475	0.827538	-0.273102	0.210258	0.842356
													ENSMUSG00000086629	2810403D21Rik	RIKEN cDNA 2810403D21 gene [Source:MGI Symbol;Acc:MGI:1917214]	3347	3.4	0.77	1.76	0.96	1.62	2.19	3.49	1.21	1.7225	2.1275	1.26283	0.336665	0.415554	0.931503
													ENSMUSG00000114656	2810403G07Rik	RIKEN cDNA 2810403G07 gene [Source:MGI Symbol;Acc:MGI:1917210]	1622	0	0	0	0	0	0	0	0	0	0	1	0	1	1
													ENSMUSG00000085329	2810404F17Rik	RIKEN cDNA 2810404F17 gene [Source:MGI Symbol;Acc:MGI:1917218]	1704	0	0	0	0	0	0	0	0	0	0	1	0	1	1
													ENSMUSG00000102046	2810404M03Rik	RIKEN cDNA 2810404M03 gene [Source:MGI Symbol;Acc:MGI:1917216]	1245	0	0	0	0	0	0	0	0	0	0	1	0	1	1
													ENSMUSG00000103562	2810405F15Rik	RIKEN cDNA 2810405F15 gene [Source:MGI Symbol;Acc:MGI:1917224]	932	0	0	0	0	0	0	0	0	0	0	1	0	1	1
													ENSMUSG00000101493	2810405F17Rik	RIKEN cDNA 2810405F17 gene [Source:MGI Symbol;Acc:MGI:1917225]	1117	0.22	0.43	0.1	0.11	0.23	0.3	0.36	0.11	0.215	0.25	1.13923	0.188061	0.823947	1
													ENSMUSG00000055972	2810407A14Rik	RIKEN cDNA 2810407A14 gene [Source:MGI Symbol;Acc:MGI:1917461]	2172	0.05	0.11	0.05	0	0.03	0.05	0.03	0.17	0.0525	0.07	1.23526	0.304818	0.798745	1
													ENSMUSG00000018570	2810408A11Rik	RIKEN cDNA 2810408A11 gene [Source:MGI Symbol;Acc:MGI:1917669]	1640	0.95	0.16	0.05	0.23	0.2	0.39	0.22	1.02	0.3475	0.4575	1.09572	0.131875	0.851202	1
													ENSMUSG00000087213	2810408I11Rik	RIKEN cDNA 2810408I11 gene [Source:MGI Symbol;Acc:MGI:1917191]	1505	0	0	0.29	0	0	0.11	0	0.04	0.0725	0.0375	0.693726	-0.527562	0.834492	1
													ENSMUSG00000075389	2810410L24Rik	RIKEN cDNA 2810410L24 gene [Source:MGI Symbol;Acc:MGI:1923627]	2615	1.44	2.51	1.76	2.18	2.54	2.2	2.45	3.05	1.9725	2.56	1.24058	0.311012	0.203658	0.835891
													ENSMUSG00000100594	2810414N06Rik	RIKEN cDNA 2810414N06 gene [Source:MGI Symbol;Acc:MGI:1919065]	1381	1.54	1.31	1.86	1.8	2.64	1.45	2.02	1.8	1.6275	1.9775	1.20616	0.270425	0.337309	0.907193
													ENSMUSG00000105981	2810428J06Rik	RIKEN cDNA 2810428J06 gene [Source:MGI Symbol;Acc:MGI:1914308]	2696	0.02	0	0.02	0	0	0	0	0.15	0.01	0.0375	3.82898	1.93696	0.372116	1
													ENSMUSG00000097709	2810429I04Rik	RIKEN cDNA 2810429I04 gene [Source:MGI Symbol;Acc:MGI:1924187]	4769	0	0.06	0.03	0.08	0	0.02	0	0.12	0.0425	0.035	0.184546	-2.43795	0.136392	1
													ENSMUSG00000085766	2810430I11Rik	RIKEN cDNA 2810430I11 gene [Source:MGI Symbol;Acc:MGI:3590515]	3416	0	0.03	0.04	0.05	0.08	0.06	0.03	0.07	0.03	0.06	2.04374	1.03121	0.301682	1
													ENSMUSG00000104987	2810432F15Rik	RIKEN cDNA 2810432F15 gene [Source:MGI Symbol;Acc:MGI:1917213]	657	0	0	0	0	0	0	0	0.11	0	0.0275	1.66851	0.738564	0.834449	1
													ENSMUSG00000086283	2810433D01Rik	RIKEN cDNA 2810433D01 gene [Source:MGI Symbol;Acc:MGI:1924382]	1045	0.06	0	0	0	0.12	0.06	0	0.12	0.015	0.075	4.14523	2.05145	0.322503	1
													ENSMUSG00000090260	2810442N19Rik	RIKEN cDNA 2810442N19 gene [Source:MGI Symbol;Acc:MGI:1920003]	919	0	0.07	0	0	0	0	0	0.07	0.0175	0.0175	1.01201	0.0172302	0.99611	1
													ENSMUSG00000100876	2810454H06Rik	RIKEN cDNA 2810454H06 gene [Source:MGI Symbol;Acc:MGI:1920063]	3148	0.12	0.11	0.11	0.11	0.15	0.18	0.17	0.22	0.1125	0.18	1.58359	0.663198	0.217645	0.846428
													ENSMUSG00000085030	2810455O05Rik	RIKEN cDNA 2810455O05 gene [Source:MGI Symbol;Acc:MGI:1920072]	1691	0.03	0.06	0	0.26	0.24	0.07	0	0.16	0.0875	0.1175	1.28295	0.359464	0.76705	1
													ENSMUSG00000115410	2810457G06Rik	RIKEN cDNA 2810457G06 gene [Source:MGI Symbol;Acc:MGI:1920074]	1367	0.06	0.06	0.17	0.05	0.06	0.14	0.05	0.39	0.085	0.16	1.74852	0.806135	0.467295	1
													ENSMUSG00000026227	2810459M11Rik	RIKEN cDNA 2810459M11 gene [Source:MGI Symbol;Acc:MGI:1920042]	3331	0	0	0	0	0	0.1	0.01	0	0	0.0275	7.14726	2.83739	0.287848	1
													ENSMUSG00000084966	2810471M01Rik	RIKEN cDNA 2810471M01 gene [Source:MGI Symbol;Acc:MGI:1920068]	1597	0	0	0	0	0	0	0	0	0	0	1	0	1	1
													ENSMUSG00000103004	2900002M20Rik	RIKEN cDNA 2900002M20 gene [Source:MGI Symbol;Acc:MGI:1925574]	330	0	0	0	0	0	0	0	0	0	0	1	0	1	1
													ENSMUSG00000043833	2900005J15Rik	RIKEN cDNA 2900005J15 gene [Source:MGI Symbol;Acc:MGI:1914511]	2025	0.19	0.18	0.23	0.19	0.06	0.24	0.23	0.21	0.1975	0.185	0.910125	-0.135863	0.830754	1
													ENSMUSG00000102014	2900009J06Rik	RIKEN cDNA 2900009J06 gene [Source:MGI Symbol;Acc:MGI:1920137]	498	1.36	0.87	2.19	1.12	1.38	0	0.42	1.28	1.385	0.77	0.541294	-0.885517	0.297871	1
													ENSMUSG00000104244	2900018N21Rik	RIKEN cDNA 2900018N21 gene [Source:MGI Symbol;Acc:MGI:1920114]	1580	0.11	0	0	0.07	0	0.04	0.07	0	0.045	0.0275	0.600916	-0.734766	0.703101	1
													ENSMUSG00000102386	2900022M07Rik	RIKEN cDNA 2900022M07 gene [Source:MGI Symbol;Acc:MGI:1920201]	1017	0	0	0	0	0	0	0	0	0	0	1	0	1	1
													ENSMUSG00000113932	2900024D18Rik	RIKEN cDNA 2900024D18 gene [Source:MGI Symbol;Acc:MGI:1920105]	569	0	0	0	0	0	0	0	0	0	0	1	0	1	1
													ENSMUSG00000051339	2900026A02Rik	RIKEN cDNA 2900026A02 gene [Source:MGI Symbol;Acc:MGI:1920194]	10238	7.06	8.71	9.97	9.38	8.59	9.26	7.69	10.1	8.78	8.91	1.01027	0.0147388	0.87586	0.988935
													ENSMUSG00000109162	2900027M19Rik	RIKEN cDNA 2900027M19 gene [Source:MGI Symbol;Acc:MGI:1920130]	4448	0.27	0.18	0.09	0.1	0.4	0.26	0.17	0.25	0.16	0.27	1.61973	0.695756	0.139724	0.801791
													ENSMUSG00000103776	2900035J10Rik	RIKEN cDNA 2900035J10 gene [Source:MGI Symbol;Acc:MGI:1920155]	532	0	0	0	0	0	0	0	0	0	0	1	0	1	1
													ENSMUSG00000103663	2900037B21Rik	RIKEN cDNA 2900037B21 gene [Source:MGI Symbol;Acc:MGI:1925652]	337	0	0	0	0	0	0	0	0	0	0	1	0	1	1
													ENSMUSG00000115625	2900040C04Rik	RIKEN cDNA 2900040C04 gene [Source:MGI Symbol;Acc:MGI:1920143]	459	0	0	0	0	0	0	0	0	0	0	1	0	1	1
													ENSMUSG00000054418	2900041M22Rik	RIKEN cDNA 2900041M22 gene [Source:MGI Symbol;Acc:MGI:1925653]	1784	0.16	0.15	0.03	0.19	0.1	0.2	0.21	0.3	0.1325	0.2025	1.52353	0.60742	0.423187	1
													ENSMUSG00000114195	2900042G08Rik	RIKEN cDNA 2900042G08 gene [Source:MGI Symbol;Acc:MGI:1925651]	650	0	0	0	0	0	0	0	0	0	0	1	0	1	1
													ENSMUSG00000103669	2900042K21Rik	RIKEN cDNA 2900042K21 gene [Source:MGI Symbol;Acc:MGI:1920203]	653	0	0	0	0	0	0	0	0	0	0	1	0	1	1
													ENSMUSG00000111938	2900045O20Rik	RIKEN cDNA 2900045O20 gene [Source:MGI Symbol;Acc:MGI:1920205]	1292	0	0	0	0	0.09	0	0	0	0	0.0225	2.81798	1.49466	0.671924	1
													ENSMUSG00000043993	2900052L18Rik	RIKEN cDNA 2900052L18 gene [Source:MGI Symbol;Acc:MGI:1924085]	1588	0.94	1.32	1.78	1.07	1.54	1.15	1.11	2.39	1.2775	1.5475	1.19248	0.253971	0.437973	0.936407
													ENSMUSG00000099696	2900052N01Rik	RIKEN cDNA 2900052N01 gene [Source:MGI Symbol;Acc:MGI:1920290]	2695	0.21	0.26	0.25	0.17	0.1	0.19	0.02	0.1	0.2225	0.1025	0.496401	-1.01042	0.134575	1
													ENSMUSG00000117797	2900057B20Rik	RIKEN cDNA 2900057B20 gene [Source:MGI Symbol;Acc:MGI:1920259]	1016	0	0	0	0	0	0	0	0	0	0	1	0	1	1
													ENSMUSG00000107722	2900060B14Rik	RIKEN cDNA 2900060B14 gene [Source:MGI Symbol;Acc:MGI:1915454]	616	0	0	0.12	0	0	0	0	0	0.03	0	0.613822	-0.704108	0.842068	1
													ENSMUSG00000113621	2900060N12Rik	RIKEN cDNA 2900060N12 gene [Source:MGI Symbol;Acc:MGI:1920281]	3721	0	0	0.03	0.05	0	0.03	0.03	0	0.02	0.015	0.699454	-0.515699	0.774255	1
													ENSMUSG00000106746	2900064F13Rik	RIKEN cDNA 2900064F13 gene [Source:MGI Symbol;Acc:MGI:1920293]	1008	0	0	0	0	0	0	0	0	0	0	1	0	1	1
													ENSMUSG00000105771	2900064K03Rik	RIKEN cDNA 2900064K03 gene [Source:MGI Symbol;Acc:MGI:1920226]	3113	0	0	0	0	0	0	0	0.03	0	0.0075	2.67735	1.42081	0.687505	1
													ENSMUSG00000102276	2900069G24Rik	RIKEN cDNA 2900069G24 gene [Source:MGI Symbol;Acc:MGI:1920218]	1311	0	0	0	0	0	0	0	0	0	0	1	0	1	1
													ENSMUSG00000087018	2900072N19Rik	RIKEN cDNA 2900072N19 gene [Source:MGI Symbol;Acc:MGI:1920283]	806	0	0	0	0	0	0	0	0	0	0	1	0	1	1
													ENSMUSG00000097277	2900076A07Rik	RIKEN cDNA 2900076A07 gene [Source:MGI Symbol;Acc:MGI:1920242]	914	34.62	33.96	29.24	29.72	28.9	32.14	29.08	27.3	31.885	29.355	0.890078	-0.167996	0.115662	0.760974
													ENSMUSG00000107015	2900076G11Rik	RIKEN cDNA 2900076G11 gene [Source:MGI Symbol;Acc:MGI:1920302]	631	0	0	0	0	0	0	0.12	0	0	0.03	1.66851	0.738564	0.834449	1
													ENSMUSG00000111358	2900078I11Rik	RIKEN cDNA 2900078I11 gene [Source:MGI Symbol;Acc:MGI:1920254]	999	0.06	0.06	0	0	0	0	0	0	0.03	0	0.365518	-1.45199	0.680829	1
													ENSMUSG00000087038	2900079G21Rik	RIKEN cDNA 2900079G21 gene [Source:MGI Symbol;Acc:MGI:1920268]	2944	0	0	0	0	0	0	0	0.12	0	0.03	2.67735	1.42081	0.687505	1
													ENSMUSG00000087484	2900089D17Rik	RIKEN cDNA 2900089D17 gene [Source:MGI Symbol;Acc:MGI:1914527]	2475	0.26	1.57	1.35	1.29	0.88	1.93	1.93	2.22	1.1175	1.74	1.30059	0.379163	0.372593	0.918652
													ENSMUSG00000030385	2900092C05Rik	RIKEN cDNA 2900092C05 gene [Source:MGI Symbol;Acc:MGI:1920340]	887	0	0	0	0	0	0	0	0	0	0	1	0	1	1
													ENSMUSG00000104034	2900092N22Rik	RIKEN cDNA 2900092N22 gene [Source:MGI Symbol;Acc:MGI:1920357]	1409	0	0	0	0	0	0	0	0	0	0	1	0	1	1
													ENSMUSG00000104419	2900092O11Rik	RIKEN cDNA 2900092O11 gene [Source:MGI Symbol;Acc:MGI:1920315]	755	0	0	0	0	0	0	0	0	0	0	1	0	1	1
													ENSMUSG00000099632	2900093K20Rik	RIKEN cDNA 2900093K20 gene [Source:MGI Symbol;Acc:MGI:1915287]	567	0.77	2.06	1.84	1.51	2.34	1.48	2.41	1.75	1.545	1.995	1.28222	0.358644	0.476791	0.944779
													ENSMUSG00000070282	3000002C10Rik	RIKEN cDNA 3000002C10 gene [Source:MGI Symbol;Acc:MGI:3036226]	3977	0.62	0.86	0.57	1.27	0.9	0.35	0.35	1.03	0.83	0.6575	0.955693	-0.0653803	0.878804	0.988935
													ENSMUSG00000084885	3010001F23Rik	RIKEN cDNA 3010001F23 gene [Source:MGI Symbol;Acc:MGI:1922943]	876	0	0.23	0.65	0	0	0.25	0	0	0.22	0.0625	0.315674	-1.66349	0.4988	1
													ENSMUSG00000085355	3010003L21Rik	RIKEN cDNA 3010003L21 gene [Source:MGI Symbol;Acc:MGI:1924094]	1747	0.23	0.09	0.15	0.1	0.13	0.21	0.21	0.03	0.1425	0.145	1.01956	0.0279524	0.972821	1
													ENSMUSG00000086254	3100003L05Rik	RIKEN cDNA 3100003L05 gene [Source:MGI Symbol;Acc:MGI:1920326]	664	0	0	0	0	0	0	0	0	0	0	1	0	1	1
													ENSMUSG00000079737	3110001I22Rik	RIKEN cDNA 3110001I22 gene [Source:MGI Symbol;Acc:MGI:1913848]	1611	0.55	0.51	0.76	0.46	0.73	0.71	0.98	0.85	0.57	0.8175	1.19192	0.253284	0.517003	0.950401
													ENSMUSG00000085588	3110004A20Rik	RIKEN cDNA 3110004A20 gene [Source:MGI Symbol;Acc:MGI:1925593]	385	0	0	0	0	0	0	0	0	0	0	1	0	1	1
													ENSMUSG00000114649	3110006O06Rik	RIKEN cDNA 3110006O06 gene [Source:MGI Symbol;Acc:MGI:1920343]	4086	0	0.01	0	0	0	0	0	0	0.0025	0	0.613822	-0.704108	0.842068	1
													ENSMUSG00000026388	3110009E18Rik	RIKEN cDNA 3110009E18 gene [Source:MGI Symbol;Acc:MGI:1920353]	637	1.86	2.17	1.04	1.41	1.78	0.95	1.7	2.53	1.62	1.74	1.03045	0.043277	0.941055	0.993693
													ENSMUSG00000113331	3110009F21Rik	RIKEN cDNA 3110009F21 gene [Source:MGI Symbol;Acc:MGI:1914530]	1625	0	0	0	0	0	0	0	0	0	0	1	0	1	1
													ENSMUSG00000109163	3110009M11Rik	RIKEN cDNA 3110009M11 gene [Source:MGI Symbol;Acc:MGI:1920329]	892	0	0	0	0	0	0	0.07	0	0	0.0175	1.66851	0.738564	0.834449	1
													ENSMUSG00000114824	3110015C05Rik	RIKEN cDNA 3110015C05 gene [Source:MGI Symbol;Acc:MGI:1920379]	940	0	0	0	0	0	0	0	0	0	0	1	0	1	1
													ENSMUSG00000060375	3110018I06Rik	RIKEN cDNA 3110018I06 gene [Source:MGI Symbol;Acc:MGI:1920410]	1005	0	0	0	0	0	0	0	0	0	0	1	0	1	1
													ENSMUSG00000094958	3110021N24Rik	RIKEN cDNA 3110021N24 gene [Source:MGI Symbol;Acc:MGI:1920383]	1812	0.08	0	0.08	0.22	0	0.09	0.13	0.2	0.095	0.105	1.16737	0.223262	0.842653	1
													ENSMUSG00000107291	3110031N09Rik	RIKEN cDNA 3110031N09 gene [Source:MGI Symbol;Acc:MGI:1920391]	326	0	0	0	0	0	0	0	0	0	0	1	0	1	1
													ENSMUSG00000104861	3110039M20Rik	RIKEN cDNA 3110039M20 gene [Source:MGI Symbol;Acc:MGI:1914543]	868	0	0	0	0	0	0	0	0	0	0	1	0	1	1
													ENSMUSG00000114582	3110040M04Rik	RIKEN cDNA 3110040M04 gene [Source:MGI Symbol;Acc:MGI:1920426]	945	0	0	0	0	0	0	0	0	0	0	1	0	1	1
													ENSMUSG00000025102	3110040N11Rik	RIKEN cDNA 3110040N11 gene [Source:MGI Symbol;Acc:MGI:1914540]	887	24.72	22.86	19.84	20.04	20.84	20.44	29.14	21.9	21.865	23.08	1.01858	0.0265593	0.862469	0.987004
													ENSMUSG00000112260	3110043J17Rik	RIKEN cDNA 3110043J17 gene [Source:MGI Symbol;Acc:MGI:1920443]	760	0	0	0	0	0	0	0.09	0	0	0.0225	1.66851	0.738564	0.834449	1
													ENSMUSG00000097503	3110045C21Rik	RIKEN cDNA 3110045C21 gene [Source:MGI Symbol;Acc:MGI:1914553]	1135	0.38	0.53	0.36	0.38	0.22	0.12	0.36	0.41	0.4125	0.2775	0.646208	-0.629929	0.343955	1
													ENSMUSG00000085642	3110053B16Rik	RIKEN cDNA 3110053B16 gene [Source:MGI Symbol;Acc:MGI:1920435]	2004	0.31	0.86	0.43	1.05	0.61	0.63	0.65	0.86	0.6625	0.6875	1.17249	0.229573	0.657052	0.967009
													ENSMUSG00000085622	3110056K07Rik	RIKEN cDNA 3110056K07 gene [Source:MGI Symbol;Acc:MGI:1920454]	1790	3.02	2.82	3.13	2.67	4.18	2.74	3.63	2.5	2.91	3.2625	1.10153	0.139513	0.582165	0.959196
													ENSMUSG00000103634	3110062G12Rik	RIKEN cDNA 3110062G12 gene [Source:MGI Symbol;Acc:MGI:1920438]	1419	0	0	0	0	0.04	0	0	0	0	0.01	1.66851	0.738564	0.834449	1
													ENSMUSG00000081187	3110067C02Rik	RIKEN cDNA 3110067C02 gene [Source:MGI Symbol;Acc:MGI:1920452]	2117	0	0.07	0.02	0	0.03	0.11	0.1	0	0.0225	0.06	2.33035	1.22055	0.431595	1
													ENSMUSG00000074635	3110070M22Rik	RIKEN cDNA 3110070M22 gene [Source:MGI Symbol;Acc:MGI:1914554]	1133	0.72	1.07	0.46	1.09	0.84	1.06	0.88	1.7	0.835	1.12	1.324	0.404903	0.352206	0.911345
													ENSMUSG00000109625	3110080E11Rik	RIKEN cDNA 3110080E11 gene [Source:MGI Symbol;Acc:MGI:1920469]	3477	0	0	0	0	0	0	0	0	0	0	1	0	1	1
													ENSMUSG00000103284	3110080O07Rik	RIKEN cDNA 3110080O07 gene [Source:MGI Symbol;Acc:MGI:1920491]	1021	0	0	0	0	0	0	0	0	0	0	1	0	1	1
													ENSMUSG00000053553	3110082I17Rik	RIKEN cDNA 3110082I17 gene [Source:MGI Symbol;Acc:MGI:1920462]	1429	1.93	3.48	3.05	3.27	3.5	2.82	4.36	4.27	2.9325	3.7375	1.22486	0.292616	0.194324	0.829687
													ENSMUSG00000086815	3110082J24Rik	RIKEN cDNA 3110082J24 gene [Source:MGI Symbol;Acc:MGI:3641994]	327	0	0	0	0	0	0	0	0	0	0	1	0	1	1
													ENSMUSG00000097303	3110083C13Rik	RIKEN cDNA 3110083C13 gene [Source:MGI Symbol;Acc:MGI:1920458]	907	0.4	0.23	0.07	0.16	0.08	0.51	0.28	0.15	0.215	0.255	1.19348	0.255173	0.797726	1
													ENSMUSG00000085582	3110099E03Rik	RIKEN cDNA 3110099E03 gene [Source:MGI Symbol;Acc:MGI:1925761]	2644	0	0	0	0	0	0	0	0	0	0	1	0	1	1
													ENSMUSG00000113434	3200001D21Rik	RIKEN cDNA 3200001D21 gene [Source:MGI Symbol;Acc:MGI:1919068]	2283	0	0	0	0	0	0	0	0	0	0	1	0	1	1
													ENSMUSG00000073590	3222401L13Rik	RIKEN cDNA 3222401L13 gene [Source:MGI Symbol;Acc:MGI:2444186]	6292	1.14	1.37	0.99	1.76	0.93	1.57	0.72	1.14	1.315	1.09	0.880676	-0.183316	0.372111	0.918438
													ENSMUSG00000033731	3300002A11Rik	RIKEN cDNA 3300002A11 gene [Source:MGI Symbol;Acc:MGI:1919073]	654	0	0	0	0	0	0	0	0	0	0	1	0	1	1
													ENSMUSG00000063364	3300002I08Rik	RIKEN cDNA 3300002I08 gene [Source:MGI Symbol;Acc:MGI:1916527]	650	0.2	0.2	0.39	0.04	0.54	0.34	0.23	0.64	0.2075	0.4375	1.93365	0.951329	0.277562	1
													ENSMUSG00000107585	3300002P13Rik	RIKEN cDNA 3300002P13 gene [Source:MGI Symbol;Acc:MGI:1917480]	1092	0.06	0.28	0.05	0.06	0.12	0	0.11	0.17	0.1125	0.1	0.868298	-0.203737	0.872722	1
													ENSMUSG00000096965	3300005D01Rik	RIKEN cDNA 3300005D01 gene [Source:MGI Symbol;Acc:MGI:1925762]	1174	0	0	0.18	0	0	0	0	0	0.045	0	0.613822	-0.704108	0.842068	1
													ENSMUSG00000071540	3425401B19Rik	RIKEN cDNA 3425401B19 gene [Source:MGI Symbol;Acc:MGI:3588196]	5547	31.24	27.34	29.89	35.94	40.58	37.33	21.83	40.62	31.1025	35.09	1.05839	0.0818734	0.496209	0.949185
													ENSMUSG00000089759	3632454L22Rik	RIKEN cDNA 3632454L22 gene [Source:MGI Symbol;Acc:MGI:2444359]	2872	0	0	0	0	0	0	0	0	0	0	1	0	1	1
													ENSMUSG00000113009	3732407C23Rik	RIKEN cDNA 3732407C23 gene [Source:MGI Symbol;Acc:MGI:1921264]	3540	0	0	0	0	0	0	0	0	0	0	1	0	1	1
													ENSMUSG00000031125	3830403N18Rik	RIKEN cDNA 3830403N18 gene [Source:MGI Symbol;Acc:MGI:1917941]	1022	0.82	1.21	0.57	1.12	1.94	1.11	0.74	0.42	0.93	1.0525	1.1278	0.173512	0.752701	0.979017
													ENSMUSG00000033111	3830406C13Rik	RIKEN cDNA 3830406C13 gene [Source:MGI Symbol;Acc:MGI:1917937]	900	6.8	8.32	5.97	6.87	4.09	6.27	6.66	6.49	6.99	5.8775	0.877846	-0.18796	0.239406	0.862708
													ENSMUSG00000071181	3830408C21Rik	RIKEN cDNA 3830408C21 gene [Source:MGI Symbol;Acc:MGI:1917940]	1898	0.43	0.62	0.29	0.42	0.8	0.57	0.22	0.42	0.44	0.5025	1.04971	0.0699889	0.888326	0.990883
													ENSMUSG00000106485	3830422I06Rik	RIKEN cDNA 3830422I06 gene [Source:MGI Symbol;Acc:MGI:1917958]	1181	0	0	0	0	0	0	0	0	0	0	1	0	1	1
													ENSMUSG00000101731	3830432H09Rik	RIKEN cDNA 3830432H09 gene [Source:MGI Symbol;Acc:MGI:2443278]	2414	0	0.02	0.06	0	0	0	0	0.04	0.02	0.01	0.31571	-1.66333	0.50221	1
													ENSMUSG00000038917	3930402G23Rik	RIKEN cDNA 3930402G23 gene [Source:MGI Symbol;Acc:MGI:1921277]	3086	0	0.02	0	0	0	0.02	0.03	0	0.005	0.0125	2.53339	1.34107	0.606218	1
													ENSMUSG00000075027	4631405J19Rik	RIKEN cDNA 4631405J19 gene [Source:MGI Symbol;Acc:MGI:3045383]	2909	9.47	4.89	5.78	6.76	4.88	4.55	7.85	7.75	6.725	6.2575	0.871596	-0.198268	0.435674	0.936183
													ENSMUSG00000114655	4631422I05Rik	RIKEN cDNA 4631422I05 gene [Source:MGI Symbol;Acc:MGI:1918048]	1763	0	0	0	0	0	0	0	0	0	0	1	0	1	1
													ENSMUSG00000042579	4632404H12Rik	RIKEN cDNA 4632404H12 gene [Source:MGI Symbol;Acc:MGI:1921284]	4671	1.92	1.95	2.12	2.21	2	2.53	1.27	1.89	2.05	1.9225	0.868123	-0.204028	0.265175	0.874937
													ENSMUSG00000106296	4632404M16Rik	RIKEN cDNA 4632404M16 gene [Source:MGI Symbol;Acc:MGI:1921598]	2882	1.4	1.02	0.62	0.99	1.31	0.49	0.76	0.69	1.0075	0.8125	0.794037	-0.332722	0.325873	0.903249
													ENSMUSG00000097561	4632411P08Rik	RIKEN cDNA 4632411P08 gene [Source:MGI Symbol;Acc:MGI:1925513]	3237	0.02	0.03	0	0.02	0	0	0	0.03	0.0175	0.0075	0.489559	-1.03045	0.631007	1
													ENSMUSG00000048106	4632415L05Rik	RIKEN cDNA 4632415L05 gene [Source:MGI Symbol;Acc:MGI:1918058]	6148	2.53	3.18	1.67	1.61	1.48	1.35	1.63	1.84	2.2475	1.575	0.928553	-0.106944	0.437326	0.936407
													ENSMUSG00000111605	4632418H02Rik	RIKEN cDNA 4632418H02 gene [Source:MGI Symbol;Acc:MGI:1925515]	2721	0.06	0.02	0.09	0.13	0.12	0.06	0.15	0.28	0.075	0.1525	1.99824	0.99873	0.19512	1
													ENSMUSG00000074024	4632427E13Rik	RIKEN cDNA 4632427E13 gene [Source:MGI Symbol;Acc:MGI:1915436]	6559	0.47	0.24	0.5	0.64	0.63	0.58	0.45	0.68	0.4625	0.585	1.01234	0.0177003	0.96313	0.996503
													ENSMUSG00000097184	4632428C04Rik	RIKEN cDNA 4632428C04 gene [Source:MGI Symbol;Acc:MGI:1921600]	2428	2.04	3.2	2.46	3.05	3.1	4.65	2.38	2.96	2.6875	3.2725	1.20614	0.270397	0.214148	0.844919
													ENSMUSG00000102705	4632432E15Rik	RIKEN cDNA 4632432E15 gene [Source:MGI Symbol;Acc:MGI:1921296]	2439	0.02	0.02	0	0.04	0	0.07	0	0	0.02	0.0175	0.782703	-0.353462	0.861077	1
													ENSMUSG00000116184	4632433K11Rik	RIKEN cDNA 4632433K11 gene [Source:MGI Symbol;Acc:MGI:1924293]	1129	0	0.11	0	0	0	0.01	0	0	0.0275	0.0025	0.366709	-1.44729	0.681835	1
													ENSMUSG00000105597	4633401B06Rik	RIKEN cDNA 4633401B06 gene [Source:MGI Symbol;Acc:MGI:1918078]	1073	0.53	0.57	0.93	0.46	0.72	0.56	0.49	0.73	0.6225	0.625	0.991263	-0.0126609	0.980025	0.996877
													ENSMUSG00000097004	4731419I09Rik	RIKEN cDNA 4731419I09 gene [Source:MGI Symbol;Acc:MGI:3704222]	2820	0.06	0.09	0.05	0.09	0.04	0.18	0.06	0.04	0.0725	0.08	1.02841	0.0404096	0.96269	1
													ENSMUSG00000086943	4732414G09Rik	RIKEN cDNA 4732414G09 gene [Source:MGI Symbol;Acc:MGI:3045381]	2422	0	0	0	0	0	0	0	0.29	0	0.0725	1.66851	0.738564	0.834449	1
													ENSMUSG00000107402	4732416N19Rik	RIKEN cDNA 4732416N19 gene [Source:MGI Symbol;Acc:MGI:2444634]	3479	0.05	0.12	0.08	0.04	0.03	0.03	0.03	0.08	0.0725	0.0425	0.571637	-0.806829	0.337769	1
													ENSMUSG00000097203	4732419C18Rik	RIKEN cDNA 4732419C18 gene [Source:MGI Symbol;Acc:MGI:3045379]	3536	0	0.01	0.01	0	0.01	0	0.05	0	0.005	0.015	2.54441	1.34733	0.518977	1
													ENSMUSG00000090031	4732440D04Rik	RIKEN cDNA 4732440D04 gene [Source:MGI Symbol;Acc:MGI:3604103]	5428	0.24	0.46	0.31	1.03	1.56	0.48	0.27	0.15	0.51	0.615	0.969256	-0.04505	0.905225	0.991165
													ENSMUSG00000097762	4732463B04Rik	RIKEN cDNA 4732463B04 gene [Source:MGI Symbol;Acc:MGI:3642483]	2932	2.08	1.07	2.01	5.34	2.4	1.9	5.06	3.74	2.625	3.275	1.31993	0.400467	0.191727	0.828971
													ENSMUSG00000101517	4732465J04Rik	RIKEN cDNA 4732465J04 gene [Source:MGI Symbol;Acc:MGI:3041208]	2751	0.08	0	0	0.06	0.02	0	0.14	0	0.035	0.04	1.27304	0.348283	0.833974	1
													ENSMUSG00000053714	4732471J01Rik	RIKEN cDNA 4732471J01 gene [Source:MGI Symbol;Acc:MGI:3603586]	2430	0.33	0.19	0.24	0.13	0.23	1.42	0.15	0.07	0.2225	0.4675	1.38807	0.473083	0.606637	1
													ENSMUSG00000097488	4732487G21Rik	RIKEN cDNA 4732487G21 gene [Source:MGI Symbol;Acc:MGI:2441820]	2664	0.42	0.52	0.87	0.6	0.34	0.49	0.87	0.94	0.6025	0.66	1.08032	0.111453	0.769301	0.981479
													ENSMUSG00000085421	4732490B19Rik	RIKEN cDNA 4732490B19 gene [Source:MGI Symbol;Acc:MGI:2442884]	2446	0	0	0	0	0	0	0	0	0	0	1	0	1	1
													ENSMUSG00000097350	4732491K20Rik	RIKEN cDNA 4732491K20 gene [Source:MGI Symbol;Acc:MGI:3026975]	3174	3.44	3.93	2.36	3.53	4.33	2.86	4.44	3.53	3.315	3.79	1.08631	0.119441	0.580445	0.959196
													ENSMUSG00000108456	4732496C06Rik	RIKEN cDNA 4732496C06 gene [Source:MGI Symbol;Acc:MGI:2442534]	2500	0.09	0.06	0.08	0.08	0.11	0.23	0.2	0.19	0.0775	0.1825	2.2941	1.19793	0.0777398	1
													ENSMUSG00000110138	4831440D22Rik	RIKEN cDNA 4831440D22 gene [Source:MGI Symbol;Acc:MGI:2444771]	2929	0	0.07	0	0	0	0.04	0	0.02	0.0175	0.015	0.761731	-0.392646	0.861571	1
													ENSMUSG00000107481	4833403J16Rik	RIKEN cDNA 4833403J16 gene [Source:MGI Symbol;Acc:MGI:1921153]	1031	0.67	0.5	0.41	0.99	0.34	0.22	0.57	0.39	0.6425	0.38	0.59716	-0.743811	0.224058	0.850423
													ENSMUSG00000108807	4833404L02Rik	RIKEN cDNA 4833404L02 gene [Source:MGI Symbol;Acc:MGI:1918871]	908	0	0	0	0	0	0	0	0.07	0	0.0175	1.66851	0.738564	0.834449	1
													ENSMUSG00000113544	4833405L11Rik	RIKEN cDNA 4833405L11 gene [Source:MGI Symbol;Acc:MGI:1924112]	2145	0	0	0	0	0.03	0	0	0.02	0	0.0125	2.71847	1.44279	0.682885	1
													ENSMUSG00000097779	4833407H14Rik	RIKEN cDNA 4833407H14 gene [Source:MGI Symbol;Acc:MGI:1921149]	1494	0	0	0	0.04	0	0	0.04	0.11	0.01	0.0375	3.19291	1.67487	0.498382	1
													ENSMUSG00000118132	4833408A19Rik	RIKEN cDNA 4833408A19 gene [Source:MGI Symbol;Acc:MGI:1921038]	995	1.83	1.94	1.27	1.28	2.18	1.46	1.51	2.37	1.58	1.88	1.17396	0.231381	0.498331	0.950309
													ENSMUSG00000109089	4833411C07Rik	RIKEN cDNA 4833411C07 gene [Source:MGI Symbol;Acc:MGI:1918874]	1568	0.12	0	0.11	0.04	0	0	0	0.15	0.0675	0.0375	0.550687	-0.860695	0.62846	1
													ENSMUSG00000097697	4833412C05Rik	RIKEN cDNA 4833412C05 gene [Source:MGI Symbol;Acc:MGI:1921154]	1083	0	0	0	0	0	0	0.22	0.06	0	0.07	6.76851	2.75884	0.30953	1
													ENSMUSG00000116298	4833412C15Rik	RIKEN cDNA 4833412C15 gene [Source:MGI Symbol;Acc:MGI:1921863]	2071	0	0	0	0	0	0	0	0	0	0	1	0	1	1
													ENSMUSG00000104018	4833412K13Rik	RIKEN cDNA 4833412K13 gene [Source:MGI Symbol;Acc:MGI:1921857]	1479	0.08	0.19	0.07	0.04	0.12	0.08	0.04	0.08	0.095	0.08	0.80924	-0.30536	0.779315	1
													ENSMUSG00000013562	4833413E03Rik	RIKEN cDNA 4833413E03 gene [Source:MGI Symbol;Acc:MGI:1925354]	1092	0	0	0	0	0.11	0	0	0	0	0.0275	1.66851	0.738564	0.834449	1
													ENSMUSG00000104950	4833413G10Rik	RIKEN cDNA 4833413G10 gene [Source:MGI Symbol;Acc:MGI:1921834]	1946	0.6	0.69	0.21	0.36	0.09	0.64	0.48	0.36	0.465	0.3925	0.82586	-0.276031	0.625534	0.964877
													ENSMUSG00000115936	4833415N18Rik	RIKEN cDNA 4833415N18 gene [Source:MGI Symbol;Acc:MGI:1921011]	1168	0	0	0	0	0	0	0	0	0	0	1	0	1	1
													ENSMUSG00000086015	4833417C18Rik	RIKEN cDNA 4833417C18 gene [Source:MGI Symbol;Acc:MGI:1921156]	1269	0.05	0.2	0.31	0.7	0.28	0.15	0.09	0.32	0.315	0.21	0.677325	-0.562079	0.499013	1
													ENSMUSG00000085287	4833418N02Rik	RIKEN cDNA 4833418N02 gene [Source:MGI Symbol;Acc:MGI:1921847]	1820	0.39	0.63	0.57	0.88	0.94	1.37	1.13	0.91	0.6175	1.0875	1.67691	0.745804	0.0451434	0.583853
													ENSMUSG00000052779	4833418N17Rik	RIKEN cDNA 4833418N17 gene [Source:MGI Symbol;Acc:MGI:1921157]	615	0	0	0	0	0	0	0	0	0	0	1	0	1	1
													ENSMUSG00000117401	4833419F23Rik	RIKEN cDNA 4833419F23 gene [Source:MGI Symbol;Acc:MGI:1921165]	845	2.77	3.07	1.17	2.09	2.66	1.74	0.83	2.57	2.275	1.95	0.96229	-0.0554563	0.900789	0.991157
													ENSMUSG00000116922	4833419O12Rik	RIKEN cDNA 4833419O12 gene [Source:MGI Symbol;Acc:MGI:1921159]	1064	0	0	0	0	0	0	0	0	0	0	1	0	1	1
													ENSMUSG00000062822	4833420G17Rik	RIKEN cDNA 4833420G17 gene [Source:MGI Symbol;Acc:MGI:1914642]	2565	5.58	7.24	5.23	5.07	6.16	7.49	7.41	6.44	5.78	6.875	1.15781	0.211398	0.0547419	0.615461
													ENSMUSG00000103996	4833421G17Rik	RIKEN cDNA 4833421G17 gene [Source:MGI Symbol;Acc:MGI:1921007]	844	0	0	0	0	0	0	0	0	0	0	1	0	1	1
													ENSMUSG00000108519	4833421K07Rik	RIKEN cDNA 4833421K07 gene [Source:MGI Symbol;Acc:MGI:1921844]	1391	0	0	0	0	0	0	0	0	0	0	1	0	1	1
													ENSMUSG00000074782	4833422C13Rik	RIKEN cDNA 4833422C13 gene [Source:MGI Symbol;Acc:MGI:3603826]	2828	0.94	0.96	0.96	0.43	0.69	0.61	0.9	0.84	0.8225	0.76	0.906285	-0.141963	0.662533	0.969085
													ENSMUSG00000097619	4833422M21Rik	RIKEN cDNA 4833422M21 gene [Source:MGI Symbol;Acc:MGI:1923018]	2410	0	0	0.02	0.07	0	0.02	0.02	0	0.0225	0.01	0.518938	-0.946365	0.661596	1
													ENSMUSG00000092171	4833427F10Rik	RIKEN cDNA 4833427F10 gene [Source:MGI Symbol;Acc:MGI:1921851]	1475	0.04	0.19	0.15	0.12	0.16	0.17	0.07	0.08	0.125	0.12	0.94766	-0.0775586	0.933662	1
													ENSMUSG00000097074	4833428L15Rik	RIKEN cDNA 4833428L15 gene [Source:MGI Symbol;Acc:MGI:1921852]	1259	0	0	0	0	0	0	0	0	0	0	1	0	1	1
													ENSMUSG00000118087	4833438C02Rik	RIKEN cDNA 4833438C02 gene [Source:MGI Symbol;Acc:MGI:2147599]	1764	0.83	1.21	0.62	0.6	1.04	0.98	0.97	1.62	0.815	1.1525	1.40136	0.486828	0.155982	0.814259
													ENSMUSG00000025871	4833439L19Rik	RIKEN cDNA 4833439L19 gene [Source:MGI Symbol;Acc:MGI:1921162]	2727	63.19	62.39	61.89	64.24	68.27	58.29	53.23	65.63	62.9275	61.355	0.955922	-0.0650352	0.338758	0.907193
													ENSMUSG00000103103	4833445I07Rik	RIKEN cDNA 4833445I07 gene [Source:MGI Symbol;Acc:MGI:2143268]	1642	0.7	0.03	0.1	0.07	0.21	0.07	0	0.68	0.225	0.24	1.45943	0.545409	0.599802	1
													ENSMUSG00000111916	4921501I09Rik	RIKEN cDNA 4921501I09 gene [Source:MGI Symbol;Acc:MGI:1925341]	384	0	0	0	0	0	0	0.32	0	0	0.08	1.66851	0.738564	0.834449	1
													ENSMUSG00000097626	4921504A21Rik	RIKEN cDNA 4921504A21 gene [Source:MGI Symbol;Acc:MGI:1918082]	2156	2.81	2.29	2.52	1.63	3.4	2.34	1.89	2.02	2.3125	2.4125	0.926931	-0.109467	0.701806	0.971397
													ENSMUSG00000026734	4921504E06Rik	RIKEN cDNA 4921504E06 gene [Source:MGI Symbol;Acc:MGI:1918087]	2008	0	0	0	0	0	0	0	0	0	0	1	0	1	1
													ENSMUSG00000097650	4921507G05Rik	RIKEN cDNA 4921507G05 gene [Source:MGI Symbol;Acc:MGI:1913959]	1653	0	0.03	0	0	0	0	0	0	0.0075	0	0.613822	-0.704108	0.842068	1
													ENSMUSG00000029828	4921507P07Rik	RIKEN cDNA 4921507P07 gene [Source:MGI Symbol;Acc:MGI:1918071]	2378	0.25	0.11	0.13	0.22	0.09	0.34	0.17	0.13	0.1775	0.1825	1.01625	0.0232555	0.970672	0.996877
													ENSMUSG00000027345	4921508D12Rik	RIKEN cDNA 4921508D12 gene [Source:MGI Symbol;Acc:MGI:1918095]	1075	0	0	0	0	0	0	0	0	0	0	1	0	1	1
													ENSMUSG00000052376	4921508M14Rik	RIKEN cDNA 4921508M14 gene [Source:MGI Symbol;Acc:MGI:1918094]	1099	0	0.05	0	0	0	0	0	0	0.0125	0	0.613822	-0.704108	0.842068	1
													ENSMUSG00000091147	4921509A06Rik	RIKEN cDNA 4921509A06 gene [Source:MGI Symbol;Acc:MGI:1918133]	392	0	0	0	0	0	0	0	0	0	0	1	0	1	1
													ENSMUSG00000061525	4921509C19Rik	RIKEN cDNA 4921509C19 gene [Source:MGI Symbol;Acc:MGI:2685851]	2684	0	0	0	0	0	0	0	0	0	0	1	0	1	1
													ENSMUSG00000114790	4921509O07Rik	RIKEN cDNA 4921509O07 gene [Source:MGI Symbol;Acc:MGI:1918167]	2567	0	0	0.02	0	0	0	0	0	0.005	0	0.613822	-0.704108	0.842068	1
													ENSMUSG00000104585	4921511C10Rik	RIKEN cDNA 4921511C10 gene [Source:MGI Symbol;Acc:MGI:1918174]	1463	0	0	0	0	0	0.04	0.07	0	0	0.0275	4.18162	2.06406	0.515525	1
													ENSMUSG00000049815	4921511C20Rik	RIKEN cDNA 4921511C20 gene [Source:MGI Symbol;Acc:MGI:2685229]	1606	0	0	0	0	0	0	0	0	0	0	1	0	1	1
													ENSMUSG00000104133	4921511E07Rik	RIKEN cDNA 4921511E07 gene [Source:MGI Symbol;Acc:MGI:1918145]	827	0	0	0	0	0	0	0	0	0	0	1	0	1	1
													ENSMUSG00000114136	4921511I17Rik	RIKEN cDNA 4921511I17 gene [Source:MGI Symbol;Acc:MGI:1918108]	1341	0	0	0	0	0	0	0	0	0	0	1	0	1	1
													ENSMUSG00000107042	4921513H07Rik	RIKEN cDNA 4921513H07 gene [Source:MGI Symbol;Acc:MGI:1918106]	2238	0	0	0	0	0	0	0	0	0	0	1	0	1	1
													ENSMUSG00000044544	4921513I03Rik	RIKEN cDNA 4921513I03 gene [Source:MGI Symbol;Acc:MGI:1918124]	1534	0.04	0	0.21	0.15	0.04	0.04	0.11	0.11	0.1	0.075	0.740828	-0.43279	0.715207	1
													ENSMUSG00000108788	4921513I08Rik	RIKEN cDNA 4921513I08 gene [Source:MGI Symbol;Acc:MGI:1918125]	866	0	0	0	0	0	0	0	0	0	0	1	0	1	1
													ENSMUSG00000097620	4921514A10Rik	RIKEN cDNA 4921514A10 gene [Source:MGI Symbol;Acc:MGI:3704238]	2116	0.05	0.03	0.05	0.08	0.03	0.06	0.05	0.13	0.0525	0.0675	1.24849	0.320183	0.768575	1
													ENSMUSG00000098150	4921515E04Rik	RIKEN cDNA 4921515E04 gene [Source:MGI Symbol;Acc:MGI:1918136]	2309	0	0	0	0	0	0	0	0	0	0	1	0	1	1
													ENSMUSG00000115829	4921515G04Rik	RIKEN cDNA 4921515G04 gene [Source:MGI Symbol;Acc:MGI:1918154]	1426	0	0.04	0	0.04	0	0	0	0	0.02	0	0.369256	-1.43731	0.683971	1
													ENSMUSG00000112406	4921515L22Rik	RIKEN cDNA 4921515L22 gene [Source:MGI Symbol;Acc:MGI:1918118]	1537	0	0	0	0	0	0	0	0	0	0	1	0	1	1
													ENSMUSG00000112652	4921516A02Rik	RIKEN cDNA 4921516A02 gene [Source:MGI Symbol;Acc:MGI:3696861]	4560	0	0	0	0	0	0	0	0	0	0	1	0	1	1
													ENSMUSG00000116877	4921517D16Rik	RIKEN cDNA 4921517D16 gene [Source:MGI Symbol;Acc:MGI:1918126]	2040	0	0.03	0	0	0.03	0	0	0	0.0075	0.0075	1.01201	0.0172302	0.99611	1
													ENSMUSG00000049902	4921517D22Rik	RIKEN cDNA 4921517D22 gene [Source:MGI Symbol;Acc:MGI:1918150]	3149	0.02	0	0.02	0.02	0.07	0	0.06	0	0.015	0.0325	2.71974	1.44347	0.386886	1
													ENSMUSG00000085851	4921518K17Rik	RIKEN cDNA 4921518K17 gene [Source:MGI Symbol;Acc:MGI:1926008]	3390	0	0	0	0	0	0	0	0	0	0	1	0	1	1
													ENSMUSG00000114342	4921520N01Rik	RIKEN cDNA 4921520N01 gene [Source:MGI Symbol;Acc:MGI:1918166]	3335	0	0	0	0	0	0	0	0	0	0	1	0	1	1
													ENSMUSG00000104703	4921521D15Rik	RIKEN cDNA 4921521D15 gene [Source:MGI Symbol;Acc:MGI:1918117]	1927	0	0	0	0	0	0	0	0	0	0	1	0	1	1
													ENSMUSG00000114770	4921522A10Rik	RIKEN cDNA 4921522A10 gene [Source:MGI Symbol;Acc:MGI:1918119]	736	0	0	0	0	0	0	0	0	0	0	1	0	1	1
													ENSMUSG00000040467	4921522P10Rik	RIKEN cDNA 4921522P10 gene [Source:MGI Symbol;Acc:MGI:1913969]	2101	0.05	0	0.02	0.08	0	0.03	0	0	0.0375	0.0075	0.203966	-2.2936	0.24972	1
													ENSMUSG00000093749	4921523L03Rik	RIKEN cDNA 4921523L03 gene [Source:MGI Symbol;Acc:MGI:1918163]	1186	0	0	0	0	0.11	0	0.05	0	0	0.04	4.1699	2.06001	0.516803	1
													ENSMUSG00000036934	4921524J17Rik	RIKEN cDNA 4921524J17 gene [Source:MGI Symbol;Acc:MGI:1913964]	1587	9.98	8	10.43	7.3	8.36	7.88	8.63	7.29	8.9275	8.04	0.871387	-0.198614	0.18677	0.825905
													ENSMUSG00000039540	4921524L21Rik	RIKEN cDNA 4921524L21 gene [Source:MGI Symbol;Acc:MGI:1918151]	1484	0	0.09	0	0	0	0	0	0	0.0225	0	0.366709	-1.44729	0.681835	1
													ENSMUSG00000113211	4921525O09Rik	RIKEN cDNA 4921525O09 gene [Source:MGI Symbol;Acc:MGI:1921300]	3270	0	0	0	0	0	0	0	0	0	0	1	0	1	1
													ENSMUSG00000106150	4921527H02Rik	RIKEN cDNA 4921527H02 gene [Source:MGI Symbol;Acc:MGI:1918179]	1673	0	0	0	0	0	0	0	0	0	0	1	0	1	1
													ENSMUSG00000064299	4921528I07Rik	RIKEN cDNA 4921528I07 gene [Source:MGI Symbol;Acc:MGI:1924299]	3798	0	0	0	0	0	0	0	0	0	0	1	0	1	1
													ENSMUSG00000108060	4921529L05Rik	RIKEN cDNA 4921529L05 gene [Source:MGI Symbol;Acc:MGI:2443531]	1997	0	0	0	0	0	0	0	0	0	0	1	0	1	1
													ENSMUSG00000085704	4921531C22Rik	RIKEN cDNA 4921531C22 gene [Source:MGI Symbol;Acc:MGI:1913980]	1905	1.79	3.82	1.99	1.75	2.02	1.59	2.16	2.22	2.3375	1.9975	0.990642	-0.0135642	0.951583	0.99448
													ENSMUSG00000118333	4921531P14Rik	RIKEN cDNA 4921531P14 gene [Source:MGI Symbol;Acc:MGI:1918210]	1354	0	0	0	0	0	0	0	0	0	0	1	0	1	1
													ENSMUSG00000117460	4921533I20Rik	Riken cDNA 4921533I20 gene [Source:MGI Symbol;Acc:MGI:3613759]	1657	0	0	0	0	0	0	0	0	0	0	1	0	1	1
													ENSMUSG00000110910	4921534A09Rik	RIKEN cDNA 4921534A09 gene [Source:MGI Symbol;Acc:MGI:2444504]	2495	0	0.02	0.02	0.04	0.02	0.02	0	0	0.02	0.01	0.518706	-0.947012	0.633112	1
													ENSMUSG00000090255	4921534H16Rik	RIKEN cDNA 4921534H16 gene [Source:MGI Symbol;Acc:MGI:1913987]	2838	0	0	0	0	0.02	0	0	0	0	0.005	1.66851	0.738564	0.834449	1
													ENSMUSG00000020434	4921536K21Rik	RIKEN cDNA 4921536K21 gene [Source:MGI Symbol;Acc:MGI:1914680]	2590	0.29	0.38	0.31	0.24	0.08	0.31	0.25	0.16	0.305	0.2	0.649588	-0.622402	0.222041	0.848034
													ENSMUSG00000028520	4921539E11Rik	RIKEN cDNA 4921539E11 gene [Source:MGI Symbol;Acc:MGI:1918191]	2448	0	0	0	0	0	0	0	0	0	0	1	0	1	1
													ENSMUSG00000104586	4921539H07Rik	RIKEN cDNA 4921539H07 gene [Source:MGI Symbol;Acc:MGI:1925506]	2985	0	0	0	0	0	0	0	0	0	0	1	0	1	1
													ENSMUSG00000108128	4922502N22Rik	RIKEN cDNA 4922502N22 gene [Source:MGI Symbol;Acc:MGI:1918212]	1149	0	0	0	0	0	0	0	0	0	0	1	0	1	1
													ENSMUSG00000110794	4930401A07Rik	RIKEN cDNA 4930401A07 gene [Source:MGI Symbol;Acc:MGI:1921071]	746	0	0	0	0	0	0	0	0	0	0	1	0	1	1
													ENSMUSG00000112444	4930401C15Rik	RIKEN cDNA 4930401C15 gene [Source:MGI Symbol;Acc:MGI:1921053]	865	0	0	0	0	0	0	0	0	0	0	1	0	1	1
													ENSMUSG00000086352	4930401G09Rik	RIKEN cDNA 4930401G09 gene [Source:MGI Symbol;Acc:MGI:1921042]	637	0	0	0	0	0	0	0	0	0	0	1	0	1	1
													ENSMUSG00000085528	4930401O10Rik	RIKEN cDNA 4930401O10 gene [Source:MGI Symbol;Acc:MGI:1921066]	787	0	0	0	0	0	0	0	0	0	0	1	0	1	1
													ENSMUSG00000087460	4930401O12Rik	RIKEN cDNA 4930401O12 gene [Source:MGI Symbol;Acc:MGI:1921174]	841	0	0	0	0	0	0	0	0	0	0	1	0	1	1
													ENSMUSG00000104382	4930402C01Rik	RIKEN cDNA 4930402C01 gene [Source:MGI Symbol;Acc:MGI:1921179]	663	0	0	0	0	0	0	0	0	0	0	1	0	1	1
													ENSMUSG00000115231	4930402D18Rik	RIKEN cDNA 4930402D18 gene [Source:MGI Symbol;Acc:MGI:1922102]	1549	0.04	0	0	0	0	0	0.03	0	0.01	0.0075	1.01201	0.0172302	0.99611	1
													ENSMUSG00000079421	4930402F06Rik	RIKEN cDNA 4930402F06 gene [Source:MGI Symbol;Acc:MGI:1922104]	1372	0	0	0	0	0	0	0	0	0	0	1	0	1	1
													ENSMUSG00000108885	4930402F11Rik	RIKEN cDNA 4930402F11 gene [Source:MGI Symbol;Acc:MGI:1921046]	1405	0	0	0	0	0	0	0	0	0	0	1	0	1	1
													ENSMUSG00000107397	4930402H05Rik	RIKEN cDNA 4930402H05 gene [Source:MGI Symbol;Acc:MGI:1926044]	2829	0	0	0	0	0	0	0	0	0	0	1	0	1	1
													ENSMUSG00000027309	4930402H24Rik	RIKEN cDNA 4930402H24 gene [Source:MGI Symbol;Acc:MGI:1923029]	6628	19.61	16.47	16.73	17.37	14.46	18.62	14.18	17.83	17.545	16.2725	0.893277	-0.162821	0.144775	0.806992
													ENSMUSG00000045797	4930402K13Rik	RIKEN cDNA 4930402K13 gene [Source:MGI Symbol;Acc:MGI:1923025]	1781	0	0	0	0	0	0	0	0	0	0	1	0	1	1
													ENSMUSG00000087122	4930403D09Rik	RIKEN cDNA 4930403D09 gene [Source:MGI Symbol;Acc:MGI:2441677]	635	0	0	0	0	0	0	0	0	0	0	1	0	1	1
													ENSMUSG00000116730	4930403O18Rik	RIKEN cDNA 4930403O18 gene [Source:MGI Symbol;Acc:MGI:1921193]	1252	0	0	0	0	0	0	0	0	0	0	1	0	1	1
													ENSMUSG00000102762	4930403P22Rik	RIKEN cDNA 4930403P22 gene [Source:MGI Symbol;Acc:MGI:1921057]	713	0.11	0	0.19	0	0	0	0	0	0.075	0	0.251448	-1.99167	0.536097	1
													ENSMUSG00000116611	4930404A05Rik	RIKEN cDNA 4930404A05 gene [Source:MGI Symbol;Acc:MGI:1921070]	712	0	0	0	0	0	0	0	0	0	0	1	0	1	1
													ENSMUSG00000106082	4930404A12Rik	RIKEN cDNA 4930404A12 gene [Source:MGI Symbol;Acc:MGI:3605803]	726	0	0	0	0	0	0	0	0	0	0	1	0	1	1
													ENSMUSG00000113630	4930404H11Rik	RIKEN cDNA 4930404H11 gene [Source:MGI Symbol;Acc:MGI:1921065]	1271	0.19	0	0	0	0.1	0	0	0.27	0.0475	0.0925	1.91606	0.938139	0.691762	1
													ENSMUSG00000079001	4930404H24Rik	RIKEN cDNA 4930404H24 gene [Source:MGI Symbol;Acc:MGI:1925401]	331	0	0	0	0	0	0	0	0	0	0	1	0	1	1
													ENSMUSG00000087354	4930404I05Rik	RIKEN cDNA 4930404I05 gene [Source:MGI Symbol;Acc:MGI:1914644]	2675	0.2	0.09	0	0.25	0.27	0.13	0.06	0.19	0.135	0.1625	0.742075	-0.430362	0.632703	1
													ENSMUSG00000107679	4930404I20Rik	RIKEN cDNA 4930404I20 gene [Source:MGI Symbol;Acc:MGI:1921168]	498	0	0	0	0	0	0	0	0	0	0	1	0	1	1
													ENSMUSG00000115639	4930404K13Rik	RIKEN cDNA 4930404K13 gene [Source:MGI Symbol;Acc:MGI:1922095]	743	0	0	0	0	0	0	0	0	0	0	1	0	1	1
													ENSMUSG00000020234	4930404N11Rik	RIKEN cDNA 4930404N11 gene [Source:MGI Symbol;Acc:MGI:1921072]	691	0.1	0.09	0.05	0.14	0.05	0.05	0.13	0.13	0.095	0.09	0.997736	-0.00326938	0.9977	1
													ENSMUSG00000115490	4930404O17Rik	RIKEN cDNA 4930404O17 gene [Source:MGI Symbol;Acc:MGI:1921175]	857	0	0	0	0	0	0	0	0	0	0	1	0	1	1
													ENSMUSG00000114412	4930405A10Rik	RIKEN cDNA 4930405A10 gene [Source:MGI Symbol;Acc:MGI:1921060]	976	0	0	0	0	0	0	0	0	0	0	1	0	1	1
													ENSMUSG00000086638	4930405A21Rik	RIKEN cDNA 4930405A21 gene [Source:MGI Symbol;Acc:MGI:1922096]	994	0.17	0.16	0	0.65	0.13	0	0.31	0.16	0.245	0.15	1.17243	0.229504	0.873337	1
													ENSMUSG00000116689	4930405D01Rik	RIKEN cDNA 4930405D01 gene [Source:MGI Symbol;Acc:MGI:1921045]	1015	0	0	0	0	0	0	0	0	0	0	1	0	1	1
													ENSMUSG00000085940	4930405D11Rik	RIKEN cDNA 4930405D11 gene [Source:MGI Symbol;Acc:MGI:1921172]	645	0	0	0	0	0	0	0	0	0	0	1	0	1	1
													ENSMUSG00000109453	4930405G09Rik	RIKEN cDNA 4930405G09 gene [Source:MGI Symbol;Acc:MGI:1921043]	1060	0	0	0	0	0	0	0	0	0	0	1	0	1	1
													ENSMUSG00000090146	4930405H06Rik	RIKEN cDNA 4930405H06 gene [Source:MGI Symbol;Acc:MGI:1921068]	791	0	0	0	0	0	0	0	0	0	0	1	0	1	1
													ENSMUSG00000110754	4930405J17Rik	RIKEN cDNA 4930405J17 gene [Source:MGI Symbol;Acc:MGI:1921061]	620	0	0	0	0	0	0	0	0	0	0	1	0	1	1
													ENSMUSG00000106602	4930405L22Rik	RIKEN cDNA 4930405L22 gene [Source:MGI Symbol;Acc:MGI:1925356]	585	0	0	0	0	0	0	0	0	0	0	1	0	1	1
													ENSMUSG00000104705	4930405N21Rik	RIKEN cDNA 4930405N21 gene [Source:MGI Symbol;Acc:MGI:1921047]	1200	0	0	0	0	0	0	0	0	0	0	1	0	1	1
													ENSMUSG00000090565	4930405O22Rik	RIKEN cDNA 4930405O22 gene [Source:MGI Symbol;Acc:MGI:3041158]	954	0	0	0	0	0	0.09	0	0.08	0	0.0425	2.71847	1.44279	0.682885	1
													ENSMUSG00000086923	4930406D18Rik	RIKEN cDNA 4930406D18 gene [Source:MGI Symbol;Acc:MGI:1921056]	657	0	0	0	0	0	0	0	0	0	0	1	0	1	1
													ENSMUSG00000086713	4930407G08Rik	RIKEN cDNA 4930407G08 gene [Source:MGI Symbol;Acc:MGI:1924473]	698	0	0	0	0	0	0	0.1	0	0	0.025	1.66851	0.738564	0.834449	1
													ENSMUSG00000075524	4930407I10Rik	RIKEN cDNA 4930407I10 gene [Source:MGI Symbol;Acc:MGI:2685593]	4675	0	0	0	0	0	0.01	0	0	0	0.0025	1.66851	0.738564	0.834449	1
													ENSMUSG00000112210	4930407I19Rik	RIKEN cDNA 4930407I19 gene [Source:MGI Symbol;Acc:MGI:1924448]	923	0	0	0	0	0	0	0	0	0	0	1	0	1	1
													ENSMUSG00000105638	4930408K08Rik	RIKEN cDNA 4930408K08 gene [Source:MGI Symbol;Acc:MGI:1924115]	1436	0	0	0	0	0	0	0	0	0	0	1	0	1	1
													ENSMUSG00000021101	4930408O17Rik	RIKEN cDNA 4930408O17 gene [Source:MGI Symbol;Acc:MGI:1921178]	1131	0	0	0	0	0	0	0	0	0	0	1	0	1	1
													ENSMUSG00000086221	4930412B13Rik	RIKEN cDNA 4930412B13 gene [Source:MGI Symbol;Acc:MGI:1921188]	1276	0	0	0	0	0	0	0	0	0	0	1	0	1	1
													ENSMUSG00000085558	4930412C18Rik	RIKEN cDNA 4930412C18 gene [Source:MGI Symbol;Acc:MGI:2443490]	3839	0.5	0.71	0.26	0.29	0.11	1.29	0.69	0.98	0.44	0.7675	1.65331	0.725356	0.1646	0.814988
													ENSMUSG00000102203	4930412E21Rik	RIKEN cDNA 4930412E21 gene [Source:MGI Symbol;Acc:MGI:1924114]	778	0	0	0	0	0	0	0	0	0	0	1	0	1	1
													ENSMUSG00000085321	4930412F09Rik	RIKEN cDNA 4930412F09 gene [Source:MGI Symbol;Acc:MGI:1921177]	1017	0	0	0	0	0	0	0	0	0	0	1	0	1	1
													ENSMUSG00000110289	4930412F12Rik	RIKEN cDNA 4930412F12 gene [Source:MGI Symbol;Acc:MGI:1922099]	1471	0.4	0.15	0.52	0.47	1.05	0.38	0.52	0.84	0.385	0.6975	1.79328	0.842604	0.103144	0.739291
													ENSMUSG00000051008	4930412M03Rik	RIKEN cDNA 4930412M03 gene [Source:MGI Symbol;Acc:MGI:2443570]	1111	0.34	0.27	0	0.28	0.4	0.12	0	0.22	0.2225	0.185	0.80941	-0.305057	0.777026	1
													ENSMUSG00000025783	4930412O13Rik	RIKEN cDNA 4930412O13 gene [Source:MGI Symbol;Acc:MGI:1921185]	1187	0	0	0	0	0	0	0	0	0	0	1	0	1	1
													ENSMUSG00000107144	4930413E15Rik	RIKEN cDNA 4930413E15 gene [Source:MGI Symbol;Acc:MGI:1921877]	1290	0	0	0	0	0	0	0	0	0	0	1	0	1	1
													ENSMUSG00000115526	4930413F20Rik	RIKEN cDNA 4930413F20 gene [Source:MGI Symbol;Acc:MGI:1918887]	1096	0	0	0	0	0	0	0	0	0	0	1	0	1	1
													ENSMUSG00000108452	4930413G21Rik	RIKEN cDNA 4930413G21 gene [Source:MGI Symbol;Acc:MGI:1921201]	993	0.07	0	0.06	0.19	0	0.07	0.12	0	0.08	0.0475	0.615403	-0.700397	0.696556	1
													ENSMUSG00000116520	4930414F18Rik	RIKEN cDNA 4930414F18 gene [Source:MGI Symbol;Acc:MGI:1926040]	2188	0	0	0	0	0	0	0	0	0	0	1	0	1	1
													ENSMUSG00000118204	4930414N06Rik	RIKEN cDNA 4930414N06 gene [Source:MGI Symbol;Acc:MGI:1921144]	815	0	0	0	0	0	0	0	0	0	0	1	0	1	1
													ENSMUSG00000114437	4930415C11Rik	RIKEN cDNA 4930415C11 gene [Source:MGI Symbol;Acc:MGI:1921130]	537	0	0	0	0	0	0	0	0	0	0	1	0	1	1
													ENSMUSG00000082344	4930415H17Rik	RIKEN cDNA 4930415H17 gene [Source:MGI Symbol;Acc:MGI:1921101]	123	0	0	0	0	0	0	0	0	0	0	1	0	1	1
													ENSMUSG00000035387	4930415L06Rik	RIKEN cDNA 4930415L06 gene [Source:MGI Symbol;Acc:MGI:3588286]	2617	0	0	0	0	0	0	0	0	0	0	1	0	1	1
													ENSMUSG00000117383	4930415O11Rik	RIKEN cDNA 4930415O11 gene [Source:MGI Symbol;Acc:MGI:1915234]	1434	0	0	0	0	0	0	0	0	0	0	1	0	1	1
													ENSMUSG00000117742	4930415P13Rik	RIKEN cDNA 4930415P13 gene [Source:MGI Symbol;Acc:MGI:1921198]	534	0	0	0	0	0	0	0	0	0	0	1	0	1	1
													ENSMUSG00000087017	4930417H01Rik	RIKEN cDNA 4930417H01 gene [Source:MGI Symbol;Acc:MGI:3041209]	1233	0	0	0	0	0.17	0.05	0	0	0	0.055	2.82293	1.49719	0.671384	1
													ENSMUSG00000108129	4930417O13Rik	RIKEN cDNA 4930417O13 gene [Source:MGI Symbol;Acc:MGI:1921120]	3458	0	0	0	0	0	0	0	0	0	0	1	0	1	1
													ENSMUSG00000071818	4930417O22Rik	RIKEN cDNA 4930417O22 gene [Source:MGI Symbol;Acc:MGI:1921137]	1184	0	0	0	0	0	0	0	0	0	0	1	0	1	1
													ENSMUSG00000087625	4930419G24Rik	RIKEN cDNA 4930419G24 gene [Source:MGI Symbol;Acc:MGI:1921124]	1058	0	0	0	0	0	0	0	0	0	0	1	0	1	1
													ENSMUSG00000116885	4930420G21Rik	RIKEN cDNA 4930420G21 gene [Source:MGI Symbol;Acc:MGI:1926174]	2396	0.17	0.09	0.06	0.04	0.02	0.16	0.08	0.14	0.09	0.1	1.18655	0.246771	0.770654	1
													ENSMUSG00000104199	4930420N18Rik	RIKEN cDNA 4930420N18 gene [Source:MGI Symbol;Acc:MGI:1921202]	676	0	0	0	0	0	0	0	0	0	0	1	0	1	1
													ENSMUSG00000106851	4930421C12Rik	RIKEN cDNA 4930421C12 gene [Source:MGI Symbol;Acc:MGI:1926038]	1574	0	0	0	0	0	0	0	0	0	0	1	0	1	1
													ENSMUSG00000086422	4930421P07Rik	RIKEN cDNA 4930421P07 gene [Source:MGI Symbol;Acc:MGI:1921025]	399	0	0	0	0	0	0	0	0	0	0	1	0	1	1
													ENSMUSG00000110476	4930422C21Rik	RIKEN cDNA 4930422C21 gene [Source:MGI Symbol;Acc:MGI:1923031]	2362	0	0	0	0	0	0	0	0	0	0	1	0	1	1
													ENSMUSG00000112513	4930422I22Rik	RIKEN cDNA 4930422I22 gene [Source:MGI Symbol;Acc:MGI:1921893]	1510	0	0	0	0	0	0	0	0	0	0	1	0	1	1
													ENSMUSG00000100281	4930422M22Rik	RIKEN cDNA 4930422M22 gene [Source:MGI Symbol;Acc:MGI:1921024]	948	0	0.07	0.06	0	0.14	0.37	0.19	0.07	0.0325	0.1925	5.6778	2.50533	0.10115	1
													ENSMUSG00000102249	4930423C22Rik	RIKEN cDNA 4930423C22 gene [Source:MGI Symbol;Acc:MGI:1921878]	1311	0	0	0	0	0	0	0	0	0	0	1	0	1	1
													ENSMUSG00000113303	4930423D22Rik	RIKEN cDNA 4930423D22 gene [Source:MGI Symbol;Acc:MGI:1921884]	1674	0	0	0	0	0	0	0	0	0	0	1	0	1	1
													ENSMUSG00000112753	4930423D24Rik	RIKEN cDNA 4930423D24 gene [Source:MGI Symbol;Acc:MGI:1921142]	554	0	0	0	0	0	0	0	0	0	0	1	0	1	1
													ENSMUSG00000086066	4930423M02Rik	RIKEN cDNA 4930423M02 gene [Source:MGI Symbol;Acc:MGI:1921122]	1205	0	0	0	0	0	0	0	0	0	0	1	0	1	1
													ENSMUSG00000106880	4930425K10Rik	RIKEN cDNA 4930425K10 gene [Source:MGI Symbol;Acc:MGI:1921115]	745	0	0	0	0	0	0	0	0	0	0	1	0	1	1
													ENSMUSG00000113605	4930425K24Rik	RIKEN cDNA 4930425K24 gene [Source:MGI Symbol;Acc:MGI:1926166]	2143	0	0	0	0	0	0.03	0	0	0	0.0075	1.66851	0.738564	0.834449	1
													ENSMUSG00000107396	4930425L21Rik	RIKEN cDNA 4930425L21 gene [Source:MGI Symbol;Acc:MGI:1925379]	899	0	0	0	0	0	0	0	0	0	0	1	0	1	1
													ENSMUSG00000105838	4930425O10Rik	RIKEN cDNA 4930425O10 gene [Source:MGI Symbol;Acc:MGI:1921885]	1418	0	0	0	0	0	0	0	0	0	0	1	0	1	1
													ENSMUSG00000115120	4930425P05Rik	RIKEN cDNA 4930425P05 gene [Source:MGI Symbol;Acc:MGI:1921132]	862	0.16	0	0	0.16	0	0.08	0	0	0.08	0.02	0.301829	-1.7282	0.472945	1
													ENSMUSG00000043168	4930426D05Rik	RIKEN cDNA 4930426D05 gene [Source:MGI Symbol;Acc:MGI:1921894]	1650	0	0	0	0.08	0	0	0	0.04	0.02	0.01	0.612245	-0.707819	0.829565	1
													ENSMUSG00000097323	4930426I24Rik	RIKEN cDNA 4930426I24 gene [Source:MGI Symbol;Acc:MGI:1921125]	1232	0	0	0.14	0.1	0.1	0.86	0.23	0.14	0.06	0.3325	3.33898	1.73941	0.144926	1
													ENSMUSG00000026736	4930426L09Rik	RIKEN cDNA 4930426L09 gene [Source:MGI Symbol;Acc:MGI:1921879]	1462	0	0.04	0.11	0.08	0.04	0.13	0.04	0.19	0.0575	0.1	1.69366	0.760144	0.540441	1
													ENSMUSG00000107073	4930428D20Rik	RIKEN cDNA 4930428D20 gene [Source:MGI Symbol;Acc:MGI:1925360]	546	0	0	0	0	0	0	0	0	0	0	1	0	1	1
													ENSMUSG00000112967	4930428E07Rik	RIKEN cDNA 4930428E07 gene [Source:MGI Symbol;Acc:MGI:1921117]	3799	0	0	0	0	0	0	0	0	0	0	1	0	1	1
													ENSMUSG00000089887	4930428N03Rik	RIKEN cDNA 4930428N03 gene [Source:MGI Symbol;Acc:MGI:1921121]	3212	0	0	0	0	0	0	0.06	0	0	0.015	1.66851	0.738564	0.834449	1
													ENSMUSG00000106333	4930428O21Rik	RIKEN cDNA 4930428O21 gene [Source:MGI Symbol;Acc:MGI:1923034]	1740	0	0	0	0	0	0	0	0	0	0	1	0	1	1
													ENSMUSG00000115286	4930429C20Rik	RIKEN cDNA 4930429C20 gene [Source:MGI Symbol;Acc:MGI:1921107]	503	0	0	0	0	0	0	0	0	0	0	1	0	1	1
													ENSMUSG00000104956	4930429D17Rik	RIKEN cDNA 4930429D17 gene [Source:MGI Symbol;Acc:MGI:1921874]	1624	0	0	0	0	0	0	0	0	0	0	1	0	1	1
													ENSMUSG00000086918	4930429F24Rik	RIKEN cDNA 4930429F24 gene [Source:MGI Symbol;Acc:MGI:1921883]	1520	3.41	16.44	9.74	12.79	0	0.45	1.1	3.04	10.595	1.1475	0.409406	-1.2884	0.150342	1
													ENSMUSG00000108530	4930429H19Rik	RIKEN cDNA 4930429H19 gene [Source:MGI Symbol;Acc:MGI:1921147]	1818	0.03	0.06	0.14	0.06	0.16	0.03	0	0.24	0.0725	0.1075	1.40562	0.491212	0.660934	1
													ENSMUSG00000102144	4930429P21Rik	RIKEN cDNA 4930429P21 gene [Source:MGI Symbol;Acc:MGI:1921105]	2061	0.03	0	0	0.03	0.03	0	0.07	0.03	0.015	0.0325	2.49376	1.31832	0.490858	1
													ENSMUSG00000085295	4930430E12Rik	RIKEN cDNA 4930430E12 gene [Source:MGI Symbol;Acc:MGI:1918889]	901	0.15	0	0	0	0	0	0	0.21	0.0375	0.0525	1.40146	0.486934	0.862205	1
													ENSMUSG00000046567	4930430F08Rik	RIKEN cDNA 4930430F08 gene [Source:MGI Symbol;Acc:MGI:1921197]	2564	2	2.13	2.81	1.19	1.76	2.72	1.06	1.98	2.0325	1.88	0.934364	-0.0979433	0.750298	0.978111
													ENSMUSG00000115474	4930430F21Rik	RIKEN cDNA 4930430F21 gene [Source:MGI Symbol;Acc:MGI:1921034]	802	0	0	0	0	0	0	0	0	0	0	1	0	1	1
													ENSMUSG00000107353	4930430O22Rik	RIKEN cDNA 4930430O22 gene [Source:MGI Symbol;Acc:MGI:1925404]	579	0	0	0	0	0	0	0	0	0	0	1	0	1	1
													ENSMUSG00000111494	4930431F10Rik	RIKEN cDNA 4930431F10 gene [Source:MGI Symbol;Acc:MGI:1918888]	1157	0	0	0.05	0	0	0.04	0	0	0.0125	0.01	1.01201	0.0172302	0.99611	1
													ENSMUSG00000062496	4930431F12Rik	RIKEN cDNA 4930431F12 gene [Source:MGI Symbol;Acc:MGI:1923033]	2263	0.81	0	0	0	0	0	0	0	0.2025	0	0.237136	-2.07622	0.550765	1
													ENSMUSG00000105475	4930431L21Rik	RIKEN cDNA 4930431L21 gene [Source:MGI Symbol;Acc:MGI:1921204]	624	0	0	0	0	0	0	0	0	0	0	1	0	1	1
													ENSMUSG00000075042	4930431P03Rik	RIKEN cDNA 4930431P03 gene [Source:MGI Symbol;Acc:MGI:1921145]	4237	0	0	0.03	0	0	0	0.03	0	0.0075	0.0075	2.49185	1.31722	0.657476	1
													ENSMUSG00000109147	4930431P19Rik	RIKEN cDNA 4930431P19 gene [Source:MGI Symbol;Acc:MGI:1921136]	2959	0.36	0.38	0.38	0.33	0.34	0.4	0.45	0.63	0.3625	0.455	1.24468	0.315771	0.370069	0.917959
													ENSMUSG00000115709	4930431P22Rik	RIKEN cDNA 4930431P22 gene [Source:MGI Symbol;Acc:MGI:1921133]	715	0	0	0.1	0.31	0.11	0.22	0	0.8	0.1025	0.2825	2.73056	1.4492	0.350501	1
													ENSMUSG00000097007	4930432B10Rik	RIKEN cDNA 4930432B10 gene [Source:MGI Symbol;Acc:MGI:1921869]	2085	0.06	0	0	0.1	0	0	0.05	0	0.04	0.0125	0.402752	-1.31204	0.556824	1
													ENSMUSG00000046958	4930432E11Rik	RIKEN cDNA 4930432E11 gene [Source:MGI Symbol;Acc:MGI:3045259]	11030	0	0	0	0	0	0	0	0	0	0	1	0	1	1
													ENSMUSG00000106594	4930432H08Rik	RIKEN cDNA 4930432H08 gene [Source:MGI Symbol;Acc:MGI:1921031]	1284	0	0	0	0	0	0	0	0	0	0	1	0	1	1
													ENSMUSG00000115727	4930432J09Rik	RIKEN cDNA 4930432J09 gene [Source:MGI Symbol;Acc:MGI:1921127]	3132	0	0	0	0	0	0	0	0	0	0	1	0	1	1
													ENSMUSG00000087037	4930432L08Rik	RIKEN cDNA 4930432L08 gene [Source:MGI Symbol;Acc:MGI:1921871]	1608	0	0	0	0	0	0	0	0	0	0	1	0	1	1
													ENSMUSG00000074248	4930432M17Rik	RIKEN cDNA 4930432M17 gene [Source:MGI Symbol;Acc:MGI:3588188]	525	0	0	0	0	0	0	0	0	0	0	1	0	1	1
													ENSMUSG00000112846	4930432O09Rik	RIKEN cDNA 4930432O09 gene [Source:MGI Symbol;Acc:MGI:1921897]	1986	0	0	0	0	0	0	0	0	0	0	1	0	1	1
													ENSMUSG00000102699	4930433B08Rik	RIKEN cDNA 4930433B08 gene [Source:MGI Symbol;Acc:MGI:1921209]	644	0	0	0	0	0	0	0	0	0	0	1	0	1	1
													ENSMUSG00000115720	4930433E05Rik	RIKEN cDNA 4930433E05 gene [Source:MGI Symbol;Acc:MGI:1925381]	285	0	0	0	0	0	0	0	0	0	0	1	0	1	1
													ENSMUSG00000091692	4930433I11Rik	RIKEN cDNA 4930433I11 gene [Source:MGI Symbol;Acc:MGI:2685327]	2963	0	0	0	0	0	0	0	0	0	0	1	0	1	1
													ENSMUSG00000103478	4930433J02Rik	RIKEN cDNA 4930433J02 gene [Source:MGI Symbol;Acc:MGI:1921914]	1386	0	0	0	0	0	0	0	0	0	0	1	0	1	1
													ENSMUSG00000042360	4930433N12Rik	RIKEN cDNA 4930433N12 gene [Source:MGI Symbol;Acc:MGI:2149746]	1204	0	0	0.14	0	0	0	0.05	0.05	0.035	0.025	0.693775	-0.527459	0.835192	1
													ENSMUSG00000100850	4930434B07Rik	RIKEN cDNA 4930434B07 gene [Source:MGI Symbol;Acc:MGI:1921223]	1020	0	0	0	0	0	0	0	0	0	0	1	0	1	1
													ENSMUSG00000111655	4930434F21Rik	RIKEN cDNA 4930434F21 gene [Source:MGI Symbol;Acc:MGI:1921213]	742	0	0	0	0	0	0	0	0	0	0	1	0	1	1
													ENSMUSG00000115304	4930434J06Rik	RIKEN cDNA 4930434J06 gene [Source:MGI Symbol;Acc:MGI:1921917]	1548	0	0	0	0	0	0	0	0	0	0	1	0	1	1
													ENSMUSG00000107839	4930434O05Rik	RIKEN cDNA 4930434O05 gene [Source:MGI Symbol;Acc:MGI:1925364]	387	0	0	0	0	0	0	0	0	0	0	1	0	1	1
													ENSMUSG00000102085	4930435C17Rik	RIKEN cDNA 4930435C17 gene [Source:MGI Symbol;Acc:MGI:1925412]	974	0	0	0	0	0	0	0	0	0	0	1	0	1	1
													ENSMUSG00000114290	4930435F18Rik	RIKEN cDNA 4930435F18 gene [Source:MGI Symbol;Acc:MGI:1921930]	1786	0.61	0.67	0.64	0.47	0.39	0.41	0.55	0.39	0.5975	0.435	0.726209	-0.461543	0.260089	0.873501
													ENSMUSG00000115689	4930435M08Rik	RIKEN cDNA 4930435M08 gene [Source:MGI Symbol;Acc:MGI:1921901]	1567	0	0	0	0	0	0	0	0	0	0	1	0	1	1
													ENSMUSG00000109551	4930435N07Rik	RIKEN cDNA 4930435N07 gene [Source:MGI Symbol;Acc:MGI:1923047]	2127	0	0	0	0	0	0	0	0	0	0	1	0	1	1
													ENSMUSG00000105688	4930437M23Rik	RIKEN cDNA 4930437M23 gene [Source:MGI Symbol;Acc:MGI:1921226]	968	0	0	0	0	0	0	0	0	0	0	1	0	1	1
													ENSMUSG00000069873	4930438A08Rik	RIKEN cDNA 4930438A08 gene [Source:MGI Symbol;Acc:MGI:1921238]	2093	0	0	0	0	0	0	0	0	0	0	1	0	1	1
													ENSMUSG00000093472	4930438E09Rik	RIKEN cDNA 4930438E09 gene [Source:MGI Symbol;Acc:MGI:1921227]	776	0	0	0	0	0	0	0	0	0	0	1	0	1	1
													ENSMUSG00000086064	4930439A04Rik	RIKEN cDNA 4930439A04 gene [Source:MGI Symbol;Acc:MGI:1925369]	739	0	0.3	0	0	0	0	0	0	0.075	0	0.613822	-0.704108	0.842068	1
													ENSMUSG00000101905	4930439D14Rik	RIKEN cDNA 4930439D14 gene [Source:MGI Symbol;Acc:MGI:1925417]	359	0	0	0	0	0	0	0	0	0	0	1	0	1	1
													ENSMUSG00000100518	4930440C22Rik	RIKEN cDNA 4930440C22 gene [Source:MGI Symbol;Acc:MGI:1921939]	1565	0	0	0	0	0	0	0	0	0	0	1	0	1	1
													ENSMUSG00000085431	4930440I19Rik	RIKEN cDNA 4930440I19 gene [Source:MGI Symbol;Acc:MGI:1925408]	992	0	0	0	0	0	0	0	0	0	0	1	0	1	1
													ENSMUSG00000108669	4930441H08Rik	RIKEN cDNA 4930441H08 gene [Source:MGI Symbol;Acc:MGI:1925406]	501	0	0	0	0	0	0	0	0	0	0	1	0	1	1
													ENSMUSG00000085405	4930441J16Rik	RIKEN cDNA 4930441J16 gene [Source:MGI Symbol;Acc:MGI:1921212]	516	0	0	0	0	0	0	0	0	0	0	1	0	1	1
													ENSMUSG00000113974	4930442G10Rik	RIKEN cDNA 4930442G10 gene [Source:MGI Symbol;Acc:MGI:1921236]	1096	0	0	0	0	0	0	0	0	0	0	1	0	1	1
													ENSMUSG00000111629	4930442G15Rik	RIKEN cDNA 4930442G15 gene [Source:MGI Symbol;Acc:MGI:1925410]	1000	0	0	0	0	0	0	0	0	0	0	1	0	1	1
													ENSMUSG00000053603	4930442H23Rik	RIKEN cDNA 4930442H23 gene [Source:MGI Symbol;Acc:MGI:1922144]	1245	0	0	0.05	0	0	0	0	0	0.0125	0	0.613822	-0.704108	0.842068	1
													ENSMUSG00000087609	4930442J19Rik	RIKEN cDNA 4930442J19 gene [Source:MGI Symbol;Acc:MGI:1921910]	1721	0	0	0	0	0	0	0	0	0	0	1	0	1	1
													ENSMUSG00000087223	4930442L01Rik	RIKEN cDNA 4930442L01 gene [Source:MGI Symbol;Acc:MGI:1914833]	2077	0	0	0	0	0	0	0	0	0	0	1	0	1	1
													ENSMUSG00000103608	4930442P19Rik	RIKEN cDNA 4930442P19 gene [Source:MGI Symbol;Acc:MGI:2447822]	1240	0	0	0	0	0	0	0	0	0	0	1	0	1	1
													ENSMUSG00000108147	4930443G03Rik	RIKEN cDNA 4930443G03 gene [Source:MGI Symbol;Acc:MGI:1922123]	1282	0	0	0	0	0	0	0	0	0	0	1	0	1	1
													ENSMUSG00000086969	4930443O20Rik	RIKEN cDNA 4930443O20 gene [Source:MGI Symbol;Acc:MGI:1921937]	1443	0.04	0.04	0	0.08	0.04	0.04	0.04	0.08	0.04	0.05	1.24744	0.318967	0.83206	1
													ENSMUSG00000101674	4930444A19Rik	RIKEN cDNA 4930444A19 gene [Source:MGI Symbol;Acc:MGI:1921230]	2117	0	0.05	0	0	0	0	0	0	0.0125	0	0.366709	-1.44729	0.681835	1
													ENSMUSG00000085127	4930444E06Rik	RIKEN cDNA 4930444E06 gene [Source:MGI Symbol;Acc:MGI:1922124]	1240	0	0	0	0	0	0	0	0	0	0	1	0	1	1
													ENSMUSG00000110737	4930444F02Rik	RIKEN cDNA 4930444F02 gene [Source:MGI Symbol;Acc:MGI:1921218]	6871	0	0.01	0	0	0	0	0	0	0.0025	0	0.613822	-0.704108	0.842068	1
													ENSMUSG00000069712	4930444G20Rik	RIKEN cDNA 4930444G20 gene [Source:MGI Symbol;Acc:MGI:2149738]	1773	0	0	0	0	0	0	0	0	0	0	1	0	1	1
													ENSMUSG00000112494	4930444K16Rik	RIKEN cDNA 4930444K16 gene [Source:MGI Symbol;Acc:MGI:1923044]	1767	0	0	0	0	0	0	0	0	0	0	1	0	1	1
													ENSMUSG00000067795	4930444P10Rik	RIKEN cDNA 4930444P10 gene [Source:MGI Symbol;Acc:MGI:1923049]	868	0	0	0	0	0	0	0	0	0	0	1	0	1	1
													ENSMUSG00000091061	4930445B16Rik	RIKEN cDNA 4930445B16 gene [Source:MGI Symbol;Acc:MGI:1922130]	1123	0	0	0	0	0	0	0	0	0	0	1	0	1	1
													ENSMUSG00000115355	4930445E18Rik	RIKEN cDNA 4930445E18 gene [Source:MGI Symbol;Acc:MGI:1925365]	1015	0	0	0	0	0	0	0	0	0	0	1	0	1	1
													ENSMUSG00000115880	4930445N06Rik	RIKEN cDNA 4930445N06 gene [Source:MGI Symbol;Acc:MGI:1925415]	625	0	0	0	0	0	0	0	0	0	0	1	0	1	1
													ENSMUSG00000087205	4930445N08Rik	RIKEN cDNA 4930445N08 gene [Source:MGI Symbol;Acc:MGI:1925372]	313	0	0	0	0	0	0	0	0	0	0	1	0	1	1
													ENSMUSG00000097738	4930445N18Rik	RIKEN cDNA 4930445N18 gene [Source:MGI Symbol;Acc:MGI:1921235]	1126	0	0	0	0.23	0.15	0	0	0	0.0575	0.0375	0.695661	-0.523544	0.851081	1
													ENSMUSG00000022288	4930447A16Rik	RIKEN cDNA 4930447A16 gene [Source:MGI Symbol;Acc:MGI:1922142]	587	0	0	0	0	0	0	0	0	0	0	1	0	1	1
													ENSMUSG00000021098	4930447C04Rik	RIKEN cDNA 4930447C04 gene [Source:MGI Symbol;Acc:MGI:1923051]	1988	0.06	0.05	0	0	0	0	0	0	0.0275	0	0.181307	-2.46349	0.388243	1
													ENSMUSG00000107964	4930447C11Rik	RIKEN cDNA 4930447C11 gene [Source:MGI Symbol;Acc:MGI:1922113]	928	0	0	0	0	0	0	0	0	0	0	1	0	1	1
													ENSMUSG00000031182	4930447F04Rik	RIKEN cDNA 4930447F04 gene [Source:MGI Symbol;Acc:MGI:1922112]	703	0	0	0	0	0	0	0	0	0	0	1	0	1	1
													ENSMUSG00000102224	4930447F24Rik	RIKEN cDNA 4930447F24 gene [Source:MGI Symbol;Acc:MGI:1924123]	1341	0	0	0	0	0	0	0	0	0	0	1	0	1	1
													ENSMUSG00000115609	4930447J18Rik	RIKEN cDNA 4930447J18 gene [Source:MGI Symbol;Acc:MGI:1921211]	836	0	0	0	0	0	0	0	0	0	0	1	0	1	1
													ENSMUSG00000113591	4930447K03Rik	RIKEN cDNA 4930447K03 gene [Source:MGI Symbol;Acc:MGI:1921231]	1033	0	0	0.11	0.12	0	0	0.17	0.12	0.0575	0.0725	1.26215	0.33588	0.855859	1
													ENSMUSG00000087674	4930447M23Rik	RIKEN cDNA 4930447M23 gene [Source:MGI Symbol;Acc:MGI:1918902]	1483	0.04	0	0.04	0	0.12	0.13	0	0	0.02	0.0625	1.03742	0.0530052	0.982561	1
													ENSMUSG00000106583	4930447N08Rik	RIKEN cDNA 4930447N08 gene [Source:MGI Symbol;Acc:MGI:1918897]	1157	0	0	0	0	0	0	0	0	0	0	1	0	1	1
													ENSMUSG00000108382	4930448A20Rik	RIKEN cDNA 4930448A20 gene [Source:MGI Symbol;Acc:MGI:1921243]	1034	0	0	0	0	0	0	0	0	0	0	1	0	1	1
													ENSMUSG00000113644	4930448C13Rik	RIKEN cDNA 4930448C13 gene [Source:MGI Symbol;Acc:MGI:1921222]	1044	0	0	0	0	0	0	0	0	0	0	1	0	1	1
													ENSMUSG00000086824	4930448D08Rik	RIKEN cDNA 4930448D08 gene [Source:MGI Symbol;Acc:MGI:1921921]	1247	0	0	0.18	0	0	0	0	0	0.045	0	0.19471	-2.3606	0.488664	1
													ENSMUSG00000097463	4930448E22Rik	RIKEN cDNA 4930448E22 gene [Source:MGI Symbol;Acc:MGI:1921931]	2102	0.03	0.03	0	0.03	0.04	0	0.03	0.03	0.0225	0.025	0.991232	-0.0127057	0.994498	1
													ENSMUSG00000113470	4930448F12Rik	RIKEN cDNA 4930448F12 gene [Source:MGI Symbol;Acc:MGI:1921242]	859	0	0	0	0	0	0	0	0	0	0	1	0	1	1
													ENSMUSG00000089879	4930448H16Rik	RIKEN cDNA 4930448H16 gene [Source:MGI Symbol;Acc:MGI:1922122]	580	0	0	0	0	0	0	0	0	0	0	1	0	1	1
													ENSMUSG00000104072	4930448I06Rik	RIKEN cDNA 4930448I06 gene [Source:MGI Symbol;Acc:MGI:1922147]	546	0	0	0	0	0	0	0	0	0	0	1	0	1	1
													ENSMUSG00000104870	4930448I18Rik	RIKEN cDNA 4930448I18 gene [Source:MGI Symbol;Acc:MGI:1921215]	736	0	0	0	0	0	0	0	0	0	0	1	0	1	1
													ENSMUSG00000082843	4930448K20Rik	RIKEN cDNA 4930448K20 gene [Source:MGI Symbol;Acc:MGI:1921912]	1433	0	0	0	0	0	0	0	0	0	0	1	0	1	1
													ENSMUSG00000074589	4930449A18Rik	RIKEN cDNA 4930449A18 gene [Source:MGI Symbol;Acc:MGI:1921922]	2071	0	0	0	0	0	0	0	0	0	0	1	0	1	1
													ENSMUSG00000115676	4930449C09Rik	RIKEN cDNA 4930449C09 gene [Source:MGI Symbol;Acc:MGI:1921244]	2331	0	0	0	0	0	0	0	0	0	0	1	0	1	1
													ENSMUSG00000022116	4930449E01Rik	RIKEN cDNA 4930449E01 gene [Source:MGI Symbol;Acc:MGI:1922114]	595	0	0	0	0	0	0	0	0	0	0	1	0	1	1
													ENSMUSG00000117684	4930449E18Rik	RIKEN cDNA 4930449E18 gene [Source:MGI Symbol;Acc:MGI:1925370]	391	0	0	0	0	0.35	0	0	0.32	0	0.1675	2.71847	1.44279	0.682885	1
													ENSMUSG00000105459	4930449I04Rik	RIKEN cDNA 4930449I04 gene [Source:MGI Symbol;Acc:MGI:1921205]	1123	0	0	0	0	0	0	0	0	0	0	1	0	1	1
													ENSMUSG00000079093	4930449I24Rik	RIKEN cDNA 4930449I24 gene [Source:MGI Symbol;Acc:MGI:1914660]	1168	0	0	0	0	0	0	0	0	0	0	1	0	1	1
													ENSMUSG00000069223	4930451E10Rik	RIKEN cDNA 4930451E10 gene [Source:MGI Symbol;Acc:MGI:1925361]	557	0.64	0	0	0	0	0	0	0.15	0.16	0.0375	0.293664	-1.76776	0.520749	1
													ENSMUSG00000022543	4930451G09Rik	RIKEN cDNA 4930451G09 gene [Source:MGI Symbol;Acc:MGI:1921934]	2831	0.42	0.66	0.31	0.85	1.12	1.46	0.92	0.4	0.56	0.975	1.2405	0.31092	0.465047	0.942741
													ENSMUSG00000045989	4930451I11Rik	RIKEN cDNA 4930451I11 gene [Source:MGI Symbol;Acc:MGI:1925368]	481	0	0	0	0	0	0	0	0	0	0	1	0	1	1
													ENSMUSG00000117264	4930452A19Rik	RIKEN cDNA 4930452A19 gene [Source:MGI Symbol;Acc:MGI:1925363]	895	0	0	0	0	0	0	0	0	0	0	1	0	1	1
													ENSMUSG00000115422	4930452G13Rik	RIKEN cDNA 4930452G13 gene [Source:MGI Symbol;Acc:MGI:1921239]	2758	0.02	0	0.05	0	0	0	0	0	0.0175	0	0.375241	-1.41411	0.688899	1
													ENSMUSG00000112175	4930452L12Rik	RIKEN cDNA 4930452L12 gene [Source:MGI Symbol;Acc:MGI:1921224]	785	0	0	0	0	0	0	0	0	0	0	1	0	1	1
													ENSMUSG00000099933	4930452N14Rik	RIKEN cDNA 4930452N14 gene [Source:MGI Symbol;Acc:MGI:1925362]	613	0	0	0	0	0	0	0	0	0	0	1	0	1	1
													ENSMUSG00000113987	4930453C13Rik	RIKEN cDNA 4930453C13 gene [Source:MGI Symbol;Acc:MGI:1922143]	765	0	0	0	0	0	0	0	0	0	0	1	0	1	1
													ENSMUSG00000087358	4930453H23Rik	RIKEN cDNA 4930453H23 gene [Source:MGI Symbol;Acc:MGI:1921933]	1719	0.03	0	0	0	0	0	0	0	0.0075	0	0.613822	-0.704108	0.842068	1
													ENSMUSG00000109215	4930453L07Rik	RIKEN cDNA 4930453L07 gene [Source:MGI Symbol;Acc:MGI:1921938]	1439	0	0	0	0	0	0	0	0	0	0	1	0	1	1
													ENSMUSG00000059920	4930453N24Rik	RIKEN cDNA 4930453N24 gene [Source:MGI Symbol;Acc:MGI:1914859]	5522	6.57	6.56	8.98	5.29	5.02	5.18	7.43	6.75	6.85	6.095	0.957525	-0.0626182	0.626134	0.964877
													ENSMUSG00000085420	4930453O03Rik	RIKEN cDNA 4930453O03 gene [Source:MGI Symbol;Acc:MGI:1922135]	1236	0	0	0	0	0	0	0	0	0	0	1	0	1	1
													ENSMUSG00000097898	4930455B14Rik	RIKEN cDNA 4930455B14 gene [Source:MGI Symbol;Acc:MGI:1922109]	987	0	0	0	0	0	0	0	0	0	0	1	0	1	1
													ENSMUSG00000112654	4930455C13Rik	RIKEN cDNA 4930455C13 gene [Source:MGI Symbol;Acc:MGI:1921240]	1018	0	0	0	0	0	0	0	0	0	0	1	0	1	1
													ENSMUSG00000085761	4930455G09Rik	RIKEN cDNA 4930455G09 gene [Source:MGI Symbol;Acc:MGI:1926167]	630	0.26	0.25	0.12	0.13	0.26	0.14	0.24	0	0.19	0.16	0.846484	-0.240446	0.861445	1
													ENSMUSG00000080907	4930455H04Rik	RIKEN cDNA 4930455H04 gene [Source:MGI Symbol;Acc:MGI:1921904]	1341	0.04	0.04	0	0.13	0	0.05	0	0.04	0.0525	0.0225	0.399815	-1.32259	0.489325	1
													ENSMUSG00000114384	4930455J16Rik	RIKEN cDNA 4930455J16 gene [Source:MGI Symbol;Acc:MGI:1914835]	3911	0	0	0	0.03	0	0	0	0	0.0075	0	0.371326	-1.42924	0.685683	1
													ENSMUSG00000114787	4930455M05Rik	RIKEN cDNA 4930455M05 gene [Source:MGI Symbol;Acc:MGI:1926168]	3503	0	0	0	0	0	0	0.01	0	0	0.0025	1.66851	0.738564	0.834449	1
													ENSMUSG00000102985	4930456G14Rik	RIKEN cDNA 4930456G14 gene [Source:MGI Symbol;Acc:MGI:1921928]	1330	0	0	0.04	0	0.05	0	0	0	0.01	0.0125	1.01201	0.0172302	0.99611	1
													ENSMUSG00000078618	4930456L15Rik	RIKEN cDNA 4930456L15 gene [Source:MGI Symbol;Acc:MGI:1918900]	1185	0	0	0	0	0	0	0	0	0	0	1	0	1	1
													ENSMUSG00000105531	4930458A03Rik	RIKEN cDNA 4930458A03 gene [Source:MGI Symbol;Acc:MGI:2685681]	961	0	0	0	0	0	0	0	0	0	0	1	0	1	1
													ENSMUSG00000109861	4930458B22Rik	RIKEN cDNA 4930458B22 gene [Source:MGI Symbol;Acc:MGI:1914885]	754	0	0	0	0	0	0	0	0	0	0	1	0	1	1
													ENSMUSG00000087611	4930458D05Rik	RIKEN cDNA 4930458D05 gene [Source:MGI Symbol;Acc:MGI:1923052]	3055	0.87	1.15	1.29	1.45	1.11	1.81	0.88	1.39	1.19	1.2975	1.07159	0.0997475	0.688148	0.971384
													ENSMUSG00000111903	4930458K08Rik	RIKEN cDNA 4930458K08 gene [Source:MGI Symbol;Acc:MGI:1922127]	1264	0	0	0	0	0	0	0	0	0	0	1	0	1	1
													ENSMUSG00000112762	4930459C07Rik	RIKEN cDNA 4930459C07 gene [Source:MGI Symbol;Acc:MGI:1922131]	1805	0	0	0	0	0	0	0	0	0	0	1	0	1	1
													ENSMUSG00000105234	4930459L07Rik	RIKEN cDNA 4930459L07 gene [Source:MGI Symbol;Acc:MGI:1925413]	420	0	0	0	0	0	0	0	0	0	0	1	0	1	1
													ENSMUSG00000086827	4930461C15Rik	RIKEN cDNA 4930461C15 gene [Source:MGI Symbol;Acc:MGI:1922133]	1302	0	0	0	0	0	0	0	0.04	0	0.01	1.66851	0.738564	0.834449	1
													ENSMUSG00000097651	4930461G14Rik	RIKEN cDNA 4930461G14 gene [Source:MGI Symbol;Acc:MGI:1922129]	843	0	0	0	0	0	0	0	0	0	0	1	0	1	1
													ENSMUSG00000020033	4930463O16Rik	RIKEN cDNA 4930463O16 gene [Source:MGI Symbol;Acc:MGI:1923054]	2088	0	0	0	0	0	0	0	0	0	0	1	0	1	1
													ENSMUSG00000109986	4930465I24Rik	RIKEN cDNA 4930465I24 gene [Source:MGI Symbol;Acc:MGI:1925260]	426	0	0	0	0	0	0	0	0	0	0	1	0	1	1
													ENSMUSG00000115063	4930465K09Rik	RIKEN cDNA 4930465K09 gene [Source:MGI Symbol;Acc:MGI:1922230]	527	0	0	0	0	0	0	0	0	0	0	1	0	1	1
													ENSMUSG00000056682	4930465K10Rik	RIKEN cDNA 4930465K10 gene [Source:MGI Symbol;Acc:MGI:1914890]	1238	0	0.09	0.05	0	0.1	0	0	0	0.035	0.025	0.693739	-0.527536	0.831623	1
													ENSMUSG00000085641	4930465M20Rik	RIKEN cDNA 4930465M20 gene [Source:MGI Symbol;Acc:MGI:1922218]	1446	0	0	0	0	0	0	0	0	0	0	1	0	1	1
													ENSMUSG00000087317	4930466I24Rik	RIKEN cDNA 4930466I24 gene [Source:MGI Symbol;Acc:MGI:1923066]	2264	0	0.05	0	0	0	0	0	0	0.0125	0	0.366709	-1.44729	0.681835	1
													ENSMUSG00000112332	4930466K18Rik	RIKEN cDNA 4930466K18 gene [Source:MGI Symbol;Acc:MGI:1922219]	906	0.52	0.64	0.55	0.07	0.53	0.16	0.76	0.99	0.445	0.61	1.35092	0.433937	0.554026	1
													ENSMUSG00000097516	4930467D21Rik	RIKEN cDNA 4930467D21 gene [Source:MGI Symbol;Acc:MGI:1923064]	2530	0	0	0	0	0	0	0	0	0	0	1	0	1	1
													ENSMUSG00000096265	4930467E23Rik	RIKEN cDNA 4930467E23 gene [Source:MGI Symbol;Acc:MGI:1923056]	2514	0	0.08	0	0.13	0.06	0	0.03	0	0.0525	0.0225	0.409686	-1.28741	0.444795	1
													ENSMUSG00000114879	4930467J12Rik	RIKEN cDNA 4930467J12 gene [Source:MGI Symbol;Acc:MGI:1922159]	534	0	0	0	0	0	0	0	0	0	0	1	0	1	1
													ENSMUSG00000097370	4930467K11Rik	RIKEN cDNA 4930467K11 gene [Source:MGI Symbol;Acc:MGI:1922178]	723	0	0	0	0	0	0	0	0	0	0	1	0	1	1
													ENSMUSG00000068776	4930469B13Rik	RIKEN cDNA 4930469B13 gene [Source:MGI Symbol;Acc:MGI:1925259]	348	0	0	0	0	0	0	0	0	0	0	1	0	1	1
													ENSMUSG00000085684	4930469K13Rik	RIKEN cDNA 4930469K13 gene [Source:MGI Symbol;Acc:MGI:1924124]	537	0	0	0	0	0	0	0	0	0	0	1	0	1	1
													ENSMUSG00000104365	4930470B04Rik	RIKEN cDNA 4930470B04 gene [Source:MGI Symbol;Acc:MGI:1923057]	1926	0	0	0	0	0	0	0	0	0	0	1	0	1	1
													ENSMUSG00000085788	4930470G03Rik	RIKEN cDNA 4930470G03 gene [Source:MGI Symbol;Acc:MGI:1922171]	2447	0	0	0	0.03	0	0	0	0.03	0.0075	0.0075	1.01201	0.0172302	0.99611	1
													ENSMUSG00000116975	4930470H14Rik	RIKEN cDNA 4930470H14 gene [Source:MGI Symbol;Acc:MGI:1923065]	1734	0.29	0.57	0.45	0.93	0.38	0.47	0.57	0.78	0.56	0.55	0.979241	-0.0302643	0.947023	0.994269
													ENSMUSG00000110406	4930470O06Rik	RIKEN cDNA 4930470O06 gene [Source:MGI Symbol;Acc:MGI:1922267]	662	0	0	0	0	0	0	0	0	0	0	1	0	1	1
													ENSMUSG00000043583	4930470P17Rik	RIKEN cDNA 4930470P17 gene [Source:MGI Symbol;Acc:MGI:1914887]	1395	0	0	0	0	0	0	0	0.04	0	0.01	1.66851	0.738564	0.834449	1
													ENSMUSG00000091686	4930471C04Rik	RIKEN cDNA 4930471C04 gene [Source:MGI Symbol;Acc:MGI:1925426]	865	0	0.23	0.07	0	0	0.08	0.22	0	0.075	0.075	1.02369	0.0337749	0.98621	1
													ENSMUSG00000097689	4930471D02Rik	RIKEN cDNA 4930471D02 gene [Source:MGI Symbol;Acc:MGI:1922173]	2075	0	0	0	0	0	0	0	0	0	0	1	0	1	1
													ENSMUSG00000113228	4930471E15Rik	RIKEN cDNA 4930471E15 gene [Source:MGI Symbol;Acc:MGI:1922270]	626	0	0	0	0	0	0	0	0	0	0	1	0	1	1
													ENSMUSG00000112716	4930471E19Rik	RIKEN cDNA 4930471E19 gene [Source:MGI Symbol;Acc:MGI:1922162]	1514	0	0	0	0	0	0	0	0	0	0	1	0	1	1
													ENSMUSG00000117852	4930471G03Rik	RIKEN cDNA 4930471G03 gene [Source:MGI Symbol;Acc:MGI:1922216]	788	0	0	0	0	0	0	0	0	0	0	1	0	1	1
													ENSMUSG00000114509	4930471G24Rik	RIKEN cDNA 4930471G24 gene [Source:MGI Symbol;Acc:MGI:1922189]	692	0	0	0	0	0	0	0	0	0	0	1	0	1	1
													ENSMUSG00000117137	4930471L23Rik	RIKEN cDNA 4930471L23 gene [Source:MGI Symbol;Acc:MGI:1922272]	571	0	0	0	0	0	0	0	0	0	0	1	0	1	1
													ENSMUSG00000097693	4930471M09Rik	RIKEN cDNA 4930471M09 gene [Source:NCBI gene (formerly Entrezgene);Acc:75787]	1990	0	0.03	0	0	0	0	0	0	0.0075	0	0.613822	-0.704108	0.842068	1
													ENSMUSG00000060029	4930473A02Rik	RIKEN cDNA 4930473A02 gene [Source:MGI Symbol;Acc:MGI:2447823]	1409	0	0	0	0	0	0	0	0	0	0	1	0	1	1
													ENSMUSG00000089934	4930473D10Rik	RIKEN cDNA 4930473D10 gene [Source:MGI Symbol;Acc:MGI:1925262]	487	0	0	0	0	0	0	0	0	0	0	1	0	1	1
													ENSMUSG00000113087	4930473H19Rik	RIKEN cDNA 4930473H19 gene [Source:MGI Symbol;Acc:MGI:1922176]	1000	0	0	0.06	0	0	0	0	0.19	0.015	0.0475	2.35789	1.2375	0.681396	1
													ENSMUSG00000112484	4930473O22Rik	RIKEN cDNA 4930473O22 gene [Source:MGI Symbol;Acc:MGI:1922275]	1465	0	0	0	0	0	0	0	0	0	0	1	0	1	1
													ENSMUSG00000103978	4930474B08Rik	RIKEN cDNA 4930474B08 gene [Source:MGI Symbol;Acc:MGI:1922186]	837	0	0	0	0	0	0	0	0	0	0	1	0	1	1
													ENSMUSG00000087109	4930474H06Rik	RIKEN cDNA 4930474H06 gene [Source:MGI Symbol;Acc:MGI:3697432]	1590	0	0	0	0.26	0	0	0	0	0.065	0	0.107424	-3.21861	0.253974	1
													ENSMUSG00000115001	4930474H20Rik	RIKEN cDNA 4930474H20 gene [Source:MGI Symbol;Acc:MGI:1922217]	1479	0	0	0	0	0	0	0	0	0	0	1	0	1	1
													ENSMUSG00000117328	4930474M22Rik	RIKEN cDNA 4930474M22 gene [Source:MGI Symbol;Acc:MGI:1922167]	607	0	0	0	0	0	0.29	0.25	0.13	0	0.1675	6.91658	2.79006	0.235447	1
													ENSMUSG00000096405	4930474N05Rik	RIKEN cDNA 4930474N05 gene [Source:MGI Symbol;Acc:MGI:3586330]	2313	0.05	0	0	0	0.02	0.02	0.02	0.07	0.0125	0.0325	2.95538	1.56334	0.393668	1
													ENSMUSG00000113210	4930474N09Rik	RIKEN cDNA 4930474N09 gene [Source:MGI Symbol;Acc:MGI:1914889]	1176	0	0	0	0	0	0	0	0	0	0	1	0	1	1
													ENSMUSG00000097539	4930477E14Rik	RIKEN cDNA 4930477E14 gene [Source:MGI Symbol;Acc:MGI:1922199]	621	0	0	0	0	0	0	0	0	0	0	1	0	1	1
													ENSMUSG00000113268	4930477G07Rik	RIKEN cDNA 4930477G07 gene [Source:MGI Symbol;Acc:MGI:1925418]	947	0	0	0	0	0	0	0	0	0	0	1	0	1	1
													ENSMUSG00000112155	4930477N07Rik	RIKEN cDNA 4930477N07 gene [Source:MGI Symbol;Acc:MGI:1922155]	614	0	0	0	0	0	0	0	0	0	0	1	0	1	1
													ENSMUSG00000104999	4930477O15Rik	RIKEN cDNA 4930477O15 gene [Source:MGI Symbol;Acc:MGI:1922233]	1089	0.12	0	0.16	0.06	0.06	0	0.05	0	0.085	0.0275	0.342323	-1.54657	0.398791	1
													ENSMUSG00000115245	4930478E11Rik	RIKEN cDNA 4930478E11 gene [Source:MGI Symbol;Acc:MGI:1922188]	1635	0	0	0	0	0	0	0	0	0	0	1	0	1	1
													ENSMUSG00000097847	4930478K11Rik	RIKEN cDNA 4930478K11 gene [Source:MGI Symbol;Acc:MGI:1925261]	715	0	0	0	0	0	0.33	0	0	0	0.0825	4.33625	2.11645	0.543031	1
													ENSMUSG00000116628	4930478L05Rik	RIKEN cDNA 4930478L05 gene [Source:MGI Symbol;Acc:MGI:1923068]	1880	0	0	0	0	0	0	0	0	0	0	1	0	1	1
													ENSMUSG00000106950	4930478M09Rik	RIKEN cDNA 4930478M09 gene [Source:MGI Symbol;Acc:MGI:1922156]	1113	0	0	0	0	0	0	0	0	0	0	1	0	1	1
													ENSMUSG00000116311	4930478M13Rik	RIKEN cDNA 4930478M13 gene [Source:MGI Symbol;Acc:MGI:1922234]	443	0	0	0	0	0	0	0	0	0	0	1	0	1	1
													ENSMUSG00000106762	4930478P22Rik	RIKEN cDNA 4930478P22 gene [Source:MGI Symbol;Acc:MGI:1922154]	2060	0	0	0	0	0	0	0	0	0	0	1	0	1	1
													ENSMUSG00000085238	4930479D17Rik	RIKEN cDNA 4930479D17 gene [Source:MGI Symbol;Acc:MGI:1922175]	740	0.79	0.19	0.28	0.1	0.1	0	0.46	0.09	0.34	0.1625	0.495031	-1.01441	0.394376	1
													ENSMUSG00000109049	4930479H17Rik	RIKEN cDNA 4930479H17 gene [Source:MGI Symbol;Acc:MGI:1925421]	292	0	0	0	0	0	0	0	0	0	0	1	0	1	1
													ENSMUSG00000106768	4930480C01Rik	RIKEN cDNA 4930480C01 gene [Source:MGI Symbol;Acc:MGI:1922236]	901	0	0	0	0	0	0	0	0	0	0	1	0	1	1
													ENSMUSG00000035651	4930480E11Rik	RIKEN cDNA 4930480E11 gene [Source:MGI Symbol;Acc:MGI:1922160]	1486	0	0	0	0	0	0	0	0	0	0	1	0	1	1
													ENSMUSG00000086332	4930480G23Rik	RIKEN cDNA 4930480G23 gene [Source:MGI Symbol;Acc:MGI:1922238]	2365	0	0	0	0	0	0	0	0	0	0	1	0	1	1
													ENSMUSG00000107567	4930480K02Rik	RIKEN cDNA 4930480K02 gene [Source:MGI Symbol;Acc:MGI:1922185]	1054	0	0	0	0.06	0	0.13	0.22	0.12	0.015	0.1175	6.64333	2.73191	0.139728	1
													ENSMUSG00000090160	4930480K15Rik	RIKEN cDNA 4930480K15 gene [Source:MGI Symbol;Acc:MGI:1926050]	2199	0	0	0	0	0	0	0	0	0	0	1	0	1	1
													ENSMUSG00000113115	4930480M12Rik	RIKEN cDNA 4930480M12 gene [Source:MGI Symbol;Acc:MGI:1922180]	550	0	0	0	0	0	0	0	0	0	0	1	0	1	1
													ENSMUSG00000086938	4930481A15Rik	RIKEN cDNA 4930481A15 gene [Source:MGI Symbol;Acc:MGI:1922181]	2106	15.39	22.73	16.3	18.88	18.3	21.18	17.29	17.84	18.325	18.6525	1.0428	0.0604664	0.711381	0.973579
													ENSMUSG00000085956	4930481B07Rik	RIKEN cDNA 4930481B07 gene [Source:MGI Symbol;Acc:MGI:1922187]	1089	1.04	0	0.35	0.06	0.12	0.29	0	0.22	0.3625	0.1575	0.623593	-0.681323	0.605275	1
													ENSMUSG00000047938	4930483J18Rik	RIKEN cDNA 4930483J18 gene [Source:MGI Symbol;Acc:MGI:1914888]	1093	0	0	0	0	0	0	0	0	0	0	1	0	1	1
													ENSMUSG00000086241	4930483K19Rik	RIKEN cDNA 4930483K19 gene [Source:MGI Symbol;Acc:MGI:1922203]	1237	0	0	0	0	0	0	0	0	0	0	1	0	1	1
													ENSMUSG00000109816	4930483O08Rik	RIKEN cDNA 4930483O08 gene [Source:MGI Symbol;Acc:MGI:1922220]	1030	0	0	0	0	0	0	0	0	0	0	1	0	1	1
													ENSMUSG00000116772	4930483P17Rik	RIKEN cDNA 4930483P17 gene [Source:MGI Symbol;Acc:MGI:1925419]	961	0.07	0	0.06	0	0.07	0	0	0	0.0325	0.0175	0.618194	-0.69387	0.809147	1
													ENSMUSG00000112832	4930484H19Rik	RIKEN cDNA 4930484H19 gene [Source:MGI Symbol;Acc:MGI:1923063]	1737	0	0	0	0	0	0	0	0	0	0	1	0	1	1
													ENSMUSG00000117981	4930484I04Rik	RIKEN cDNA 4930484I04 gene [Source:MGI Symbol;Acc:MGI:1922206]	808	0	0	0	0	0	0	0	0	0	0	1	0	1	1
													ENSMUSG00000112493	4930486F22Rik	RIKEN cDNA 4930486F22 gene [Source:MGI Symbol;Acc:MGI:1925420]	559	0	0	0	0	0	0	0	0	0	0	1	0	1	1
													ENSMUSG00000089914	4930486I03Rik	RIKEN cDNA 4930486I03 gene [Source:MGI Symbol;Acc:MGI:1922278]	788	0	0	0	0	0	0	0	0	0	0	1	0	1	1
													ENSMUSG00000050345	4930486L24Rik	RIKEN cDNA 4930486L24 gene [Source:MGI Symbol;Acc:MGI:1922258]	1432	0.31	0.15	0.05	0.16	0.5	0.52	0	0	0.1675	0.255	1.54502	0.627621	0.573108	1
													ENSMUSG00000108697	4930486N12Rik	RIKEN cDNA 4930486N12 gene [Source:MGI Symbol;Acc:MGI:1922207]	632	0	0	0	0	0	0	0	0	0	0	1	0	1	1
													ENSMUSG00000106932	4930487D11Rik	RIKEN cDNA 4930487D11 gene [Source:MGI Symbol;Acc:MGI:1925422]	295	0	0	0	0	0	0	0	0	0	0	1	0	1	1
													ENSMUSG00000092578	4930488B22Rik	RIKEN cDNA 4930488B22 gene [Source:MGI Symbol;Acc:MGI:1922221]	1722	0	0	0	0	0	0	0	0	0	0	1	0	1	1
													ENSMUSG00000097520	4930488L21Rik	RIKEN cDNA 4930488L21 gene [Source:MGI Symbol;Acc:MGI:1923059]	3244	0.02	0.03	0	0	0	0	0	0.02	0.0125	0.005	0.401744	-1.31565	0.615304	1
													ENSMUSG00000110592	4930488N15Rik	RIKEN cDNA 4930488N15 gene [Source:MGI Symbol;Acc:MGI:1922282]	1561	0.11	0	0	0	0	0	0	0	0.0275	0	0.237136	-2.07622	0.550765	1
													ENSMUSG00000099476	4930488N24Rik	RIKEN cDNA 4930488N24 gene [Source:MGI Symbol;Acc:MGI:1922261]	1527	0	0	0	0	0	0	0	0	0	0	1	0	1	1
													ENSMUSG00000117391	4930500A05Rik	RIKEN cDNA 4930500A05 gene [Source:MGI Symbol;Acc:MGI:1922222]	918	0	0	0	0	0	0	0	0	0	0	1	0	1	1
													ENSMUSG00000107214	4930500F04Rik	RIKEN cDNA 4930500F04 gene [Source:MGI Symbol;Acc:MGI:1922182]	1779	0	0	0	0	0	0	0	0	0	0	1	0	1	1
													ENSMUSG00000097592	4930500F10Rik	RIKEN cDNA 4930500F10 gene [Source:MGI Symbol;Acc:MGI:1922262]	1224	0.05	0.1	0	0.05	0	0	0.09	0.05	0.05	0.035	0.738865	-0.436618	0.814554	1
													ENSMUSG00000116976	4930500H12Rik	RIKEN cDNA 4930500H12 gene [Source:MGI Symbol;Acc:MGI:1922241]	2245	0	0	0	0	0	0	0	0	0	0	1	0	1	1
													ENSMUSG00000106056	4930500L23Rik	RIKEN cDNA 4930500L23 gene [Source:MGI Symbol;Acc:MGI:1922223]	747	0	0	0	0	0	0	0	0	0	0	1	0	1	1
													ENSMUSG00000044306	4930500M09Rik	RIKEN cDNA 4930500M09 gene [Source:MGI Symbol;Acc:MGI:3630173]	1563	0.5	0	0	0	0	0	0	0	0.125	0	0.142116	-2.81486	0.358878	1
													ENSMUSG00000111303	4930502A04Rik	RIKEN cDNA 4930502A04 gene [Source:MGI Symbol;Acc:MGI:1922201]	865	0	0	0	0	0	0	0	0	0	0	1	0	1	1
													ENSMUSG00000106584	4930502C17Rik	RIKEN cDNA 4930502C17 gene [Source:MGI Symbol;Acc:MGI:1922225]	948	0	0	0	0	0	0	0	0	0	0	1	0	1	1
													ENSMUSG00000086799	4930502E09Rik	RIKEN cDNA 4930502E09 gene [Source:MGI Symbol;Acc:MGI:1922245]	755	0	0	0	0	0	0.1	0	0	0	0.025	1.66851	0.738564	0.834449	1
													ENSMUSG00000090202	4930503B20Rik	RIKEN cDNA 4930503B20 gene [Source:MGI Symbol;Acc:MGI:1922264]	2080	0	0	0	0	0.07	0	0	0	0	0.0175	1.66851	0.738564	0.834449	1
													ENSMUSG00000072595	4930503E14Rik	RIKEN cDNA 4930503E14 gene [Source:MGI Symbol;Acc:MGI:1922204]	1287	0	0	0	0	0	0	0	0	0	0	1	0	1	1
													ENSMUSG00000112364	4930503E24Rik	RIKEN cDNA 4930503E24 gene [Source:MGI Symbol;Acc:MGI:1922280]	1333	0	0	0	0	0	0	0	0	0	0	1	0	1	1
													ENSMUSG00000115751	4930503F20Rik	RIKEN cDNA 4930503F20 gene [Source:MGI Symbol;Acc:MGI:1925257]	664	0	0	0	0	0	0	0	0	0	0	1	0	1	1
													ENSMUSG00000082612	4930503H13Rik	RIKEN cDNA 4930503H13 gene [Source:MGI Symbol;Acc:MGI:1922191]	725	0	0	0	0	0	0	0	0	0	0	1	0	1	1
													ENSMUSG00000044906	4930503L19Rik	RIKEN cDNA 4930503L19 gene [Source:MGI Symbol;Acc:MGI:1922045]	2291	1.88	2.26	1.99	1.31	1.95	2.02	2.57	1.97	1.86	2.1275	1.05394	0.0757893	0.755347	0.979187
													ENSMUSG00000103692	4930503O07Rik	RIKEN cDNA 4930503O07 gene [Source:MGI Symbol;Acc:MGI:1922192]	578	0	0	0	0	0	0	0	0	0	0	1	0	1	1
													ENSMUSG00000116167	4930504C09Rik	RIKEN cDNA 4930504C09 gene [Source:MGI Symbol;Acc:MGI:1922326]	1103	0	0	0	0	0	0	0	0	0	0	1	0	1	1
													ENSMUSG00000107926	4930504D19Rik	RIKEN cDNA 4930504D19 gene [Source:MGI Symbol;Acc:MGI:1925267]	349	0	0	0	0	0	0	0	0	0	0	1	0	1	1
													ENSMUSG00000040919	4930505A04Rik	RIKEN cDNA 4930505A04 gene [Source:MGI Symbol;Acc:MGI:1922337]	904	0	0	0	0	0	0	0	0	0	0	1	0	1	1
													ENSMUSG00000093551	4930505G20Rik	RIKEN cDNA 4930505G20 gene [Source:MGI Symbol;Acc:MGI:1922338]	561	0	0	0	0	0	0	0	0	0	0	1	0	1	1
													ENSMUSG00000109414	4930505K13Rik	RIKEN cDNA 4930505K13 gene [Source:MGI Symbol;Acc:MGI:1922323]	546	0	0	0	0	0	0	0	0	0	0	1	0	1	1
													ENSMUSG00000085740	4930505K14Rik	RIKEN cDNA 4930505K14 gene [Source:MGI Symbol;Acc:MGI:1925265]	515	0	0	0	0	0	0	0	0	0	0	1	0	1	1
													ENSMUSG00000093540	4930505M18Rik	RIKEN cDNA 4930505M18 gene [Source:MGI Symbol;Acc:MGI:1914891]	1288	0	0	0	0	0	0	0	0	0	0	1	0	1	1
													ENSMUSG00000097690	4930505N22Rik	RIKEN cDNA 4930505N22 gene [Source:MGI Symbol;Acc:MGI:1922306]	945	0	0.09	0	0.09	0	0.07	0	0	0.045	0.0175	0.609317	-0.714735	0.803005	1
													ENSMUSG00000086912	4930505O20Rik	RIKEN cDNA 4930505O20 gene [Source:MGI Symbol;Acc:MGI:1921959]	1758	0	0	0	0	0	0	0	0	0	0	1	0	1	1
													ENSMUSG00000087478	4930506C21Rik	RIKEN cDNA 4930506C21 gene [Source:MGI Symbol;Acc:MGI:1922310]	1193	0.6	0.17	0.14	0.37	1.16	0.35	0.23	0.5	0.32	0.56	1.27428	0.349687	0.696235	1
													ENSMUSG00000097129	4930507D05Rik	RIKEN cDNA 4930507D05 gene [Source:MGI Symbol;Acc:MGI:1921956]	1865	0.06	0.27	0.15	0.18	0.06	0.1	0.14	0.3	0.165	0.15	0.907764	-0.139612	0.858644	1
													ENSMUSG00000086703	4930507D10Rik	RIKEN cDNA 4930507D10 gene [Source:MGI Symbol;Acc:MGI:1922293]	1152	0	0	0	0	0	0	0	0	0	0	1	0	1	1
													ENSMUSG00000096986	4930509E16Rik	RIKEN cDNA 4930509E16 gene [Source:MGI Symbol;Acc:MGI:1922365]	1191	0	0	0	0	0	0	0	0	0	0	1	0	1	1
													ENSMUSG00000096959	4930509G22Rik	RIKEN cDNA 4930509G22 gene [Source:MGI Symbol;Acc:MGI:1914984]	2481	0.04	0.19	0.16	0.02	0.04	0	0.06	0.02	0.1025	0.03	0.30498	-1.71321	0.123758	1
													ENSMUSG00000105659	4930509H03Rik	RIKEN cDNA 4930509H03 gene [Source:MGI Symbol;Acc:MGI:1922357]	1215	0	0	0	0	0	0	0	0	0	0	1	0	1	1
													ENSMUSG00000102362	4930509J09Rik	RIKEN cDNA 4930509J09 gene [Source:MGI Symbol;Acc:MGI:1921943]	1526	0	0	0	0	0	0	0	0	0	0	1	0	1	1
													ENSMUSG00000087137	4930509K18Rik	RIKEN cDNA 4930509K18 gene [Source:MGI Symbol;Acc:MGI:1923069]	1810	0	0	0	0	0	0	0	0	0	0	1	0	1	1
													ENSMUSG00000032048	4930510E17Rik	RIKEN cDNA 4930510E17 gene [Source:MGI Symbol;Acc:MGI:1921945]	1639	0	0	0	0	0	0	0	0	0	0	1	0	1	1
													ENSMUSG00000097841	4930511A02Rik	RIKEN cDNA 4930511A02 gene [Source:MGI Symbol;Acc:MGI:1921962]	1935	0	0	0	0	0	0	0	0	0	0	1	0	1	1
													ENSMUSG00000108187	4930511E03Rik	RIKEN cDNA 4930511E03 gene [Source:MGI Symbol;Acc:MGI:1926023]	2232	0	0	0	0	0	0	0	0	0	0	1	0	1	1
													ENSMUSG00000112940	4930511J24Rik	RIKEN cDNA 4930511J24 gene [Source:MGI Symbol;Acc:MGI:1921964]	1528	0	0	0	0	0	0	0	0	0	0	1	0	1	1
													ENSMUSG00000086607	4930511M06Rik	RIKEN cDNA 4930511M06 gene [Source:MGI Symbol;Acc:MGI:1922334]	2651	0.08	0.2	0.12	0.14	0.18	0.36	0.14	0.16	0.135	0.21	1.08821	0.121953	0.843395	1
													ENSMUSG00000104791	4930511M18Rik	RIKEN cDNA 4930511M18 gene [Source:MGI Symbol;Acc:MGI:1922313]	679	0	0	0	0	0	0	0	0	0	0	1	0	1	1
													ENSMUSG00000086698	4930511O05Rik	RIKEN cDNA 4930511O05 gene [Source:MGI Symbol;Acc:MGI:1922371]	391	0	0	0	0	0	0	0	0	0	0	1	0	1	1
													ENSMUSG00000020992	4930512B01Rik	RIKEN cDNA 4930512B01 gene [Source:MGI Symbol;Acc:MGI:1921974]	3150	0.03	0	0	0.15	0	0	0	0	0.045	0	0.147042	-2.7657	0.299368	1
													ENSMUSG00000086866	4930512H18Rik	RIKEN cDNA 4930512H18 gene [Source:MGI Symbol;Acc:MGI:1922361]	1493	0.09	0	0.09	0.08	0.43	0.09	0.04	0.08	0.065	0.16	2.55737	1.35466	0.250503	1
													ENSMUSG00000107622	4930512J16Rik	RIKEN cDNA 4930512J16 gene [Source:MGI Symbol;Acc:MGI:1922381]	1859	0	0	0	0	0	0	0	0	0	0	1	0	1	1
													ENSMUSG00000062511	4930512M02Rik	RIKEN cDNA 4930512M02 gene [Source:MGI Symbol;Acc:MGI:1922360]	715	0	0	0	0	0	0	0	0	0	0	1	0	1	1
													ENSMUSG00000106125	4930512P04Rik	RIKEN cDNA 4930512P04 gene [Source:MGI Symbol;Acc:MGI:1925434]	424	0	0	0	0	0	0	0	0	0	0	1	0	1	1
													ENSMUSG00000106741	4930513D17Rik	RIKEN cDNA 4930513D17 gene [Source:MGI Symbol;Acc:MGI:1922345]	1159	0	0	0	0	0	0	0	0	0	0	1	0	1	1
													ENSMUSG00000116491	4930513L16Rik	RIKEN cDNA 4930513L16 gene [Source:MGI Symbol;Acc:MGI:1925271]	868	0	0	0	0	0	0	0	0	0	0	1	0	1	1
													ENSMUSG00000074136	4930513N10Rik	RIKEN cDNA 4930513N10 gene [Source:MGI Symbol;Acc:MGI:2443064]	3957	0.15	0.17	0.12	0.22	0.08	0.5	0.05	0.22	0.165	0.2125	1.01123	0.0161118	0.979759	0.996877
													ENSMUSG00000109225	4930513N20Rik	RIKEN cDNA 4930513N20 gene [Source:MGI Symbol;Acc:MGI:1922358]	1265	0	0	0	0	0.05	0	0.22	0.05	0	0.08	9.54082	3.25411	0.136918	1
													ENSMUSG00000031270	4930513O06Rik	RIKEN cDNA 4930513O06 gene [Source:MGI Symbol;Acc:MGI:1922375]	804	0	0	0	0	0	0	0	0	0	0	1	0	1	1
													ENSMUSG00000087045	4930515B02Rik	RIKEN cDNA 4930515B02 gene [Source:MGI Symbol;Acc:MGI:1922378]	591	0	0	0	0	0	0	0	0	0	0	1	0	1	1
													ENSMUSG00000092183	4930515G01Rik	RIKEN cDNA 4930515G01 gene [Source:MGI Symbol;Acc:MGI:1914892]	1247	0.1	0	0.09	0	0.1	0	0.14	0.19	0.0475	0.1075	2.22695	1.15507	0.440067	1
													ENSMUSG00000049202	4930515G13Rik	RIKEN cDNA 4930515G13 gene [Source:MGI Symbol;Acc:MGI:1922348]	492	0	0	0	0	0	0	0	0	0	0	1	0	1	1
													ENSMUSG00000104819	4930515G16Rik	RIKEN cDNA 4930515G16 gene [Source:MGI Symbol;Acc:MGI:1922320]	1256	0	0	0	0	0	0	0	0	0	0	1	0	1	1
													ENSMUSG00000085157	4930515L19Rik	RIKEN cDNA 4930515L19 gene [Source:MGI Symbol;Acc:MGI:1922383]	769	0	0	0	0	0	0	0	0	0	0	1	0	1	1
													ENSMUSG00000097504	4930516B21Rik	RIKEN cDNA 4930516B21 gene [Source:MGI Symbol;Acc:MGI:1922364]	1195	0.62	0.94	1.05	1.51	0.99	1.31	0.57	0.64	1.03	0.8775	0.84003	-0.251487	0.559661	0.95792
													ENSMUSG00000090219	4930516K23Rik	RIKEN cDNA 4930516K23 gene [Source:MGI Symbol;Acc:MGI:1924125]	945	0	0.01	0	0	0	0	0	0	0.0025	0	0.613822	-0.704108	0.842068	1
													ENSMUSG00000085496	4930517E11Rik	RIKEN cDNA 4930517E11 gene [Source:MGI Symbol;Acc:MGI:1921952]	1457	0	0	0	0	0	0	0	0	0	0	1	0	1	1
													ENSMUSG00000111246	4930517E14Rik	Riken cDNA 4930517E14 gene [Source:MGI Symbol;Acc:MGI:5608878]	2972	0.05	0.2	0.23	0.33	0.13	0.25	0.08	0.29	0.2025	0.1875	0.889138	-0.16952	0.778099	0.98164
													ENSMUSG00000108784	4930517G19Rik	RIKEN cDNA 4930517G19 gene [Source:MGI Symbol;Acc:MGI:1921977]	1676	0.03	0	0	0	0.03	0	0.03	0.07	0.0075	0.0325	3.25887	1.70437	0.440379	1
													ENSMUSG00000102880	4930517J16Rik	RIKEN cDNA 4930517J16 gene [Source:MGI Symbol;Acc:MGI:1921972]	1568	0	0	0	0	0	0	0	0	0	0	1	0	1	1
													ENSMUSG00000104225	4930517L18Rik	RIKEN cDNA 4930517L18 gene [Source:MGI Symbol;Acc:MGI:1925431]	482	0	0	0	0	0	0	0	0	0	0	1	0	1	1
													ENSMUSG00000116767	4930517M08Rik	RIKEN cDNA 4930517M08 gene [Source:MGI Symbol;Acc:MGI:1922367]	971	0	0	0	0	0	0	0	0	0	0	1	0	1	1
													ENSMUSG00000054391	4930517O19Rik	RIKEN cDNA 4930517O19 gene [Source:MGI Symbol;Acc:MGI:1922325]	603	0	0	0	0	0	0	0.13	0	0	0.0325	1.66851	0.738564	0.834449	1
													ENSMUSG00000092309	4930518C09Rik	RIKEN cDNA 4930518C09 gene [Source:MGI Symbol;Acc:MGI:1922330]	478	0	0	0	0	0	0	0	0	0	0	1	0	1	1
													ENSMUSG00000074629	4930518I15Rik	RIKEN cDNA 4930518I15 gene [Source:MGI Symbol;Acc:MGI:1921954]	1597	0.25	0.3	0.04	0.18	0.27	0.24	0.26	0.43	0.1925	0.3	1.43893	0.524998	0.462271	1
													ENSMUSG00000107924	4930518I17Rik	RIKEN cDNA 4930518I17 gene [Source:MGI Symbol;Acc:MGI:1922353]	656	0	0	0	0	0	0	0	0	0	0	1	0	1	1
													ENSMUSG00000103705	4930518J20Rik	RIKEN cDNA 4930518J20 gene [Source:MGI Symbol;Acc:MGI:1914839]	1478	0	0	0	0	0	0	0	0	0	0	1	0	1	1
													ENSMUSG00000110310	4930518J21Rik	RIKEN cDNA 4930518J21 gene [Source:MGI Symbol;Acc:MGI:1922373]	573	0	0	0	0	0	0	0	0	0	0	1	0	1	1
													ENSMUSG00000113652	4930518P08Rik	RIKEN cDNA 4930518P08 gene [Source:MGI Symbol;Acc:MGI:1918904]	1187	0	0	0	0	0	0	0	0	0	0	1	0	1	1
													ENSMUSG00000097627	4930519A11Rik	RIKEN cDNA 4930519A11 gene [Source:MGI Symbol;Acc:MGI:1921946]	1523	0	0	0	0	0	0	0	0	0	0	1	0	1	1
													ENSMUSG00000086263	4930519D14Rik	RIKEN cDNA 4930519D14 gene [Source:MGI Symbol;Acc:MGI:1922340]	1137	0	0	0	0	0	0	0	0	0	0	1	0	1	1
													ENSMUSG00000106865	4930519E07Rik	RIKEN cDNA 4930519E07 gene [Source:MGI Symbol;Acc:MGI:1921963]	1665	0	0	0	0	0	0	0	0	0	0	1	0	1	1
													ENSMUSG00000090126	4930519F09Rik	RIKEN cDNA 4930519F09 gene [Source:MGI Symbol;Acc:MGI:2149783]	1111	0	0	0	0	0	0	0	0	0	0	1	0	1	1
													ENSMUSG00000031325	4930519F16Rik	RIKEN cDNA 4930519F16 gene [Source:MGI Symbol;Acc:MGI:1922356]	2065	0	0	0	0	0	0	0	0	0	0	1	0	1	1
													ENSMUSG00000101584	4930519F24Rik	RIKEN cDNA 4930519F24 gene [Source:MGI Symbol;Acc:MGI:1922047]	579	0	0	0	0	0	0	0	0	0	0	1	0	1	1
													ENSMUSG00000029564	4930519G04Rik	RIKEN cDNA 4930519G04 gene [Source:MGI Symbol;Acc:MGI:1914843]	2092	0	0	0	0	0	0	0	0	0	0	1	0	1	1
													ENSMUSG00000105185	4930519H02Rik	RIKEN cDNA 4930519H02 gene [Source:MGI Symbol;Acc:MGI:1922308]	968	0	0	0	0	0	0	0	0	0	0	1	0	1	1
													ENSMUSG00000114953	4930519K11Rik	RIKEN cDNA 4930519K11 gene [Source:MGI Symbol;Acc:MGI:1925269]	1909	0	0.03	0.03	0	0	0	0	0	0.015	0	0.375241	-1.41411	0.688899	1
													ENSMUSG00000105652	4930519L02Rik	RIKEN cDNA 4930519L02 gene [Source:MGI Symbol;Acc:MGI:1922335]	619	0	0	0	0	0.13	0	0	0	0	0.0325	1.66851	0.738564	0.834449	1
													ENSMUSG00000097602	4930519P11Rik	RIKEN cDNA 4930519P11 gene [Source:MGI Symbol;Acc:MGI:1921971]	1628	0.07	0	0.07	0.14	0.19	0	0.1	0.03	0.07	0.08	0.757884	-0.399952	0.767424	1
													ENSMUSG00000112868	4930520K02Rik	RIKEN cDNA 4930520K02 gene [Source:MGI Symbol;Acc:MGI:1925429]	396	0	0	0	0	0	0	0	0	0	0	1	0	1	1
													ENSMUSG00000106127	4930520M14Rik	RIKEN cDNA 4930520M14 gene [Source:MGI Symbol;Acc:MGI:1925432]	701	0.43	0	0	0.11	0	0	0	0	0.135	0	0.143879	-2.79707	0.297244	1
													ENSMUSG00000074039	4930520O04Rik	RIKEN cDNA 4930520O04 gene [Source:MGI Symbol;Acc:MGI:1922366]	2660	0.57	0.76	0.19	1.18	1.45	0.41	0.7	1.05	0.675	0.9025	1.22668	0.294756	0.539776	0.956876
													ENSMUSG00000113463	4930520P13Rik	RIKEN cDNA 4930520P13 gene [Source:MGI Symbol;Acc:MGI:1922336]	505	0	0	0	0	0	0	0	0	0	0	1	0	1	1
													ENSMUSG00000101701	4930521E06Rik	RIKEN cDNA 4930521E06 gene [Source:MGI Symbol;Acc:MGI:1922316]	905	0.07	0	0	0	0	0	0	0	0.0175	0	0.613822	-0.704108	0.842068	1
													ENSMUSG00000112899	4930521O17Rik	RIKEN cDNA 4930521O17 gene [Source:MGI Symbol;Acc:MGI:1922317]	491	0	0	0	0	0	0	0	0	0	0	1	0	1	1
													ENSMUSG00000060491	4930522H14Rik	RIKEN cDNA 4930522H14 gene [Source:MGI Symbol;Acc:MGI:1914896]	854	0	0	0	0	0	0	0	0	0	0	1	0	1	1
													ENSMUSG00000072762	4930522L14Rik	RIKEN cDNA 4930522L14 gene [Source:MGI Symbol;Acc:MGI:1925270]	2001	0.28	0.59	0.18	0.11	0.34	0.69	0.64	1.62	0.29	0.8225	2.13434	1.09379	0.0305653	0.517945
													ENSMUSG00000029331	4930522N08Rik	RIKEN cDNA 4930522N08 gene [Source:MGI Symbol;Acc:MGI:1922344]	916	0	0	0	0	0	0	0	0	0	0	1	0	1	1
													ENSMUSG00000086947	4930522O17Rik	RIKEN cDNA 4930522O17 gene [Source:MGI Symbol;Acc:MGI:1925430]	447	0	0	0	0.24	0.75	0	0	0	0.06	0.1875	2.54683	1.3487	0.646932	1
													ENSMUSG00000090394	4930523C07Rik	RIKEN cDNA 4930523C07 gene [Source:MGI Symbol;Acc:MGI:1914897]	300	7.52	8.05	7.36	5.64	5.55	10.39	4.09	8.93	7.1425	7.24	0.990174	-0.0142455	0.913068	0.991769
													ENSMUSG00000115177	4930523O13Rik	RIKEN cDNA 4930523O13 gene [Source:MGI Symbol;Acc:MGI:1921976]	1300	0	0	0	0	0	0	0	0	0	0	1	0	1	1
													ENSMUSG00000020299	4930524B15Rik	RIKEN cDNA 4930524B15 gene [Source:MGI Symbol;Acc:MGI:1914842]	2000	0	0	0	0	0	0	0	0	0	0	1	0	1	1
													ENSMUSG00000107217	4930524B17Rik	RIKEN cDNA 4930524B17 gene [Source:MGI Symbol;Acc:MGI:1921975]	1870	0	0	0	0	0	0	0	0	0	0	1	0	1	1
													ENSMUSG00000115320	4930524C18Rik	RIKEN cDNA 4930524C18 gene [Source:MGI Symbol;Acc:MGI:1923072]	1895	0	0	0	0	0	0	0	0	0	0	1	0	1	1
													ENSMUSG00000118392	4930524O05Rik	RIKEN cDNA 4930524O05 gene [Source:MGI Symbol;Acc:MGI:1922346]	596	0	0	0	0	0	0	0	0	0	0	1	0	1	1
													ENSMUSG00000090207	4930524O07Rik	RIKEN cDNA 4930524O07 gene [Source:MGI Symbol;Acc:MGI:1915514]	2289	0.18	0.12	0.16	0.05	0.18	0.06	0.28	0.22	0.1275	0.185	1.5964	0.674819	0.469681	1
													ENSMUSG00000098627	4930524O08Rik	RIKEN cDNA 4930524O08 gene [Source:MGI Symbol;Acc:MGI:1921950]	2719	0	0	0	0	0	0	0	0	0	0	1	0	1	1
													ENSMUSG00000112497	4930525C09Rik	RIKEN cDNA 4930525C09 gene [Source:MGI Symbol;Acc:MGI:1925377]	677	0	0	0	0	0	0	0	0	0	0	1	0	1	1
													ENSMUSG00000097276	4930525G20Rik	RIKEN cDNA 4930525G20 gene [Source:MGI Symbol;Acc:MGI:2443505]	2987	0.18	0.05	0.05	0.05	0.04	0.09	0.03	0.05	0.0825	0.0525	0.633748	-0.65802	0.457141	1
													ENSMUSG00000085521	4930526A20Rik	RIKEN cDNA 4930526A20 gene [Source:MGI Symbol;Acc:MGI:3612449]	1628	0	0	0.03	0	0	0	0.07	0	0.0075	0.0175	1.01201	0.0172302	0.99611	1
													ENSMUSG00000087335	4930526F13Rik	RIKEN cDNA 4930526F13 gene [Source:MGI Symbol;Acc:MGI:1922443]	1721	0	0	0	0	0	0	0	0	0	0	1	0	1	1
													ENSMUSG00000114307	4930526H09Rik	RIKEN cDNA 4930526H09 gene [Source:MGI Symbol;Acc:MGI:1922389]	737	0	0	0	0	0	0	0	0	0	0	1	0	1	1
													ENSMUSG00000097091	4930526L06Rik	RIKEN cDNA 4930526L06 gene [Source:MGI Symbol;Acc:MGI:1922388]	1022	0.06	0	0	0	0	0	0	0	0.015	0	0.613822	-0.704108	0.842068	1
													ENSMUSG00000105251	4930526M16Rik	RIKEN cDNA 4930526M16 gene [Source:MGI Symbol;Acc:MGI:1922486]	954	0	0	0	0	0	0	0	0	0	0	1	0	1	1
													ENSMUSG00000086764	4930527A07Rik	RIKEN cDNA 4930527A07 gene [Source:MGI Symbol;Acc:MGI:1922444]	559	0	0	0	0	0	0	0	0	0	0	1	0	1	1
													ENSMUSG00000086971	4930527B05Rik	RIKEN cDNA 4930527B05 gene [Source:MGI Symbol;Acc:MGI:3588273]	602	0	0	0	0	0	0	0	0	0	0	1	0	1	1
													ENSMUSG00000085491	4930527E20Rik	RIKEN cDNA 4930527E20 gene [Source:MGI Symbol;Acc:MGI:1925448]	351	0	0	0	0	0	0	0	0	0	0	1	0	1	1
													ENSMUSG00000115324	4930527F14Rik	RIKEN cDNA 4930527F14 gene [Source:MGI Symbol;Acc:MGI:1914901]	762	0	0	0	0	0	0	0	0.39	0	0.0975	5.15841	2.36693	0.488701	1
													ENSMUSG00000117554	4930527G23Rik	RIKEN cDNA 4930527G23 gene [Source:MGI Symbol;Acc:MGI:1925449]	581	0	0	0	0	0	0	0	0	0	0	1	0	1	1
													ENSMUSG00000070489	4930527J03Rik	RIKEN cDNA 4930527J03 gene [Source:MGI Symbol;Acc:MGI:1922414]	594	0	0	0	0	0	0	0	0	0	0	1	0	1	1
													ENSMUSG00000097502	4930528D03Rik	RIKEN cDNA 4930528D03 gene [Source:MGI Symbol;Acc:MGI:1922473]	1348	0	0	0	0	0	0.1	0.05	0	0	0.0375	4.25553	2.08934	0.507631	1
													ENSMUSG00000084909	4930528G23Rik	RIKEN cDNA 4930528G23 gene [Source:MGI Symbol;Acc:MGI:1923081]	1723	0	0	0	0	0	0	0	0	0	0	1	0	1	1
													ENSMUSG00000107681	4930528H21Rik	RIKEN cDNA 4930528H21 gene [Source:MGI Symbol;Acc:MGI:1925284]	495	0	0	0	0	0	0	0	0	0	0	1	0	1	1
													ENSMUSG00000107012	4930528J11Rik	RIKEN cDNA 4930528J11 gene [Source:MGI Symbol;Acc:MGI:1922474]	3611	0	0.01	0	0.01	0	0.02	0	0	0.005	0.005	0.609317	-0.714735	0.803005	1
													ENSMUSG00000087309	4930528P14Rik	RIKEN cDNA 4930528P14 gene [Source:MGI Symbol;Acc:MGI:1925443]	509	0	0	0	0	0	0	0	0	0	0	1	0	1	1
													ENSMUSG00000086377	4930529C04Rik	RIKEN cDNA 4930529C04 gene [Source:MGI Symbol;Acc:MGI:1922392]	3534	0	0	0	0	0	0	0	0	0	0	1	0	1	1
													ENSMUSG00000085350	4930529I22Rik	RIKEN cDNA 4930529I22 gene [Source:MGI Symbol;Acc:MGI:1922481]	589	0	0	0	0	0	0	0	0	0	0	1	0	1	1
													ENSMUSG00000115271	4930529K09Rik	RIKEN cDNA 4930529K09 gene [Source:MGI Symbol;Acc:MGI:1922405]	1145	0	0	0	0	0	0	0	0	0	0	1	0	1	1
													ENSMUSG00000113906	4930529N20Rik	RIKEN cDNA 4930529N20 gene [Source:MGI Symbol;Acc:MGI:1922447]	639	0	0	0	0	0	0	0	0	0	0	1	0	1	1
													ENSMUSG00000097261	4930532G15Rik	RIKEN cDNA 4930532G15 gene [Source:MGI Symbol;Acc:MGI:1922432]	1457	0	0.12	0.07	0	0.04	0	0.15	0	0.0475	0.0475	1.02288	0.0326311	0.985723	1
													ENSMUSG00000112201	4930532I03Rik	RIKEN cDNA 4930532I03 gene [Source:MGI Symbol;Acc:MGI:1923083]	1724	0	0	0	0	0	0	0	0	0	0	1	0	1	1
													ENSMUSG00000100221	4930532M18Rik	RIKEN cDNA 4930532M18 gene [Source:MGI Symbol;Acc:MGI:1922483]	534	0	0	0	0	0	0	0	0	0	0	1	0	1	1
													ENSMUSG00000084798	4930533B01Rik	RIKEN cDNA 4930533B01 gene [Source:MGI Symbol;Acc:MGI:1922416]	1029	0	0	0	0	0	0	0	0	0	0	1	0	1	1
													ENSMUSG00000099491	4930533D04Rik	RIKEN cDNA 4930533D04 gene [Source:MGI Symbol;Acc:MGI:1922427]	788	0	0	0	0	0	0	0	0	0	0	1	0	1	1
													ENSMUSG00000093535	4930533I22Rik	RIKEN cDNA 4930533I22 gene [Source:MGI Symbol;Acc:MGI:3612486]	2564	0	0	0	0	0	0	0	0	0	0	1	0	1	1
													ENSMUSG00000047692	4930533K18Rik	RIKEN cDNA 4930533K18 gene [Source:MGI Symbol;Acc:MGI:1922439]	1307	0	0	0	0	0	0.06	0.05	0.05	0	0.04	4.10649	2.03791	0.469637	1
													ENSMUSG00000104236	4930533L02Rik	RIKEN cDNA 4930533L02 gene [Source:MGI Symbol;Acc:MGI:1922457]	1160	0	0	0	0	0	0	0	0	0	0	1	0	1	1
													ENSMUSG00000108803	4930533N22Rik	RIKEN cDNA 4930533N22 gene [Source:MGI Symbol;Acc:MGI:1922455]	3509	1.07	1.35	1.57	1.42	1.64	1.47	1.74	1.68	1.3525	1.6325	1.19577	0.257943	0.160092	0.814988
													ENSMUSG00000100589	4930533P14Rik	RIKEN cDNA 4930533P14 gene [Source:MGI Symbol;Acc:MGI:1922409]	583	0	0	0	0	0	0	0	0	0	0	1	0	1	1
													ENSMUSG00000097761	4930534D22Rik	RIKEN cDNA 4930534D22 gene [Source:MGI Symbol;Acc:MGI:1925437]	2715	0.02	0	0	0.05	0.02	0	0	0	0.0175	0.005	0.405904	-1.30079	0.617737	1
													ENSMUSG00000111544	4930534H03Rik	RIKEN cDNA 4930534H03 gene [Source:MGI Symbol;Acc:MGI:1922441]	1669	0.07	0.07	0.03	0.03	0.07	0.04	0.06	0.08	0.05	0.0625	1.1688	0.225023	0.853796	1
													ENSMUSG00000116607	4930534H18Rik	RIKEN cDNA 4930534H18 gene [Source:MGI Symbol;Acc:MGI:1915424]	662	0	0	0	0	0	0	0	0	0	0	1	0	1	1
													ENSMUSG00000102677	4930535E02Rik	RIKEN cDNA 4930535E02 gene [Source:MGI Symbol;Acc:MGI:1922468]	655	0	0	0	0	0	0	0	0	0	0	1	0	1	1
													ENSMUSG00000118014	4930535F04Rik	RIKEN cDNA 4930535F04 gene [Source:MGI Symbol;Acc:MGI:1922433]	1513	0	0	0	0	0	0	0	0	0	0	1	0	1	1
													ENSMUSG00000104201	4930535G08Rik	RIKEN cDNA 4930535G08 gene [Source:MGI Symbol;Acc:MGI:1925283]	425	0	0	0	0	0	0	0	0	0	0	1	0	1	1
													ENSMUSG00000093619	4930535L15Rik	RIKEN cDNA 4930535L15 gene [Source:MGI Symbol;Acc:MGI:1925277]	536	0	0	0	0	0	0	0	0	0	0	1	0	1	1
													ENSMUSG00000098360	4930535O05Rik	RIKEN cDNA 4930535O05 gene [Source:MGI Symbol;Acc:MGI:1922487]	419	0	0	0	0	0	0	0	0	0	0	1	0	1	1
													ENSMUSG00000105350	4930537H20Rik	RIKEN cDNA 4930537H20 gene [Source:MGI Symbol;Acc:MGI:1923075]	1683	0	0	0	0	0	0	0	0.03	0	0.0075	1.66851	0.738564	0.834449	1
													ENSMUSG00000085516	4930538E20Rik	RIKEN cDNA 4930538E20 gene [Source:MGI Symbol;Acc:MGI:1925450]	546	0	0	0	0	0	0	0	0	0	0	1	0	1	1
													ENSMUSG00000115719	4930538L07Rik	RIKEN cDNA 4930538L07 gene [Source:MGI Symbol;Acc:MGI:1925279]	1494	0	0	0	0	0	0	0	0	0	0	1	0	1	1
													ENSMUSG00000105765	4930539C22Rik	RIKEN cDNA 4930539C22 gene [Source:MGI Symbol;Acc:MGI:1922458]	970	0	0	0	0	0	0	0	0	0	0	1	0	1	1
													ENSMUSG00000097032	4930539J05Rik	RIKEN cDNA 4930539J05 gene [Source:MGI Symbol;Acc:MGI:1922477]	1406	0.13	0.08	0.17	0.18	0.46	0.21	0.29	0.38	0.14	0.335	2.27135	1.18355	0.234323	1
													ENSMUSG00000103116	4930539M17Rik	RIKEN cDNA 4930539M17 gene [Source:MGI Symbol;Acc:MGI:1922399]	846	0	0	0	0	0	0	0	0	0	0	1	0	1	1
													ENSMUSG00000103407	4930540E01Rik	RIKEN cDNA 4930540E01 gene [Source:MGI Symbol;Acc:MGI:1922424]	1146	0	0	0	0	0	0	0	0	0	0	1	0	1	1
													ENSMUSG00000115047	4930540I17Rik	RIKEN cDNA 4930540I17 gene [Source:MGI Symbol;Acc:MGI:1925442]	482	0	0	0	0	0	0	0	0	0	0	1	0	1	1
													ENSMUSG00000111299	4930540M03Rik	RIKEN cDNA 4930540M03 gene [Source:MGI Symbol;Acc:MGI:1925275]	437	0	0	0	0	0	0	0	0	0	0	1	0	1	1
													ENSMUSG00000097831	4930540M05Rik	RIKEN cDNA 4930540M05 gene [Source:MGI Symbol;Acc:MGI:2148236]	2068	0	0	0	0	0	0	0	0.05	0	0.0125	2.67735	1.42081	0.687505	1
													ENSMUSG00000117791	4930541O19Rik	RIKEN cDNA 4930541O19 gene [Source:MGI Symbol;Acc:MGI:2686459]	302	0	0	0	0	0	0	0	0	0	0	1	0	1	1
													ENSMUSG00000090724	4930542C12Rik	RIKEN cDNA 4930542C12 gene [Source:MGI Symbol;Acc:MGI:1914898]	1203	0	0	0	0	0	0	0	0	0	0	1	0	1	1
													ENSMUSG00000048628	4930542C16Rik	RIKEN cDNA 4930542C16 gene [Source:MGI Symbol;Acc:MGI:1922413]	1207	0	0	0	0	0	0	0	0	0	0	1	0	1	1
													ENSMUSG00000116848	4930542D17Rik	RIKEN cDNA 4930542D17 gene [Source:MGI Symbol;Acc:MGI:1922461]	1362	0	0	0	0	0	0	0	0	0	0	1	0	1	1
													ENSMUSG00000117085	4930542M03Rik	RIKEN cDNA 4930542M03 gene [Source:MGI Symbol;Acc:MGI:1922404]	615	0	0	0	0	0	0	0	0	0	0	1	0	1	1
													ENSMUSG00000110009	4930543E12Rik	RIKEN cDNA 4930543E12 gene [Source:MGI Symbol;Acc:MGI:1922489]	1429	0	0	0	0	0	0	0	0	0	0	1	0	1	1
													ENSMUSG00000116171	4930543I03Rik	RIKEN cDNA 4930543I03 gene [Source:MGI Symbol;Acc:MGI:1922410]	729	0	0	0	0	0	0	0	0	0	0	1	0	1	1
													ENSMUSG00000112537	4930543I11Rik	RIKEN cDNA 4930543I11 gene [Source:MGI Symbol;Acc:MGI:1922475]	959	0	0	0	0	0	0	0	0	0	0	1	0	1	1
													ENSMUSG00000110799	4930543K20Rik	RIKEN cDNA 4930543K20 gene [Source:MGI Symbol;Acc:MGI:1925274]	355	0	0	0	0	0	0	0	0	0	0	1	0	1	1
													ENSMUSG00000110037	4930543N07Rik	RIKEN cDNA 4930543N07 gene [Source:MGI Symbol;Acc:MGI:1922437]	1364	0	0	0	0	0	0	0	0	0	0	1	0	1	1
													ENSMUSG00000087279	4930544D05Rik	RIKEN cDNA 4930544D05 gene [Source:MGI Symbol;Acc:MGI:2148639]	755	0	0	0	0	0	0	0	0	0	0	1	0	1	1
													ENSMUSG00000115062	4930544F09Rik	RIKEN cDNA 4930544F09 gene [Source:MGI Symbol;Acc:MGI:1922448]	1724	0.03	0	0	0	0	0	0	0	0.0075	0	0.613822	-0.704108	0.842068	1
													ENSMUSG00000036463	4930544G11Rik	RIKEN cDNA 4930544G11 gene [Source:MGI Symbol;Acc:MGI:1914903]	1406	0	0	0	0	0	0	0	0	0	0	1	0	1	1
													ENSMUSG00000097071	4930544I03Rik	RIKEN cDNA 4930544I03 gene [Source:MGI Symbol;Acc:MGI:1925447]	1276	0	0	0	0	0	0	0	0	0	0	1	0	1	1
													ENSMUSG00000073803	4930544L04Rik	RIKEN cDNA 4930544L04 gene [Source:MGI Symbol;Acc:MGI:1926057]	3204	0	0	0	0	0	0	0	0	0	0	1	0	1	1
													ENSMUSG00000051758	4930544M13Rik	RIKEN cDNA 4930544M13 gene [Source:MGI Symbol;Acc:MGI:1922411]	1403	0	0	0	0	0	0	0	0	0	0	1	0	1	1
													ENSMUSG00000117615	4930545E07Rik	RIKEN cDNA 4930545E07 gene [Source:MGI Symbol;Acc:MGI:1922412]	862	0	0	0	0	0	0	0	0	0	0	1	0	1	1
													ENSMUSG00000112157	4930545H06Rik	RIKEN cDNA 4930545H06 gene [Source:MGI Symbol;Acc:MGI:1922398]	763	0	0	0	0	0	0	0	0	0	0	1	0	1	1
													ENSMUSG00000111054	4930545L08Rik	RIKEN cDNA 4930545L08 gene [Source:MGI Symbol;Acc:MGI:1925278]	566	0	0	0	0	0	0	0	0	0	0	1	0	1	1
													ENSMUSG00000085247	4930545L23Rik	RIKEN cDNA 4930545L23 gene [Source:MGI Symbol;Acc:MGI:1926055]	2502	0	0	0	0	0	0	0	0.04	0	0.01	2.67735	1.42081	0.687505	1
													ENSMUSG00000024546	4930546C10Rik	RIKEN cDNA 4930546C10 gene [Source:MGI Symbol;Acc:MGI:1926181]	2322	0	0	0	0	0	0	0	0	0	0	1	0	1	1
													ENSMUSG00000111767	4930546K05Rik	RIKEN cDNA 4930546K05 gene [Source:MGI Symbol;Acc:MGI:1925444]	3539	0.01	0	0	0	0	0	0.01	0.04	0.0025	0.0125	3.19319	1.675	0.496663	1
													ENSMUSG00000086687	4930547E08Rik	RIKEN cDNA 4930547E08 gene [Source:MGI Symbol;Acc:MGI:1925281]	541	0	0	0	0	0	0	0	0	0	0	1	0	1	1
													ENSMUSG00000116894	4930547E14Rik	RIKEN cDNA 4930547E14 gene [Source:MGI Symbol;Acc:MGI:1922395]	599	0	0	0	0	0	0	0	0	0	0	1	0	1	1
													ENSMUSG00000112957	4930547H16Rik	RIKEN cDNA 4930547H16 gene [Source:MGI Symbol;Acc:MGI:1922528]	907	0	0	0	0	0	0	0	0	0	0	1	0	1	1
													ENSMUSG00000097890	4930547M16Rik	RIKEN cDNA 4930547M16 gene [Source:MGI Symbol;Acc:MGI:1922549]	2400	0	0	0	0.12	0	0	0.08	0.02	0.03	0.025	4.10894	2.03877	0.384041	1
													ENSMUSG00000051198	4930548G14Rik	RIKEN cDNA 4930548G14 gene [Source:MGI Symbol;Acc:MGI:1922531]	1185	0	0	0	0	0	0	0	0	0	0	1	0	1	1
													ENSMUSG00000029138	4930548H24Rik	RIKEN cDNA 4930548H24 gene [Source:MGI Symbol;Acc:MGI:1914906]	1641	0	0	0	0	0	0	0	0	0	0	1	0	1	1
													ENSMUSG00000116615	4930548J01Rik	RIKEN cDNA 4930548J01 gene [Source:MGI Symbol;Acc:MGI:1925293]	731	0	0	0	0	0	0	0	0	0	0	1	0	1	1
													ENSMUSG00000086257	4930548K13Rik	RIKEN cDNA 4930548K13 gene [Source:MGI Symbol;Acc:MGI:1922610]	561	0	0	0	0	0	0	0	0	0	0	1	0	1	1
													ENSMUSG00000114048	4930549C15Rik	RIKEN cDNA 4930549C15 gene [Source:MGI Symbol;Acc:MGI:1922493]	1260	0	0	0	0	0	0	0	0	0	0	1	0	1	1
													ENSMUSG00000118134	4930549G23Rik	RIKEN cDNA 4930549G23 gene [Source:MGI Symbol;Acc:MGI:1922536]	585	0	0	0	0	0	0	0	0	0	0	1	0	1	1
													ENSMUSG00000116984	4930549P19Rik	RIKEN cDNA 4930549P19 gene [Source:MGI Symbol;Acc:MGI:1922614]	2172	0	0	0	0	0	0	0	0	0	0	1	0	1	1
													ENSMUSG00000005131	4930550C14Rik	RIKEN cDNA 4930550C14 gene [Source:MGI Symbol;Acc:MGI:1922561]	1237	0	0.32	0.15	0.05	0	0.17	0	0.06	0.13	0.0575	0.204832	-2.28748	0.167402	1
													ENSMUSG00000097361	4930550C17Rik	RIKEN cDNA 4930550C17 gene [Source:MGI Symbol;Acc:MGI:1922495]	1411	0	0	0	0	0	0	0	0	0	0	1	0	1	1
													ENSMUSG00000112108	4930551I15Rik	RIKEN cDNA 4930551I15 gene [Source:MGI Symbol;Acc:MGI:1922563]	2143	0	0	0	0	0	0	0	0	0	0	1	0	1	1
													ENSMUSG00000116674	4930551I23Rik	RIKEN cDNA 4930551I23 gene [Source:MGI Symbol;Acc:MGI:1922564]	976	0	0	0	0	0	0	0	0	0	0	1	0	1	1
													ENSMUSG00000085377	4930551L18Rik	RIKEN cDNA 4930551L18 gene [Source:MGI Symbol;Acc:MGI:1922511]	700	0	0	0	0	0	0	0	0	0	0	1	0	1	1
													ENSMUSG00000086430	4930551O13Rik	RIKEN cDNA 4930551O13 gene [Source:MGI Symbol;Acc:MGI:1922513]	1065	0.18	0.17	0.06	0.12	0.42	0.63	0.17	0.06	0.1325	0.32	2.39819	1.26195	0.188805	1
													ENSMUSG00000116907	4930553E22Rik	RIKEN cDNA 4930553E22 gene [Source:MGI Symbol;Acc:MGI:1922497]	539	0	0	0	0	0	0	0	0	0	0	1	0	1	1
													ENSMUSG00000105483	4930553I04Rik	RIKEN cDNA 4930553I04 gene [Source:MGI Symbol;Acc:MGI:1922494]	670	0	0	0	0	0	0	0	0	0	0	1	0	1	1
													ENSMUSG00000111165	4930553I21Rik	RIKEN cDNA 4930553I21 gene [Source:MGI Symbol;Acc:MGI:1922603]	580	0	0	0	0	0	0	0	0	0	0	1	0	1	1
													ENSMUSG00000116983	4930553J12Rik	RIKEN cDNA 4930553J12 gene [Source:MGI Symbol;Acc:MGI:1922601]	953	0	0	0	0	0	0	0	0	0	0	1	0	1	1
													ENSMUSG00000054351	4930553M12Rik	RIKEN cDNA 4930553M12 gene [Source:MGI Symbol;Acc:MGI:1922496]	1148	0	0	0	0	0	0	0	0	0	0	1	0	1	1
													ENSMUSG00000106791	4930553P18Rik	RIKEN cDNA 4930553P18 gene [Source:MGI Symbol;Acc:MGI:1922605]	1659	0	0.03	0.13	0.14	0	0.07	0.16	0.16	0.075	0.0975	1.35115	0.43419	0.718347	1
													ENSMUSG00000099724	4930554C24Rik	RIKEN cDNA 4930554C24 gene [Source:MGI Symbol;Acc:MGI:1922503]	1346	0	0	0	0.15	0	0	0.05	0.05	0.0375	0.025	0.673301	-0.570677	0.820939	1
													ENSMUSG00000106359	4930554G22Rik	RIKEN cDNA 4930554G22 gene [Source:MGI Symbol;Acc:MGI:1922590]	686	0	0	0	0	0	0	0	0	0	0	1	0	1	1
													ENSMUSG00000085452	4930554G24Rik	RIKEN cDNA 4930554G24 gene [Source:MGI Symbol;Acc:MGI:1922530]	1603	0	0	0	0	0	0	0	0	0	0	1	0	1	1
													ENSMUSG00000097682	4930554H23Rik	RIKEN cDNA 4930554H23 gene [Source:MGI Symbol;Acc:MGI:1924881]	2542	0	0	0	0	0	0	0	0	0	0	1	0	1	1
													ENSMUSG00000118047	4930554I06Rik	RIKEN cDNA 4930554I06 gene [Source:MGI Symbol;Acc:MGI:1922604]	1053	0	0	0	0	0	0	0	0	0	0	1	0	1	1
													ENSMUSG00000106157	4930555A03Rik	RIKEN cDNA 4930555A03 gene [Source:MGI Symbol;Acc:MGI:1922587]	1556	0.71	1.41	0.89	1.1	0.48	1.3	1.35	0.55	1.0275	0.92	0.92412	-0.113848	0.817868	0.982211
													ENSMUSG00000086396	4930555B11Rik	RIKEN cDNA 4930555B11 gene [Source:MGI Symbol;Acc:MGI:1922529]	1533	0	0	0	0	0	0	0	0	0	0	1	0	1	1
													ENSMUSG00000085619	4930555B12Rik	RIKEN cDNA 4930555B12 gene [Source:MGI Symbol;Acc:MGI:1925336]	283	0	0	0	0	0	0	0	0	0	0	1	0	1	1
													ENSMUSG00000031559	4930555F03Rik	RIKEN cDNA 4930555F03 gene [Source:MGI Symbol;Acc:MGI:1922609]	3604	0	0.01	0.01	0	0	0	0	0	0.005	0	0.375241	-1.41411	0.688899	1
													ENSMUSG00000096197	4930555G01Rik	RIKEN cDNA 4930555G01 gene [Source:MGI Symbol;Acc:MGI:1922055]	609	0	0	0	0	0	0	0	0	0	0	1	0	1	1
													ENSMUSG00000112213	4930555G07Rik	RIKEN cDNA 4930555G07 gene [Source:MGI Symbol;Acc:MGI:1922532]	750	0	0	0	0	0.51	0	0	0	0	0.1275	5.60621	2.48703	0.453388	1
													ENSMUSG00000113329	4930555G21Rik	RIKEN cDNA 4930555G21 gene [Source:MGI Symbol;Acc:MGI:1922502]	537	0	0	0	0	0	0	0	0	0	0	1	0	1	1
													ENSMUSG00000048559	4930555K19Rik	RIKEN cDNA 4930555K19 gene [Source:MGI Symbol;Acc:MGI:1922612]	382	0	0	0	0	0	0	0	0	0	0	1	0	1	1
													ENSMUSG00000093557	4930555M17Rik	RIKEN cDNA 4930555M17 gene [Source:MGI Symbol;Acc:MGI:1925289]	402	0	0	0	0	0	0	0	0	0	0	1	0	1	1
													ENSMUSG00000085676	4930555O08Rik	RIKEN cDNA 4930555O08 gene [Source:MGI Symbol;Acc:MGI:1922569]	668	0	0	0	0	0	0	0	0	0	0	1	0	1	1
													ENSMUSG00000116586	4930556C24Rik	RIKEN cDNA 4930556C24 gene [Source:MGI Symbol;Acc:MGI:1922560]	904	0	0	0	0	0	0	0	0	0	0	1	0	1	1
													ENSMUSG00000085522	4930556G01Rik	RIKEN cDNA 4930556G01 gene [Source:MGI Symbol;Acc:MGI:1922582]	891	0	0	0	0	0	0	0	0	0	0	1	0	1	1
													ENSMUSG00000101764	4930556G22Rik	RIKEN cDNA 4930556G22 gene [Source:MGI Symbol;Acc:MGI:1925457]	741	0	0	0	0	0	0	0	0	0	0	1	0	1	1
													ENSMUSG00000114190	4930556H04Rik	RIKEN cDNA 4930556H04 gene [Source:MGI Symbol;Acc:MGI:1923092]	1675	0	0.16	0.03	0.07	0.07	0.04	0.13	0.26	0.065	0.125	1.85541	0.891735	0.428144	1
													ENSMUSG00000089767	4930556I23Rik	RIKEN cDNA 4930556I23 gene [Source:MGI Symbol;Acc:MGI:1922520]	560	0	0	0	0	0	0	0	0	0	0	1	0	1	1
													ENSMUSG00000115656	4930556J02Rik	RIKEN cDNA 4930556J02 gene [Source:MGI Symbol;Acc:MGI:1922599]	3076	0	0	0	0	0	0	0	0	0	0	1	0	1	1
													ENSMUSG00000034493	4930556J24Rik	RIKEN cDNA 4930556J24 gene [Source:MGI Symbol;Acc:MGI:1922592]	1220	0	0	0	0	0	0	0	0	0	0	1	0	1	1
													ENSMUSG00000086800	4930556L07Rik	RIKEN cDNA 4930556L07 gene [Source:MGI Symbol;Acc:MGI:1922533]	1490	0	0	0	0	0	0	0	0	0	0	1	0	1	1
													ENSMUSG00000096971	4930556M19Rik	RIKEN cDNA 4930556M19 gene [Source:MGI Symbol;Acc:MGI:1922509]	2787	0.26	0.55	0.31	0.18	0.46	0.21	0.62	0.32	0.325	0.4025	1.10542	0.144594	0.768155	0.981479
													ENSMUSG00000111924	4930556N09Rik	RIKEN cDNA 4930556N09 gene [Source:MGI Symbol;Acc:MGI:1922551]	1015	0	0	0	0	0	0	0	0	0	0	1	0	1	1
													ENSMUSG00000092399	4930556N13Rik	RIKEN cDNA 4930556N13 gene [Source:MGI Symbol;Acc:MGI:1922535]	1034	0	0	0.11	0	0	0	0	0.24	0.0275	0.06	1.93989	0.955977	0.722648	1
													ENSMUSG00000106191	4930557B06Rik	RIKEN cDNA 4930557B06 gene [Source:MGI Symbol;Acc:MGI:1922593]	381	0	0	0	0	0	0	0	0	0	0	1	0	1	1
													ENSMUSG00000115266	4930557F08Rik	RIKEN cDNA 4930557F08 gene [Source:MGI Symbol;Acc:MGI:1922556]	441	0	0	0	0	0	0	0	0	0	0	1	0	1	1
													ENSMUSG00000085488	4930557F10Rik	RIKEN cDNA 4930557F10 gene [Source:MGI Symbol;Acc:MGI:1922572]	630	0	0	0	0	0	0	0	0	0	0	1	0	1	1
													ENSMUSG00000106902	4930557J02Rik	RIKEN cDNA 4930557J02 gene [Source:MGI Symbol;Acc:MGI:1922607]	1075	0	0	0	0	0	0	0	0	0	0	1	0	1	1
													ENSMUSG00000108034	4930557K07Rik	RIKEN cDNA 4930557K07 gene [Source:MGI Symbol;Acc:MGI:1925452]	363	0	0.79	0	0	0	0	0	0	0.1975	0	0.366709	-1.44729	0.681835	1
													ENSMUSG00000105734	4930558C23Rik	RIKEN cDNA 4930558C23 gene [Source:MGI Symbol;Acc:MGI:1914904]	731	0	0	0	0	0	0	0	0	0	0	1	0	1	1
													ENSMUSG00000106506	4930558F17Rik	RIKEN cDNA 4930558F17 gene [Source:MGI Symbol;Acc:MGI:1922580]	786	0	0	0	0	0	0	0	0	0	0	1	0	1	1
													ENSMUSG00000086244	4930558G05Rik	RIKEN cDNA 4930558G05 gene [Source:MGI Symbol;Acc:MGI:1922524]	494	0	0	0	0	0	0	0	0	0	0	1	0	1	1
													ENSMUSG00000097519	4930558J18Rik	RIKEN cDNA 4930558J18 gene [Source:MGI Symbol;Acc:MGI:1922573]	2052	0	0	0	0	0	0	0	0.05	0	0.0125	2.67735	1.42081	0.687505	1
													ENSMUSG00000075029	4930558J22Rik	RIKEN cDNA 4930558J22 gene [Source:MGI Symbol;Acc:MGI:3590517]	1480	0	0	0.04	0	0.08	0	0	0	0.01	0.02	1.70801	0.772319	0.812316	1
													ENSMUSG00000086277	4930558K02Rik	RIKEN cDNA 4930558K02 gene [Source:MGI Symbol;Acc:MGI:1922618]	983	0	0	0	0	0	0	0	0	0	0	1	0	1	1
													ENSMUSG00000100431	4930558N11Rik	RIKEN cDNA 4930558N11 gene [Source:MGI Symbol;Acc:MGI:1925461]	1180	0.05	0	0.05	0	0	0	0	0	0.025	0	0.375241	-1.41411	0.688899	1
													ENSMUSG00000113164	4930559C10Rik	RIKEN cDNA 4930559C10 gene [Source:MGI Symbol;Acc:MGI:1922545]	649	0	0	0	0	0	0	0	0	0	0	1	0	1	1
													ENSMUSG00000109445	4930560O18Rik	RIKEN cDNA 4930560O18 gene [Source:MGI Symbol;Acc:MGI:1923088]	1595	0	0	0.03	0.07	0	0	0	0	0.025	0	0.25329	-1.98114	0.539408	1
													ENSMUSG00000086945	4930562A09Rik	RIKEN cDNA 4930562A09 gene [Source:MGI Symbol;Acc:MGI:1922553]	734	0	0	0	0	0	0	0	0	0	0	1	0	1	1
													ENSMUSG00000022518	4930562C15Rik	RIKEN cDNA 4930562C15 gene [Source:MGI Symbol;Acc:MGI:1926059]	3824	0	0	0.21	0.28	0.35	0.18	0	0.22	0.1225	0.1875	1.44696	0.53303	0.726416	1
													ENSMUSG00000086608	4930562D21Rik	RIKEN cDNA 4930562D21 gene [Source:MGI Symbol;Acc:MGI:1922574]	1750	0	0	0	0	0	0	0	0	0	0	1	0	1	1
													ENSMUSG00000026729	4930562F07Rik	RIKEN cDNA 4930562F07 gene [Source:MGI Symbol;Acc:MGI:1922505]	830	0.11	0	0	0.1	0	0.49	0	0.43	0.0525	0.23	5.00945	2.32465	0.202463	1
													ENSMUSG00000104014	4930562F17Rik	RIKEN cDNA 4930562F17 gene [Source:MGI Symbol;Acc:MGI:1922506]	960	0	0	0	0	0.14	0	0	0	0	0.035	2.81798	1.49466	0.671924	1
													ENSMUSG00000097387	4930563E18Rik	RIKEN cDNA 4930563E18 gene [Source:MGI Symbol;Acc:MGI:1922620]	1553	0.04	0.04	0	0.04	0	0	0	0.04	0.03	0.01	0.404151	-1.30703	0.582024	1
													ENSMUSG00000053574	4930563E22Rik	RIKEN cDNA 4930563E22 gene [Source:MGI Symbol;Acc:MGI:1922554]	1427	0.16	0.34	0.16	0.26	0	0.3	0.02	0.09	0.23	0.1025	0.512533	-0.964285	0.293342	1
													ENSMUSG00000105773	4930563F08Rik	RIKEN cDNA 4930563F08 gene [Source:MGI Symbol;Acc:MGI:1922619]	515	0	0	0	0	0	0	0	0	0	0	1	0	1	1
													ENSMUSG00000107656	4930563H07Rik	RIKEN cDNA 4930563H07 gene [Source:MGI Symbol;Acc:MGI:1922597]	628	0	0	0	0	0	0	0	0	0	0	1	0	1	1
													ENSMUSG00000086112	4930563I02Rik	RIKEN cDNA 4930563I02 gene [Source:MGI Symbol;Acc:MGI:1914909]	971	0	0	0	0	0	0	0	0	0	0	1	0	1	1
													ENSMUSG00000112141	4930563J15Rik	RIKEN cDNA 4930563J15 gene [Source:MGI Symbol;Acc:MGI:1922576]	3468	0	0	0	0	0	0	0	0	0	0	1	0	1	1
													ENSMUSG00000050702	4930563M21Rik	RIKEN cDNA 4930563M21 gene [Source:MGI Symbol;Acc:MGI:1922508]	1891	0	0	0	0	0	0	0	0	0	0	1	0	1	1
													ENSMUSG00000116554	4930563N14Rik	RIKEN cDNA 4930563N14 gene [Source:MGI Symbol;Acc:MGI:1914918]	1042	0	0	0	0	0	0	0	0	0	0	1	0	1	1
													ENSMUSG00000117326	4930564C03Rik	RIKEN cDNA 4930564C03 gene [Source:MGI Symbol;Acc:MGI:1922591]	526	0	0	0	0	0	0	0	0	0	0	1	0	1	1
													ENSMUSG00000051788	4930564D02Rik	RIKEN cDNA 4930564D02 gene [Source:MGI Symbol;Acc:MGI:1922519]	737	0	0	0	0	0	0	0	0	0	0	1	0	1	1
													ENSMUSG00000104004	4930565D16Rik	RIKEN cDNA 4930565D16 gene [Source:MGI Symbol;Acc:MGI:1922559]	1112	0	0	0	0	0	0	0	0	0	0	1	0	1	1
													ENSMUSG00000084834	4930565N06Rik	RIKEN cDNA 4930565N06 gene [Source:MGI Symbol;Acc:MGI:1915556]	2416	0.11	0.26	0.12	0.04	0.11	0.05	0.08	0.09	0.1325	0.0825	0.604205	-0.726891	0.359649	1
													ENSMUSG00000107142	4930566F21Rik	RIKEN cDNA 4930566F21 gene [Source:MGI Symbol;Acc:MGI:1923094]	1535	0	0.04	0.05	0	0	0	0	0.06	0.0225	0.015	0.673875	-0.569447	0.820774	1
													ENSMUSG00000102322	4930566N20Rik	RIKEN cDNA 4930566N20 gene [Source:MGI Symbol;Acc:MGI:1923174]	1199	0	0	0	0	0	0	0	0	0	0	1	0	1	1
													ENSMUSG00000110629	4930567H12Rik	RIKEN cDNA 4930567H12 gene [Source:MGI Symbol;Acc:MGI:1923181]	955	0	0.07	0.06	0	0.4	0	0	0.07	0.0325	0.1175	3.06729	1.61696	0.42646	1
													ENSMUSG00000073141	4930567H17Rik	RIKEN cDNA 4930567H17 gene [Source:MGI Symbol;Acc:MGI:3588249]	840	0	0	0	0	0	0	0	0	0	0	1	0	1	1
													ENSMUSG00000116982	4930567J20Rik	RIKEN cDNA 4930567J20 gene [Source:MGI Symbol;Acc:MGI:1925471]	729	0	0	0	0	0	0	0	0	0	0	1	0	1	1
													ENSMUSG00000109382	4930567K12Rik	RIKEN cDNA 4930567K12 gene [Source:MGI Symbol;Acc:MGI:1923095]	1281	0	0	0	0	0	0	0	0	0	0	1	0	1	1
													ENSMUSG00000112730	4930567K20Rik	RIKEN cDNA 4930567K20 gene [Source:MGI Symbol;Acc:MGI:1925306]	646	0	0	0	0	0	0	0	0	0	0	1	0	1	1
													ENSMUSG00000101223	4930568A12Rik	RIKEN cDNA 4930568A12 gene [Source:MGI Symbol;Acc:MGI:1923133]	926	0	0	0	0	0	0	0	0	0	0	1	0	1	1
													ENSMUSG00000104638	4930568A13Rik	RIKEN cDNA 4930568A13 gene [Source:MGI Symbol;Acc:MGI:1923152]	1061	0	0	0	0	0	0	0	0	0	0	1	0	1	1
													ENSMUSG00000026882	4930568D16Rik	RIKEN cDNA 4930568D16 gene [Source:MGI Symbol;Acc:MGI:1923109]	1227	0	0	0	0	0	0	0	0	0	0	1	0	1	1
													ENSMUSG00000111830	4930568E12Rik	RIKEN cDNA 4930568E12 gene [Source:MGI Symbol;Acc:MGI:1925469]	781	0	0	0	0	0	0	0	0	0	0	1	0	1	1
													ENSMUSG00000102408	4930568G15Rik	RIKEN cDNA 4930568G15 gene [Source:MGI Symbol;Acc:MGI:1923107]	3218	0	0	0	0	0	0	0	0	0	0	1	0	1	1
													ENSMUSG00000041512	4930569F06Rik	RIKEN cDNA 4930569F06 gene [Source:MGI Symbol;Acc:MGI:1925305]	433	0	0	0	0	0	0	0	0	0	0	1	0	1	1
													ENSMUSG00000115337	4930570B17Rik	RIKEN cDNA 4930570B17 gene [Source:MGI Symbol;Acc:MGI:1923191]	1221	0	0	0	0	0	0	0	0	0	0	1	0	1	1
													ENSMUSG00000084875	4930570D08Rik	RIKEN cDNA 4930570D08 gene [Source:MGI Symbol;Acc:MGI:1925475]	196	0	0	0	0	0	0	0	0	0	0	1	0	1	1
													ENSMUSG00000116786	4930570E03Rik	RIKEN cDNA 4930570E03 gene [Source:MGI Symbol;Acc:MGI:1926062]	2211	0	0	0	0	0	0	0	0	0	0	1	0	1	1
													ENSMUSG00000085084	4930570G19Rik	RIKEN cDNA 4930570G19 gene [Source:MGI Symbol;Acc:MGI:1923158]	3112	0.05	0.02	0.17	0	0.02	0	0.03	0	0.06	0.0125	0.340298	-1.55513	0.33481	1
													ENSMUSG00000089683	4930570N18Rik	RIKEN cDNA 4930570N18 gene [Source:MGI Symbol;Acc:MGI:1925300]	332	0	0	0	0	0	0	0	0	0	0	1	0	1	1
													ENSMUSG00000090457	4930571K23Rik	RIKEN cDNA 4930571K23 gene [Source:MGI Symbol;Acc:MGI:1923111]	2153	0	0	0	0	0	0	0	0	0	0	1	0	1	1
													ENSMUSG00000086467	4930571N24Rik	RIKEN cDNA 4930571N24 gene [Source:MGI Symbol;Acc:MGI:1925474]	669	0	0	0	0	0	0	0	0	0	0	1	0	1	1
													ENSMUSG00000115725	4930572G02Rik	RIKEN cDNA 4930572G02 gene [Source:MGI Symbol;Acc:MGI:1923193]	4024	0	0	0	0	0	0	0	0	0	0	1	0	1	1
													ENSMUSG00000105308	4930572K03Rik	RIKEN cDNA 4930572K03 gene [Source:MGI Symbol;Acc:MGI:1923166]	931	0	0	0	0	0	0	0	0	0	0	1	0	1	1
													ENSMUSG00000069720	4930572O03Rik	RIKEN cDNA 4930572O03 gene [Source:MGI Symbol;Acc:MGI:2441686]	1169	0	0	0	0	0	0	0	0	0	0	1	0	1	1
													ENSMUSG00000114916	4930572O13Rik	RIKEN cDNA 4930572O13 gene [Source:MGI Symbol;Acc:MGI:1923112]	774	0	0	0	0	0	0	0	0	0	0	1	0	1	1
													ENSMUSG00000115935	4930573C08Rik	RIKEN cDNA 4930573C08 gene [Source:MGI Symbol;Acc:MGI:1923116]	1069	0	0	0	0	0	0	0	0	0	0	1	0	1	1
													ENSMUSG00000106020	4930573C15Rik	RIKEN cDNA 4930573C15 gene [Source:MGI Symbol;Acc:MGI:1923199]	777	0	0	0	0	0	0	0	0	0	0	1	0	1	1
													ENSMUSG00000104766	4930573H18Rik	RIKEN cDNA 4930573H18 gene [Source:MGI Symbol;Acc:MGI:1923138]	906	0	0.14	0	0	0	0	0	0	0.035	0	0.366709	-1.44729	0.681835	1
													ENSMUSG00000104980	4930573I07Rik	RIKEN cDNA 4930573I07 gene [Source:MGI Symbol;Acc:MGI:1925468]	413	0	0	0	0	0	0	0	0	0	0	1	0	1	1
													ENSMUSG00000087517	4930577H14Rik	RIKEN cDNA 4930577H14 gene [Source:MGI Symbol;Acc:MGI:1925473]	790	0	0	0	0	0	0	0	0	0	0	1	0	1	1
													ENSMUSG00000087440	4930577N17Rik	RIKEN cDNA 4930577N17 gene [Source:MGI Symbol;Acc:MGI:1914996]	1625	0.79	1.35	0.69	0.97	1.2	1.24	0.68	1.24	0.95	1.09	1.13766	0.186071	0.58846	0.959933
													ENSMUSG00000117618	4930578E11Rik	RIKEN cDNA 4930578E11 gene [Source:MGI Symbol;Acc:MGI:1925308]	2140	0	0	0	0	0	0	0	0	0	0	1	0	1	1
													ENSMUSG00000054885	4930578G10Rik	RIKEN cDNA 4930578G10 gene [Source:MGI Symbol;Acc:MGI:1923202]	762	0	0	0	0	0	0.29	0	0	0	0.0725	2.83904	1.5054	0.669636	1
													ENSMUSG00000021961	4930578I06Rik	RIKEN cDNA 4930578I06 gene [Source:MGI Symbol;Acc:MGI:1915000]	1170	0	0	0	0	0	0	0	0	0	0	1	0	1	1
													ENSMUSG00000104220	4930578I07Rik	RIKEN cDNA 4930578I07 gene [Source:MGI Symbol;Acc:MGI:1923142]	1372	0	0	0	0	0	0	0	0	0	0	1	0	1	1
													ENSMUSG00000097587	4930578M01Rik	RIKEN cDNA 4930578M01 gene [Source:MGI Symbol;Acc:MGI:1923201]	5157	0.21	0.13	0.27	0.15	0.24	0.22	0.17	0.16	0.19	0.1975	1.68669	0.754195	0.286457	1
													ENSMUSG00000110586	4930578M07Rik	RIKEN cDNA 4930578M07 gene [Source:MGI Symbol;Acc:MGI:1923171]	1012	0	0	0	0	0	0	0	0	0	0	1	0	1	1
													ENSMUSG00000116695	4930578N18Rik	RIKEN cDNA 4930578N18 gene [Source:MGI Symbol;Acc:MGI:1925465]	511	5.98	11.64	9.14	12.66	7.22	9.53	8.15	8.5	9.855	8.35	0.838498	-0.254121	0.351435	0.911345
													ENSMUSG00000074146	4930579C12Rik	RIKEN cDNA 4930579C12 gene [Source:MGI Symbol;Acc:MGI:2441687]	3676	0	0	0	0	0	0	0	0	0	0	1	0	1	1
													ENSMUSG00000116813	4930579D07Rik	RIKEN cDNA 4930579D07 gene [Source:MGI Symbol;Acc:MGI:1923184]	1488	0	0	0	0	0	0	0	0	0	0	1	0	1	1
													ENSMUSG00000084971	4930579D09Rik	RIKEN cDNA 4930579D09 gene [Source:MGI Symbol;Acc:MGI:1923154]	469	0	0	0	0	0	0	0	0	0	0	1	0	1	1
													ENSMUSG00000012042	4930579F01Rik	RIKEN cDNA 4930579F01 gene [Source:MGI Symbol;Acc:MGI:1914991]	1809	0	0	0	0	0	0	0.03	0	0	0.0075	1.66851	0.738564	0.834449	1
													ENSMUSG00000040840	4930579G18Rik	RIKEN cDNA 4930579G18 gene [Source:MGI Symbol;Acc:MGI:1923163]	968	0.27	0.13	0.38	0.4	0.27	0.22	0.31	0.06	0.295	0.215	0.739742	-0.434907	0.612841	1
													ENSMUSG00000027811	4930579G24Rik	RIKEN cDNA 4930579G24 gene [Source:MGI Symbol;Acc:MGI:1923189]	1970	0.56	0.73	0.62	0.69	0.83	0.86	0.58	0.82	0.65	0.7725	1.16097	0.215335	0.508802	0.950309
													ENSMUSG00000101636	4930579H20Rik	RIKEN cDNA 4930579H20 gene [Source:MGI Symbol;Acc:MGI:1923105]	1516	0	0	0	0	0	0	0	0	0	0	1	0	1	1
													ENSMUSG00000114895	4930579J19Rik	RIKEN cDNA 4930579J19 gene [Source:MGI Symbol;Acc:MGI:1923104]	1384	0	0	0	0	0	0	0	0	0	0	1	0	1	1
													ENSMUSG00000051074	4930579K19Rik	RIKEN cDNA 4930579K19 gene [Source:MGI Symbol;Acc:MGI:1923131]	1152	0.26	0.12	0	0.13	0	0	0.24	0.24	0.1275	0.12	0.970103	-0.0437897	0.980222	1
													ENSMUSG00000086190	4930579M01Rik	RIKEN cDNA 4930579M01 gene [Source:MGI Symbol;Acc:MGI:1923153]	933	0	0	0	0	0	0	0	0	0	0	1	0	1	1
													ENSMUSG00000090732	4930579O11Rik	RIKEN cDNA 4930579O11 gene [Source:MGI Symbol;Acc:MGI:1923126]	672	0	0	0	0	0	0	0	0	0	0	1	0	1	1
													ENSMUSG00000112924	4930579P08Rik	RIKEN cDNA 4930579P08 gene [Source:MGI Symbol;Acc:MGI:1923128]	1227	0	0	0	0	0	0	0	0	0	0	1	0	1	1
													ENSMUSG00000106269	4930580E04Rik	RIKEN cDNA 4930580E04 gene [Source:MGI Symbol;Acc:MGI:1923106]	690	0	0	0	0	0	0	0	0	0	0	1	0	1	1
													ENSMUSG00000070315	4930581F22Rik	RIKEN cDNA 4930581F22 gene [Source:MGI Symbol;Acc:MGI:1926184]	3557	1.48	1.53	1.88	1.76	2.44	2.43	2.26	2.57	1.6625	2.425	1.29838	0.376717	0.173572	0.821938
													ENSMUSG00000024088	4930583I09Rik	RIKEN cDNA 4930583I09 gene [Source:MGI Symbol;Acc:MGI:1925307]	630	0	0	0	0	0	0	0	0	0	0	1	0	1	1
													ENSMUSG00000055159	4930583K01Rik	RIKEN cDNA 4930583K01 gene [Source:MGI Symbol;Acc:MGI:1914995]	925	0	0	0	0	0	0	0	0	0	0	1	0	1	1
													ENSMUSG00000086954	4930583P06Rik	RIKEN cDNA 4930583P06 gene [Source:MGI Symbol;Acc:MGI:1923196]	706	0	0	0	0	0	0	0	0	0	0	1	0	1	1
													ENSMUSG00000111540	4930584E12Rik	RIKEN cDNA 4930584E12 gene [Source:MGI Symbol;Acc:MGI:1923169]	981	0	0	0	0	0	0	0	0	0	0	1	0	1	1
													ENSMUSG00000029044	4930584F24Rik	RIKEN cDNA 4930584F24 gene [Source:MGI Symbol;Acc:MGI:1923192]	1163	0	0	0	0	0	0	0	0	0	0	1	0	1	1
													ENSMUSG00000087097	4930586N03Rik	RIKEN cDNA 4930586N03 gene [Source:MGI Symbol;Acc:MGI:1923137]	881	0	0	0	0	0	0	0	0	0	0	1	0	1	1
													ENSMUSG00000086009	4930587A21Rik	RIKEN cDNA 4930587A21 gene [Source:MGI Symbol;Acc:MGI:1923146]	851	0	0	0	0	0	0	0	0	0	0	1	0	1	1
													ENSMUSG00000107563	4930587E11Rik	RIKEN cDNA 4930587E11 gene [Source:MGI Symbol;Acc:MGI:1923143]	807	0	0	0	0	0	0	0	0	0	0	1	0	1	1
													ENSMUSG00000117792	4930588A03Rik	RIKEN cDNA 4930588A03 gene [Source:MGI Symbol;Acc:MGI:1923118]	1389	0	0	0	0	0	0	0	0	0	0	1	0	1	1
													ENSMUSG00000115962	4930588D02Rik	RIKEN cDNA 4930588D02 gene [Source:MGI Symbol;Acc:MGI:1925476]	464	0	0	0	0	0	0	0	0	0	0	1	0	1	1
													ENSMUSG00000108935	4930588G17Rik	RIKEN cDNA 4930588G17 gene [Source:MGI Symbol;Acc:MGI:1923170]	1474	0	0	0	0	0	0	0	0	0	0	1	0	1	1
													ENSMUSG00000115858	4930588J15Rik	RIKEN cDNA 4930588J15 gene [Source:MGI Symbol;Acc:MGI:1914990]	1754	0	0	0	0	0	0	0	0	0	0	1	0	1	1
													ENSMUSG00000075335	4930588K23Rik	RIKEN cDNA 4930588K23 gene [Source:MGI Symbol;Acc:MGI:3588254]	1963	0	0	0	0	0	0	0	0	0	0	1	0	1	1
													ENSMUSG00000068957	4930589L23Rik	RIKEN cDNA 4930589L23 gene [Source:MGI Symbol;Acc:MGI:1923129]	1364	0	0	0	0	0	0	0	0	0	0	1	0	1	1
													ENSMUSG00000107195	4930589O11Rik	RIKEN cDNA 4930589O11 gene [Source:MGI Symbol;Acc:MGI:1925464]	920	0.22	0.42	0.13	0.29	0	0.23	0.13	0.14	0.265	0.125	0.471263	-1.08539	0.300761	1
													ENSMUSG00000085593	4930589P08Rik	RIKEN cDNA 4930589P08 gene [Source:MGI Symbol;Acc:MGI:1914998]	1084	0	0	0	0	0	0	0.11	0	0	0.0275	2.77362	1.47177	0.676769	1
													ENSMUSG00000103794	4930590H14Rik	RIKEN cDNA 4930590H14 gene [Source:MGI Symbol;Acc:MGI:1923182]	551	0	0	0	0	0	0	0	0.46	0	0.115	3.87565	1.95444	0.575571	1
													ENSMUSG00000034063	4930590J08Rik	RIKEN cDNA 4930590J08 gene [Source:MGI Symbol;Acc:MGI:2685917]	3395	0.12	0.16	0.37	0.14	0.16	0.13	0.08	0.1	0.1975	0.1175	0.637664	-0.649131	0.365977	1
													ENSMUSG00000106540	4930590L14Rik	RIKEN cDNA 4930590L14 gene [Source:MGI Symbol;Acc:MGI:1923102]	836	0	0	0	0	0	0	0	0	0	0	1	0	1	1
													ENSMUSG00000102368	4930590L20Rik	RIKEN cDNA 4930590L20 gene [Source:MGI Symbol;Acc:MGI:1923160]	553	0	0	0	0	0	0	0	0.3	0	0.075	2.67735	1.42081	0.687505	1
													ENSMUSG00000039138	4930591A17Rik	RIKEN cDNA 4930591A17 gene [Source:MGI Symbol;Acc:MGI:1915425]	737	0	0	0	0	0	0	0	0	0	0	1	0	1	1
													ENSMUSG00000111234	4930591E09Rik	RIKEN cDNA 4930591E09 gene [Source:MGI Symbol;Acc:MGI:1923127]	480	0	0	0	0	0	0	0	0	0	0	1	0	1	1
													ENSMUSG00000115779	4930592A05Rik	RIKEN cDNA 4930592A05 gene [Source:MGI Symbol;Acc:MGI:1923130]	1006	0	0	0	0	0	0	0	0.06	0	0.015	1.66851	0.738564	0.834449	1
													ENSMUSG00000105834	4930592C13Rik	RIKEN cDNA 4930592C13 gene [Source:MGI Symbol;Acc:MGI:2686503]	661	0.12	0	0	0.12	0.12	0.38	0.33	0	0.06	0.2075	3.5934	1.84535	0.298431	1
													ENSMUSG00000118339	4930592I03Rik	RIKEN cDNA 4930592I03 gene [Source:MGI Symbol;Acc:MGI:1923103]	977	0	0	0	0	0	0	0	0	0	0	1	0	1	1
													ENSMUSG00000097725	4930593A02Rik	RIKEN cDNA 4930593A02 gene [Source:MGI Symbol;Acc:MGI:1923132]	1437	0	0	0	0	0	0	0	0	0	0	1	0	1	1
													ENSMUSG00000086365	4930593C16Rik	RIKEN cDNA 4930593C16 gene [Source:MGI Symbol;Acc:MGI:1925310]	714	0	0	0	0	0	0	0	0	0	0	1	0	1	1
													ENSMUSG00000103948	4930594C11Rik	RIKEN cDNA 4930594C11 gene [Source:MGI Symbol;Acc:MGI:1924883]	2755	0	0	0	0	0	0	0	0	0	0	1	0	1	1
													ENSMUSG00000097181	4930594M17Rik	RIKEN cDNA 4930594M17 gene [Source:MGI Symbol;Acc:MGI:1923187]	1033	0	0	0	0	0	0	0	0	0	0	1	0	1	1
													ENSMUSG00000075463	4930594M22Rik	RIKEN cDNA 4930594M22 gene [Source:MGI Symbol;Acc:MGI:1925478]	3595	0	0	0.13	0.03	0.02	0.13	0.15	0.06	0.04	0.09	3.62148	1.85658	0.150142	1
													ENSMUSG00000085423	4930594M22Rik	RIKEN cDNA 4930594M22 gene [Source:MGI Symbol;Acc:MGI:1925478]	514	0	0	0	0	0	0	0	0	0	0	1	0	1	1
													ENSMUSG00000085677	4930594O21Rik	RIKEN cDNA 4930594O21 gene [Source:MGI Symbol;Acc:MGI:1923197]	682	0	0	0	0	0	0	0	0	0	0	1	0	1	1
													ENSMUSG00000083193	4930595D18Rik	RIKEN cDNA 4930595D18 gene [Source:MGI Symbol;Acc:MGI:1925312]	818	0	0	0	0	0	0	0	0	0	0	1	0	1	1
													ENSMUSG00000107929	4930595L18Rik	RIKEN cDNA 4930595L18 gene [Source:MGI Symbol;Acc:MGI:1925309]	506	0	0	0	0	0	0	0	0	0	0	1	0	1	1
													ENSMUSG00000060673	4930595M18Rik	RIKEN cDNA 4930595M18 gene [Source:MGI Symbol;Acc:MGI:3045300]	2644	0	0	0	0	0	0	0	0	0	0	1	0	1	1
													ENSMUSG00000108074	4930595O18Rik	RIKEN cDNA 4930595O18 gene [Source:MGI Symbol;Acc:MGI:1922624]	607	0	0	0	0	0	0	0	0	0	0	1	0	1	1
													ENSMUSG00000041068	4930596D02Rik	RIKEN cDNA 4930596D02 gene [Source:MGI Symbol;Acc:MGI:3588288]	1160	0	0	0	0	0	0	0	0	0	0	1	0	1	1
													ENSMUSG00000104900	4930596I21Rik	RIKEN cDNA 4930596I21 gene [Source:MGI Symbol;Acc:MGI:1925479]	461	0	0	0	0	0	0	0	0	0	0	1	0	1	1
													ENSMUSG00000086501	4930597A21Rik	RIKEN cDNA 4930597A21 gene [Source:MGI Symbol;Acc:MGI:1922639]	698	0	0	0	0	0	0	0	0	0	0	1	0	1	1
													ENSMUSG00000115540	4930597G03Rik	RIKEN cDNA 4930597G03 gene [Source:MGI Symbol;Acc:MGI:1922627]	1140	0	0	0	0	0	0	0	0	0	0	1	0	1	1
													ENSMUSG00000104964	4930597L12Rik	RIKEN cDNA 4930597L12 gene [Source:MGI Symbol;Acc:MGI:1922635]	911	0	0	0	0	0	0	0	0	0	0	1	0	1	1
													ENSMUSG00000053442	4930597O21Rik	RIKEN cDNA 4930597O21 gene [Source:MGI Symbol;Acc:MGI:1922623]	984	0	0	0	0	0	0	0	0	0	0	1	0	1	1
													ENSMUSG00000100777	4930598F16Rik	RIKEN cDNA 4930598F16 gene [Source:MGI Symbol;Acc:MGI:1922631]	761	0	0	0	0	0	0	0	0	0	0	1	0	1	1
													ENSMUSG00000109160	4930598N05Rik	RIKEN cDNA 4930598N05 gene [Source:MGI Symbol;Acc:MGI:1922625]	1370	0	0	0	0	0	0	0	0	0	0	1	0	1	1
													ENSMUSG00000101600	4930599A14Rik	RIKEN cDNA 4930599A14 gene [Source:MGI Symbol;Acc:MGI:1922636]	387	0	0	0	0	0	0	0	0	0	0	1	0	1	1
													ENSMUSG00000073144	4930599N23Rik	RIKEN cDNA 4930599N23 gene [Source:MGI Symbol;Acc:MGI:1922629]	880	0.24	0.15	0	0.15	0.39	0.26	0.14	0.15	0.135	0.235	1.72622	0.787614	0.475326	1
													ENSMUSG00000105545	4930599N24Rik	RIKEN cDNA 4930599N24 gene [Source:MGI Symbol;Acc:MGI:1922633]	1003	0	0	0.06	0	0	0	0	0	0.015	0	0.613822	-0.704108	0.842068	1
													ENSMUSG00000031194	4931400O07Rik	RIKEN cDNA 4931400O07 gene [Source:MGI Symbol;Acc:MGI:1918186]	647	0	0	0	0	0	0	0	0	0	0	1	0	1	1
													ENSMUSG00000093772	4931403E22Rik	RIKEN cDNA 4931403E22 gene [Source:MGI Symbol;Acc:MGI:1918192]	668	0.23	0	0	0	0	0.12	0	0	0.0575	0.03	0.598172	-0.741367	0.816796	1
													ENSMUSG00000013353	4931406B18Rik	RIKEN cDNA 4931406B18 gene [Source:MGI Symbol;Acc:MGI:1921304]	3970	0	0	0	0	0	0	0	0	0	0	1	0	1	1
													ENSMUSG00000031938	4931406C07Rik	RIKEN cDNA 4931406C07 gene [Source:MGI Symbol;Acc:MGI:1918234]	2756	3.12	3.19	3.79	3.16	3.64	3.71	3.07	4.33	3.315	3.6875	1.07466	0.103875	0.472195	0.944779
													ENSMUSG00000085398	4931406G06Rik	RIKEN cDNA 4931406G06 gene [Source:MGI Symbol;Acc:MGI:1918228]	1252	0	0.09	0	0	0	0	0	0	0.0225	0	0.366709	-1.44729	0.681835	1
													ENSMUSG00000114352	4931407E12Rik	RIKEN cDNA 4931407E12 gene [Source:MGI Symbol;Acc:MGI:1918242]	1164	0	0	0	0	0	0	0	0	0	0	1	0	1	1
													ENSMUSG00000073722	4931408C20Rik	RIKEN cDNA 4931408C20 gene [Source:MGI Symbol;Acc:MGI:3588222]	4318	0	0	0	0	0	0	0	0	0	0	1	0	1	1
													ENSMUSG00000108826	4931412I15Rik	RIKEN cDNA 4931412I15 gene [Source:MGI Symbol;Acc:MGI:1918245]	1448	0	0	0	0	0	0	0	0	0	0	1	0	1	1
													ENSMUSG00000092602	4931413I07Rik	RIKEN cDNA 4931413I07 gene [Source:MGI Symbol;Acc:MGI:2148502]	764	0	0	0	0	0	0	0	0.18	0	0.045	2.67735	1.42081	0.687505	1
													ENSMUSG00000085088	4931413K12Rik	RIKEN cDNA 4931413K12 gene [Source:MGI Symbol;Acc:MGI:1918237]	1282	0	0.14	0.26	0.09	0	0	0.04	0.09	0.1225	0.0325	0.274802	-1.86354	0.224963	1
													ENSMUSG00000022179	4931414P19Rik	RIKEN cDNA 4931414P19 gene [Source:MGI Symbol;Acc:MGI:1921609]	2670	3.91	2.27	3.11	4.21	3	3.7	1.76	2.09	3.375	2.6375	0.969746	-0.0443204	0.839455	0.982871
													ENSMUSG00000054910	4931415C17Rik	RIKEN cDNA 4931415C17 gene [Source:MGI Symbol;Acc:MGI:1918216]	2255	0	0	0	0.02	0	0.03	0.02	0	0.005	0.0125	1.68948	0.756578	0.791832	1
													ENSMUSG00000056197	4931417E11Rik	RIKEN cDNA 4931417E11 gene [Source:MGI Symbol;Acc:MGI:1913990]	1095	0	0	0	0	0	0	0	0	0	0	1	0	1	1
													ENSMUSG00000106589	4931419H13Rik	RIKEN cDNA 4931419H13 gene [Source:MGI Symbol;Acc:MGI:1918220]	973	0	0	0	0	0	0	0	0	0	0	1	0	1	1
													ENSMUSG00000116750	4931420L22Rik	RIKEN cDNA 4931420L22 gene [Source:MGI Symbol;Acc:MGI:1918222]	774	0	0	0	0	0	0	0	0	0	0	1	0	1	1
													ENSMUSG00000046085	4931422A03Rik	RIKEN cDNA 4931422A03 gene [Source:MGI Symbol;Acc:MGI:1918236]	1037	0.15	0.12	0.2	0.18	0.07	0.08	0.2	0.14	0.1625	0.1225	0.706573	-0.50109	0.646597	1
													ENSMUSG00000014837	4931428F04Rik	RIKEN cDNA 4931428F04 gene [Source:MGI Symbol;Acc:MGI:1921606]	3492	0.73	0.94	0.56	0.92	0.95	0.78	0.8	0.66	0.7875	0.7975	1.01734	0.0247974	0.923984	0.992162
													ENSMUSG00000086727	4931428L18Rik	RIKEN cDNA 4931428L18 gene [Source:MGI Symbol;Acc:MGI:1918238]	1717	0	0	0.05	0.1	0.05	0.17	0	0.15	0.0375	0.0925	2.38851	1.25611	0.452446	1
													ENSMUSG00000056617	4931429L15Rik	RIKEN cDNA 4931429L15 gene [Source:MGI Symbol;Acc:MGI:1921611]	1140	0	0	0	0	0	0	0	0	0	0	1	0	1	1
													ENSMUSG00000047324	4931429P17Rik	RIKEN cDNA 4931429P17 gene [Source:MGI Symbol;Acc:MGI:1918221]	2012	0	0	0	0	0	0	0	0	0	0	1	0	1	1
													ENSMUSG00000108354	4931431B13Rik	RIKEN cDNA 4931431B13 gene [Source:MGI Symbol;Acc:MGI:1918223]	1150	0.11	0.36	0.2	0.16	0.16	0.23	0.05	0.93	0.2075	0.3425	1.60071	0.678716	0.450124	1
													ENSMUSG00000055061	4931431C16Rik	RIKEN cDNA 4931431C16 gene [Source:MGI Symbol;Acc:MGI:1921614]	2735	0.02	0.07	0.1	0.02	0	0	0	0.05	0.0525	0.0125	0.269242	-1.89303	0.221856	1
													ENSMUSG00000117661	4931439C15Rik	RIKEN cDNA 4931439C15 gene [Source:MGI Symbol;Acc:MGI:1921617]	2954	0	0	0	0	0	0	0	0	0	0	1	0	1	1
													ENSMUSG00000074580	4931440P22Rik	RIKEN cDNA 4931440P22 gene [Source:MGI Symbol;Acc:MGI:1918254]	2430	0.49	0.62	0.59	0.48	0.3	0.67	0.43	0.88	0.545	0.57	0.754745	-0.40594	0.385446	0.923194
													ENSMUSG00000100733	4932411K12Rik	RIKEN cDNA 4932411K12 gene [Source:MGI Symbol;Acc:MGI:3512682]	3156	0	0	0	0	0	0	0	0	0	0	1	0	1	1
													ENSMUSG00000058670	4932411N23Rik	RIKEN cDNA 4932411N23 gene [Source:MGI Symbol;Acc:MGI:3045322]	3407	0	0	0	0	0	0	0	0.01	0	0.0025	1.66851	0.738564	0.834449	1
													ENSMUSG00000075070	4932412D23Rik	RIKEN cDNA 4932412D23 gene [Source:MGI Symbol;Acc:MGI:1922972]	4105	0	0	0	0	0	0	0	0	0	0	1	0	1	1
													ENSMUSG00000099616	4932413F04Rik	RIKEN cDNA 4932413F04 gene [Source:MGI Symbol;Acc:MGI:2441690]	2765	0	0	0	0	0	0	0	0	0	0	1	0	1	1
													ENSMUSG00000078962	4932414J04Rik	RIKEN cDNA 4932414J04 gene [Source:MGI Symbol;Acc:MGI:3605619]	3059	0	0	0	0	0	0	0	0	0	0	1	0	1	1
													ENSMUSG00000079324	4932414N04Rik	RIKEN cDNA 4932414N04 gene [Source:MGI Symbol;Acc:MGI:1922971]	3519	0	0	0	0	0	0	0	0	0	0	1	0	1	1
													ENSMUSG00000044581	4932415D10Rik	RIKEN cDNA 4932415D10 gene [Source:MGI Symbol;Acc:MGI:3045298]	15111	0	0	0	0	0	0	0	0	0	0	1	0	1	1
													ENSMUSG00000062036	4932415M13Rik	RIKEN cDNA 4932415M13 gene [Source:MGI Symbol;Acc:MGI:3608328]	3063	0	0	0	0	0	0	0	0	0	0	1	0	1	1
													ENSMUSG00000069925	4932416K20Rik	RIKEN cDNA 4932416K20 gene [Source:MGI Symbol;Acc:MGI:3045271]	3556	0	0	0	0	0	0	0.01	0	0	0.0025	1.66851	0.738564	0.834449	1
													ENSMUSG00000105881	4932422M17Rik	RIKEN cDNA 4932422M17 gene [Source:MGI Symbol;Acc:MGI:1921616]	2639	0.55	0.85	0.41	0.82	0.61	0.66	0.99	0.64	0.6575	0.725	1.09987	0.137327	0.681562	0.970173
													ENSMUSG00000079513	4932429P05Rik	RIKEN cDNA 4932429P05 gene [Source:MGI Symbol;Acc:MGI:3588287]	3093	0	0	0	0	0	0	0	0	0	0	1	0	1	1
													ENSMUSG00000104442	4932431L22Rik	RIKEN cDNA 4932431L22 gene [Source:MGI Symbol;Acc:MGI:3588255]	3140	0	0	0	0	0	0	0	0	0	0	1	0	1	1
													ENSMUSG00000074224	4932431P20Rik	RIKEN cDNA 4932431P20 gene [Source:MGI Symbol;Acc:MGI:2149781]	9288	0	0	0	0	0	0	0.01	0	0	0.0025	1.66851	0.738564	0.834449	1
													ENSMUSG00000062391	4932435O22Rik	RIKEN cDNA 4932435O22 gene [Source:MGI Symbol;Acc:MGI:2442791]	3406	0.15	0.09	0.16	0.08	0.15	0.12	0.13	0.06	0.12	0.115	0.950483	-0.0732679	0.905959	1
													ENSMUSG00000037270	4932438A13Rik	RIKEN cDNA 4932438A13 gene [Source:MGI Symbol;Acc:MGI:2444631]	15541	7.57	7.45	7.27	6.99	7.58	8.05	6	6.66	7.32	7.0725	0.860123	-0.217384	0.102362	0.737477
													ENSMUSG00000039851	4932438H23Rik	RIKEN cDNA 4932438H23 gene [Source:MGI Symbol;Acc:MGI:1921637]	2684	0	0	0	0	0	0	0.04	0	0	0.01	2.77362	1.47177	0.676769	1
													ENSMUSG00000097216	4932441J04Rik	RIKEN cDNA 4932441J04 gene [Source:MGI Symbol;Acc:MGI:2441691]	4062	1.81	2.46	2.32	2.56	2.18	2.48	1.27	2.1	2.2875	2.0075	0.854876	-0.226213	0.257383	0.872522
													ENSMUSG00000104443	4932442E05Rik	RIKEN cDNA 4932442E05 gene [Source:MGI Symbol;Acc:MGI:1921665]	2717	0.08	0.08	0.06	0.02	0.1	0.14	0.08	0.02	0.06	0.085	1.45143	0.537476	0.556078	1
													ENSMUSG00000086805	4932443L11Rik	RIKEN cDNA 4932443L11 gene [Source:MGI Symbol;Acc:MGI:1926149]	2827	0	0.02	0.02	0.06	0.02	0	0.02	0.02	0.025	0.015	0.606894	-0.720482	0.67062	1
													ENSMUSG00000086796	4932702P03Rik	RIKEN cDNA 4932702P03 gene [Source:MGI Symbol;Acc:MGI:1921673]	2792	0.23	0.11	0.16	0.11	0.24	0.16	0.02	0.17	0.1525	0.1475	0.855982	-0.224348	0.739204	0.976952
													ENSMUSG00000055357	4933400A11Rik	RIKEN cDNA 4933400A11 gene [Source:MGI Symbol;Acc:MGI:1913997]	1230	0	0	0	0	0	0	0	0.05	0	0.0125	1.66851	0.738564	0.834449	1
													ENSMUSG00000117364	4933400B14Rik	RIKEN cDNA 4933400B14 gene [Source:MGI Symbol;Acc:MGI:1918302]	978	0	0	0	0	0	0	0	0	0	0	1	0	1	1
													ENSMUSG00000101734	4933400C23Rik	RIKEN cDNA 4933400C23 gene [Source:MGI Symbol;Acc:MGI:5439420]	1708	0	0	0	0	0	0	0	0	0	0	1	0	1	1
													ENSMUSG00000102009	4933400F21Rik	RIKEN cDNA 4933400F21 gene [Source:MGI Symbol;Acc:MGI:1921653]	2633	0	0	0	0	0	0	0.02	0	0	0.005	1.66851	0.738564	0.834449	1
													ENSMUSG00000110336	4933400L20Rik	RIKEN cDNA 4933400L20 gene [Source:MGI Symbol;Acc:MGI:1918308]	870	0	0	0	0	0	0	0	0	0	0	1	0	1	1
													ENSMUSG00000055700	4933401B06Rik	RIKEN cDNA 4933401B06 gene [Source:MGI Symbol;Acc:MGI:1918261]	1219	0	0	0	0	0	0	0	0	0	0	1	0	1	1
													ENSMUSG00000116924	4933401D09Rik	RIKEN cDNA 4933401D09 gene [Source:MGI Symbol;Acc:MGI:1918258]	1327	0	0	0	0	0	0	0	0	0	0	1	0	1	1
													ENSMUSG00000106306	4933401H06Rik	RIKEN cDNA 4933401H06 gene [Source:MGI Symbol;Acc:MGI:1918288]	1202	0	0	0	0	0	0	0	0	0	0	1	0	1	1
													ENSMUSG00000102693	4933401J01Rik	RIKEN cDNA 4933401J01 gene [Source:MGI Symbol;Acc:MGI:1918292]	1070	0	0	0	0	0	0	0	0	0	0	1	0	1	1
													ENSMUSG00000118060	4933401L05Rik	RIKEN cDNA 4933401L05 gene [Source:MGI Symbol;Acc:MGI:1918301]	1336	0	0	0	0	0	0.09	0.04	0	0	0.0325	4.25553	2.08934	0.507631	1
													ENSMUSG00000109197	4933402C05Rik	RIKEN cDNA 4933402C05 gene [Source:MGI Symbol;Acc:MGI:1918275]	1035	0	0	0	0	0	0	0	0	0	0	1	0	1	1
													ENSMUSG00000102004	4933402C06Rik	RIKEN cDNA 4933402C06 gene [Source:MGI Symbol;Acc:MGI:1918279]	1227	0	0	0	0	0	0	0	0	0	0	1	0	1	1
													ENSMUSG00000025961	4933402D24Rik	RIKEN cDNA 4933402D24 gene [Source:MGI Symbol;Acc:MGI:1921676]	1758	0.06	0.09	0.06	0.19	0	0.03	0	0.06	0.1	0.0225	0.231121	-2.11328	0.118386	1
													ENSMUSG00000069971	4933402J07Rik	RIKEN cDNA 4933402J07 gene [Source:MGI Symbol;Acc:MGI:3607717]	1304	0	0	0	0	0	0	0	0	0	0	1	0	1	1
													ENSMUSG00000106013	4933402J10Rik	RIKEN cDNA 4933402J10 gene [Source:MGI Symbol;Acc:MGI:1918307]	1167	0	0	0	0	0	0	0	0	0	0	1	0	1	1
													ENSMUSG00000115845	4933402J15Rik	RIKEN cDNA 4933402J15 gene [Source:MGI Symbol;Acc:MGI:1921675]	1660	0	0	0	0	0	0	0	0	0	0	1	0	1	1
													ENSMUSG00000013668	4933402N03Rik	RIKEN cDNA 4933402N03 gene [Source:MGI Symbol;Acc:MGI:1914681]	1826	0	0	0	0	0	0	0	0	0	0	1	0	1	1
													ENSMUSG00000067848	4933402N22Rik	RIKEN cDNA 4933402N22 gene [Source:MGI Symbol;Acc:MGI:3703021]	1125	0	0	0	0	0	0	0	0	0	0	1	0	1	1
													ENSMUSG00000118000	4933403J19Rik	RIKEN cDNA 4933403J19 gene [Source:MGI Symbol;Acc:MGI:1918271]	1963	0	0	0	0	0	0	0	0.08	0	0.02	3.87565	1.95444	0.575571	1
													ENSMUSG00000103321	4933403L11Rik	RIKEN cDNA 4933403L11 gene [Source:MGI Symbol;Acc:MGI:1918282]	1121	0	0	0	0	0	0	0	0	0	0	1	0	1	1
													ENSMUSG00000079460	4933403O08Rik	RIKEN cDNA 4933403O08 gene [Source:MGI Symbol;Acc:MGI:1918280]	1517	0	0	0	0	0	0	0	0	0	0	1	0	1	1
													ENSMUSG00000116096	4933404G15Rik	RIKEN cDNA 4933404G15 gene [Source:MGI Symbol;Acc:MGI:1921316]	1631	0	0	0	0	0	0	0	0	0	0	1	0	1	1
													ENSMUSG00000101153	4933404I11Rik	RIKEN cDNA 4933404I11 gene [Source:MGI Symbol;Acc:MGI:1918300]	1202	0	0	0	0	0	0	0	0	0	0	1	0	1	1
													ENSMUSG00000085122	4933404K08Rik	RIKEN cDNA 4933404K08 gene [Source:MGI Symbol;Acc:MGI:1921311]	1434	0	0	0	0	0	0	0	0	0	0	1	0	1	1
													ENSMUSG00000111342	4933404K13Rik	RIKEN cDNA 4933404K13 gene [Source:MGI Symbol;Acc:MGI:1918268]	1060	0	0	0	0	0	0	0	0	0	0	1	0	1	1
													ENSMUSG00000097908	4933404O12Rik	RIKEN cDNA 4933404O12 gene [Source:MGI Symbol;Acc:MGI:1914002]	4058	0.29	0.39	0.15	0.18	0.29	0.26	0.21	0.27	0.2525	0.2575	1.04346	0.0613822	0.890929	0.991157
													ENSMUSG00000097852	4933405D12Rik	RIKEN cDNA 4933405D12 gene [Source:MGI Symbol;Acc:MGI:1921307]	1383	0	0	0	0	0	0	0	0	0	0	1	0	1	1
													ENSMUSG00000086209	4933405E24Rik	RIKEN cDNA 4933405E24 gene [Source:MGI Symbol;Acc:MGI:1918306]	1078	0	0	0	0	0	0	0	0	0	0	1	0	1	1
													ENSMUSG00000013158	4933405L10Rik	RIKEN cDNA 4933405L10 gene [Source:MGI Symbol;Acc:MGI:1918296]	1214	0	0	0	0	0	0	0	0	0	0	1	0	1	1
													ENSMUSG00000084234	4933405O20Rik	RIKEN cDNA 4933405O20 gene [Source:MGI Symbol;Acc:MGI:2142174]	1341	0	0	0	0	0	0	0	0	0	0	1	0	1	1
													ENSMUSG00000112421	4933406B15Rik	RIKEN cDNA 4933406B15 gene [Source:MGI Symbol;Acc:MGI:1918314]	1182	0	0	0	0	0	0	0	0	0	0	1	0	1	1
													ENSMUSG00000110427	4933406B17Rik	RIKEN cDNA 4933406B17 gene [Source:MGI Symbol;Acc:MGI:1918290]	4333	0	0	0	0	0	0	0	0	0	0	1	0	1	1
													ENSMUSG00000097494	4933406C10Rik	RIKEN cDNA 4933406C10 gene [Source:MGI Symbol;Acc:MGI:1921326]	1633	0.21	0.04	0	0.11	0.27	0	0	0.12	0.09	0.0975	0.984362	-0.0227394	0.987044	1
													ENSMUSG00000085796	4933406D12Rik	RIKEN cDNA 4933406D12 gene [Source:MGI Symbol;Acc:MGI:1921315]	737	0	0	0	0	0	0	0	0	0	0	1	0	1	1
													ENSMUSG00000090585	4933406F09Rik	RIKEN cDNA 4933406F09 gene [Source:MGI Symbol;Acc:MGI:1918289]	2078	0	0	0	0	0	0	0	0	0	0	1	0	1	1
													ENSMUSG00000086025	4933406G16Rik	RIKEN cDNA 4933406G16 gene [Source:MGI Symbol;Acc:MGI:1921309]	1415	0	0.04	0	0	0	0	0	0	0.01	0	0.613822	-0.704108	0.842068	1
													ENSMUSG00000087475	4933406I18Rik	RIKEN cDNA 4933406I18 gene [Source:MGI Symbol;Acc:MGI:1918295]	905	0	0	0	0	0	0	0	0.07	0	0.0175	1.66851	0.738564	0.834449	1
													ENSMUSG00000107666	4933406J09Rik	RIKEN cDNA 4933406J09 gene [Source:MGI Symbol;Acc:MGI:1921314]	1505	0	0	0	0	0	0	0	0	0	0	1	0	1	1
													ENSMUSG00000086690	4933406J10Rik	RIKEN cDNA 4933406J10 gene [Source:MGI Symbol;Acc:MGI:1921308]	963	0	0	0	0	0	0	0	0	0	0	1	0	1	1
													ENSMUSG00000085820	4933406K04Rik	RIKEN cDNA 4933406K04 gene [Source:MGI Symbol;Acc:MGI:1918283]	1601	0	0	0	0	0	0	0	0	0	0	1	0	1	1
													ENSMUSG00000107793	4933406L23Rik	RIKEN cDNA 4933406L23 gene [Source:MGI Symbol;Acc:MGI:1913999]	1509	0	0	0	0	0	0	0	0	0	0	1	0	1	1
													ENSMUSG00000069713	4933406P04Rik	RIKEN cDNA 4933406P04 gene [Source:MGI Symbol;Acc:MGI:1921670]	1789	0.57	0.57	0.26	0.4	0.61	0.5	0.59	0.69	0.45	0.5975	1.30812	0.387498	0.355645	0.911429
													ENSMUSG00000073759	4933407E24Rik	RIKEN cDNA 4933407E24 gene [Source:MGI Symbol;Acc:MGI:1918352]	969	0.07	0	0.13	0	0	0	0	0	0.05	0	0.251448	-1.99167	0.536097	1
													ENSMUSG00000111836	4933407I05Rik	RIKEN cDNA 4933407I05 gene [Source:MGI Symbol;Acc:MGI:1921322]	1561	0	0	0	0	0	0	0	0	0	0	1	0	1	1
													ENSMUSG00000084959	4933407I08Rik	RIKEN cDNA 4933407I08 gene [Source:MGI Symbol;Acc:MGI:1918259]	1294	0	0	0	0	0	0	0	0	0	0	1	0	1	1
													ENSMUSG00000087396	4933407K13Rik	RIKEN cDNA 4933407K13 gene [Source:MGI Symbol;Acc:MGI:1921646]	4364	0.6	0.32	0.53	0.37	0.67	0.42	0.66	0.31	0.455	0.515	1.28292	0.359436	0.302825	0.895808
													ENSMUSG00000026224	4933407L21Rik	RIKEN cDNA 4933407L21 gene [Source:MGI Symbol;Acc:MGI:1918391]	1146	0	0	0	0	0	0	0	0.02	0	0.005	1.66851	0.738564	0.834449	1
													ENSMUSG00000106136	4933408A14Rik	RIKEN cDNA 4933408A14 gene [Source:MGI Symbol;Acc:MGI:1921334]	729	0	0	0	0	0	0	0	0	0	0	1	0	1	1
													ENSMUSG00000097407	4933408J17Rik	RIKEN cDNA 4933408J17 gene [Source:MGI Symbol;Acc:MGI:1921704]	1859	0.06	0	0	0	0	0	0	0.03	0.015	0.0075	0.597899	-0.742027	0.819156	1
													ENSMUSG00000084848	4933408N05Rik	RIKEN cDNA 4933408N05 gene [Source:MGI Symbol;Acc:MGI:1918372]	1584	0	0	0	0	0	0	0	0	0	0	1	0	1	1
													ENSMUSG00000104366	4933409D19Rik	RIKEN cDNA 4933409D19 gene [Source:MGI Symbol;Acc:MGI:1918334]	1557	0	0	0	0	0	0	0	0	0	0	1	0	1	1
													ENSMUSG00000113218	4933409F18Rik	RIKEN cDNA 4933409F18 gene [Source:MGI Symbol;Acc:MGI:1918376]	1584	0	0	0	0	0	0	0	0	0	0	1	0	1	1
													ENSMUSG00000053896	4933409G03Rik	RIKEN cDNA 4933409G03 gene [Source:MGI Symbol;Acc:MGI:3045336]	1339	0	0	0	0	0	0	0	0	0	0	1	0	1	1
													ENSMUSG00000096256	4933409K07Rik	RIKEN cDNA 4933409K07 gene [Source:MGI Symbol;Acc:MGI:1918429]	3193	0	0.12	0.04	0	0	0.33	0.04	0.06	0.04	0.1075	2.72043	1.44384	0.253122	1
													ENSMUSG00000110876	4933411E02Rik	RIKEN cDNA 4933411E02 gene [Source:MGI Symbol;Acc:MGI:1921327]	1030	0	0	0	0	0	0	0	0	0	0	1	0	1	1
													ENSMUSG00000099608	4933411E06Rik	RIKEN cDNA 4933411E06 gene [Source:MGI Symbol;Acc:MGI:1918431]	1493	0.11	0	0.04	0	0	0	0.1	0	0.0375	0.025	0.740318	-0.433783	0.846539	1
													ENSMUSG00000112500	4933411E08Rik	RIKEN cDNA 4933411E08 gene [Source:MGI Symbol;Acc:MGI:1918317]	1689	0	0	0.03	0	0	0	0	0	0.0075	0	0.613822	-0.704108	0.842068	1
													ENSMUSG00000062224	4933411G06Rik	RIKEN cDNA 4933411G06 gene [Source:MGI Symbol;Acc:MGI:1918340]	1022	0	0	0	0	0	0	0	0	0	0	1	0	1	1
													ENSMUSG00000090369	4933411K16Rik	RIKEN cDNA 4933411K16 gene [Source:MGI Symbol;Acc:MGI:1914015]	1380	0.04	0	0.12	0	0	0.09	0	0.08	0.04	0.0425	1.02469	0.0351823	0.985486	1
													ENSMUSG00000045178	4933411O13Rik	RIKEN cDNA 4933411O13 gene [Source:MGI Symbol;Acc:MGI:1918385]	1464	0	0	0	0	0	0	0	0	0	0	1	0	1	1
													ENSMUSG00000043623	4933412A08Rik	RIKEN cDNA 4933412A08 gene [Source:MGI Symbol;Acc:MGI:1921695]	1343	0	0	0	0	0.05	0	0	0	0	0.0125	1.66851	0.738564	0.834449	1
													ENSMUSG00000112627	4933412E12Rik	RIKEN cDNA 4933412E12 gene [Source:MGI Symbol;Acc:MGI:1918336]	1698	0.97	0.85	0.98	0.92	0.51	0.88	0.8	0.69	0.93	0.72	0.874675	-0.193181	0.596191	0.961628
													ENSMUSG00000071749	4933412E24Rik	RIKEN cDNA 4933412E24 gene [Source:MGI Symbol;Acc:MGI:1918338]	1748	0	0	0	0	0	0	0	0	0	0	1	0	1	1
													ENSMUSG00000108227	4933412L11Rik	RIKEN cDNA 4933412L11 gene [Source:MGI Symbol;Acc:MGI:1921328]	1044	0	0	0	0	0	0	0	0	0	0	1	0	1	1
													ENSMUSG00000113960	4933412O06Rik	RIKEN cDNA 4933412O06 gene [Source:MGI Symbol;Acc:MGI:1918321]	1123	0	0	0	0	0	0	0	0	0	0	1	0	1	1
													ENSMUSG00000089952	4933413C19Rik	RIKEN cDNA 4933413C19 gene [Source:MGI Symbol;Acc:MGI:1921702]	2217	0	0	0	0	0	0	0	0	0	0	1	0	1	1
													ENSMUSG00000021874	4933413J09Rik	RIKEN cDNA 4933413J09 gene [Source:MGI Symbol;Acc:MGI:1918356]	3387	0.09	0.16	0.11	0.14	0.13	0.16	0.19	0.28	0.125	0.19	1.47695	0.562621	0.284209	0.886169
													ENSMUSG00000079048	4933413L06Rik	RIKEN cDNA 4933413L06 gene [Source:MGI Symbol;Acc:MGI:1918350]	922	0	0	0	0	0	0	0	0	0	0	1	0	1	1
													ENSMUSG00000072983	4933414I15Rik	RIKEN cDNA 4933414I15 gene [Source:MGI Symbol;Acc:MGI:1918374]	2206	0	0	0	0	0	0	0	0	0	0	1	0	1	1
													ENSMUSG00000045877	4933415A04Rik	RIKEN cDNA 4933415A04 gene [Source:MGI Symbol;Acc:MGI:1922977]	2009	0.03	0.05	0	0.05	0	0	0.05	0.18	0.0325	0.0575	1.73129	0.791848	0.607761	1
													ENSMUSG00000105735	4933415J04Rik	RIKEN cDNA 4933415J04 gene [Source:MGI Symbol;Acc:MGI:1918422]	1301	0	0	0	0	0	0	0	0	0	0	1	0	1	1
													ENSMUSG00000085198	4933416E03Rik	RIKEN cDNA 4933416E03 gene [Source:MGI Symbol;Acc:MGI:1918331]	1126	0	0	0	0	0	0	0	0	0	0	1	0	1	1
													ENSMUSG00000086996	4933416E14Rik	RIKEN cDNA 4933416E14 gene [Source:MGI Symbol;Acc:MGI:1918430]	1938	0	0	0	0	0	0	0	0	0	0	1	0	1	1
													ENSMUSG00000079593	4933416I08Rik	RIKEN cDNA 4933416I08 gene [Source:MGI Symbol;Acc:MGI:1918409]	1249	0	0	0	0	0	0	0	0	0	0	1	0	1	1
													ENSMUSG00000097262	4933416M07Rik	RIKEN cDNA 4933416M07 gene [Source:MGI Symbol;Acc:MGI:1918332]	624	0	0.04	0	0	0	0.35	0	0	0.01	0.0875	4.33625	2.11645	0.543031	1
													ENSMUSG00000113802	4933416O17Rik	RIKEN cDNA 4933416O17 gene [Source:MGI Symbol;Acc:MGI:1914800]	2122	0	0	0	0	0	0	0	0	0	0	1	0	1	1
													ENSMUSG00000021415	4933417A18Rik	RIKEN cDNA 4933417A18 gene [Source:MGI Symbol;Acc:MGI:1914011]	1045	0	0	0	0	0	0	0	0	0	0	1	0	1	1
													ENSMUSG00000103006	4933417C20Rik	RIKEN cDNA 4933417C20 gene [Source:MGI Symbol;Acc:MGI:1918378]	1874	0.03	0.03	0.08	0.03	0.03	0.19	0	0	0.0425	0.055	1.23926	0.309478	0.834808	1
													ENSMUSG00000097637	4933417D19Rik	RIKEN cDNA 4933417D19 gene [Source:MGI Symbol;Acc:MGI:1918436]	1229	0	0.19	0.09	0.63	0.15	0.07	0.18	0.05	0.2275	0.1125	0.484471	-1.04552	0.348063	1
													ENSMUSG00000101848	4933417E11Rik	RIKEN cDNA 4933417E11 gene [Source:MGI Symbol;Acc:MGI:1918384]	1093	0	0	0	0	0	0	0	0	0	0	1	0	1	1
													ENSMUSG00000106572	4933417G07Rik	RIKEN cDNA 4933417G07 gene [Source:MGI Symbol;Acc:MGI:1918432]	1137	0	0.13	0	0	0	0	0	0	0.0325	0	0.366709	-1.44729	0.681835	1
													ENSMUSG00000101360	4933417O13Rik	RIKEN cDNA 4933417O13 gene [Source:MGI Symbol;Acc:MGI:1918403]	1571	0.08	0.04	0.04	0	0.08	0	0	0.04	0.04	0.03	0.746343	-0.422089	0.820334	1
													ENSMUSG00000086443	4933421A08Rik	RIKEN cDNA 4933421A08 gene [Source:MGI Symbol;Acc:MGI:1918347]	1638	0	0	0	0	0	0	0	0	0	0	1	0	1	1
													ENSMUSG00000110410	4933421D24Rik	RIKEN cDNA 4933421D24 gene [Source:MGI Symbol;Acc:MGI:1918415]	1286	0	0	0	0	0	0	0	0	0	0	1	0	1	1
													ENSMUSG00000030463	4933421I07Rik	RIKEN cDNA 4933421I07 gene [Source:MGI Symbol;Acc:MGI:1918412]	1413	0	0	0	0	0	0	0	0	0	0	1	0	1	1
													ENSMUSG00000085037	4933421O10Rik	RIKEN cDNA 4933421O10 gene [Source:MGI Symbol;Acc:MGI:1918323]	3847	0.74	0.91	0.65	0.53	0.71	0.84	0.71	0.63	0.7075	0.7225	1.01263	0.0181078	0.94322	0.993693
													ENSMUSG00000111746	4933422A05Rik	RIKEN cDNA 4933422A05 gene [Source:MGI Symbol;Acc:MGI:1918383]	1356	0	0	0	0	0.04	0	0	0	0	0.01	1.66851	0.738564	0.834449	1
													ENSMUSG00000108821	4933423L19Rik	RIKEN cDNA 4933423L19 gene [Source:MGI Symbol;Acc:MGI:1918357]	1464	0	0	0	0	0	0	0	0	0	0	1	0	1	1
													ENSMUSG00000085471	4933423P22Rik	RIKEN cDNA 4933423P22 gene [Source:MGI Symbol;Acc:MGI:1918408]	4595	0	0	0	0	0	0	0	0	0	0	1	0	1	1
													ENSMUSG00000117450	4933424G05Rik	RIKEN cDNA 4933424G05 gene [Source:MGI Symbol;Acc:MGI:1921706]	1745	0.06	0	0	0.06	0.07	0	0	0.03	0.03	0.025	0.74292	-0.428721	0.830522	1
													ENSMUSG00000102416	4933424G06Rik	RIKEN cDNA 4933424G06 gene [Source:MGI Symbol;Acc:MGI:1918416]	1120	0	0	0	0	0	0	0	0	0	0	1	0	1	1
													ENSMUSG00000105527	4933424H11Rik	RIKEN cDNA 4933424H11 gene [Source:MGI Symbol;Acc:MGI:1918363]	2018	0	0	0	0	0	0	0	0	0	0	1	0	1	1
													ENSMUSG00000085719	4933424L21Rik	RIKEN cDNA 4933424L21 gene [Source:MGI Symbol;Acc:MGI:1926012]	1186	0	0	0	0	0	0	0	0	0	0	1	0	1	1
													ENSMUSG00000087289	4933424M12Rik	RIKEN cDNA 4933424M12 gene [Source:MGI Symbol;Acc:MGI:1914798]	1944	0.06	0.16	0	0	0.17	0	0	0	0.055	0.0425	0.75886	-0.398094	0.858812	1
													ENSMUSG00000106766	4933424N20Rik	RIKEN cDNA 4933424N20 gene [Source:MGI Symbol;Acc:MGI:1914014]	1463	0	0	0	0	0	0	0	0	0	0	1	0	1	1
													ENSMUSG00000115665	4933425B07Rik	RIKEN cDNA 4933425B07 gene [Source:MGI Symbol;Acc:MGI:1921708]	1926	0	0	0	0	0	0	0	0	0	0	1	0	1	1
													ENSMUSG00000107164	4933425D22Rik	RIKEN cDNA 4933425D22 gene [Source:MGI Symbol;Acc:MGI:1914009]	1721	0	0	0	0	0	0	0	0	0	0	1	0	1	1
													ENSMUSG00000106508	4933425M03Rik	RIKEN cDNA 4933425M03 gene [Source:MGI Symbol;Acc:MGI:1918440]	1544	0	0.04	0.07	0.04	0	0.08	0.07	0	0.0375	0.0375	1.0468	0.0659821	0.970172	1
													ENSMUSG00000116644	4933426B08Rik	RIKEN cDNA 4933426B08 gene [Source:MGI Symbol;Acc:MGI:1918423]	1299	0	0	0	0	0.05	0	0	0	0	0.0125	1.66851	0.738564	0.834449	1
													ENSMUSG00000086933	4933426K07Rik	RIKEN cDNA 4933426K07 gene [Source:MGI Symbol;Acc:MGI:1918404]	1548	0	0	0	0	0	0	0.03	0	0	0.0075	1.66851	0.738564	0.834449	1
													ENSMUSG00000055403	4933427D06Rik	RIKEN cDNA 4933427D06 gene [Source:MGI Symbol;Acc:MGI:3026922]	2620	0	0	0	0	0.11	0	0	0	0	0.0275	1.66851	0.738564	0.834449	1
													ENSMUSG00000020807	4933427D14Rik	RIKEN cDNA 4933427D14 gene [Source:MGI Symbol;Acc:MGI:1921727]	4390	1.2	0.65	0.63	0.87	0.62	1.24	0.8	0.75	0.8375	0.8525	0.942824	-0.0849401	0.728242	0.975289
													ENSMUSG00000044276	4933427E11Rik	RIKEN cDNA 4933427E11 gene [Source:MGI Symbol;Acc:MGI:1914019]	1214	0.05	0.05	0	0	0.05	0.05	0.05	0.05	0.025	0.05	2.00551	1.00397	0.590551	1
													ENSMUSG00000033015	4933427E13Rik	RIKEN cDNA 4933427E13 gene [Source:MGI Symbol;Acc:MGI:1918484]	1493	0	0	0	0	0	0	0	0	0	0	1	0	1	1
													ENSMUSG00000086697	4933427G23Rik	RIKEN cDNA 4933427G23 gene [Source:MGI Symbol;Acc:MGI:3036235]	2515	0	0.02	0	0.02	0	0	0	0	0.01	0	0.369256	-1.43731	0.683971	1
													ENSMUSG00000073761	4933427I04Rik	Riken cDNA 4933427I04 gene [Source:MGI Symbol;Acc:MGI:3613760]	2183	0.13	0.12	0.12	0.12	0.1	0.08	0.27	0.19	0.1225	0.16	1.30327	0.382141	0.587138	1
													ENSMUSG00000085928	4933427I22Rik	RIKEN cDNA 4933427I22 gene [Source:MGI Symbol;Acc:MGI:1918485]	1378	0	0	0	0	0	0	0	0	0	0	1	0	1	1
													ENSMUSG00000087267	4933427J07Rik	RIKEN cDNA 4933427J07 gene [Source:MGI Symbol;Acc:MGI:1918470]	1533	0.09	0.2	0.08	0	0.05	0.18	0.19	0.29	0.0925	0.1775	1.78916	0.839286	0.411658	1
													ENSMUSG00000086355	4933428C19Rik	RIKEN cDNA 4933428C19 gene [Source:MGI Symbol;Acc:MGI:1918543]	818	0	0	0	0	0	0	0	0	0	0	1	0	1	1
													ENSMUSG00000047988	4933428G20Rik	RIKEN cDNA 4933428G20 gene [Source:MGI Symbol;Acc:MGI:1918475]	1425	0.12	0.08	0.11	0.08	0	0.14	0.08	0.04	0.0975	0.065	0.611835	-0.708786	0.548186	1
													ENSMUSG00000042525	4933428M09Rik	RIKEN cDNA 4933428M09 gene [Source:MGI Symbol;Acc:MGI:1918498]	1026	0	0	0	0	0	0	0	0	0	0	1	0	1	1
													ENSMUSG00000105203	4933428P19Rik	RIKEN cDNA 4933428P19 gene [Source:MGI Symbol;Acc:MGI:1918479]	1376	0	0	0	0	0	0.05	0	0	0	0.0125	1.66851	0.738564	0.834449	1
													ENSMUSG00000097786	4933429H19Rik	RIKEN cDNA 4933429H19 gene [Source:MGI Symbol;Acc:MGI:1918530]	995	0.34	0.06	0	0.13	0	0.14	0.06	0	0.1325	0.05	0.378028	-1.40343	0.394366	1
													ENSMUSG00000115008	4933429O19Rik	RIKEN cDNA 4933429O19 gene [Source:MGI Symbol;Acc:MGI:1914020]	1618	0	0	0	0	0	0	0	0	0	0	1	0	1	1
													ENSMUSG00000110116	4933430A20Rik	RIKEN cDNA 4933430A20 gene [Source:MGI Symbol;Acc:MGI:1918528]	1558	0	0	0	0	0	0	0	0	0	0	1	0	1	1
													ENSMUSG00000107172	4933430H06Rik	RIKEN cDNA 4933430H06 gene [Source:MGI Symbol;Acc:MGI:1918558]	1343	0	0	0	0	0	0	0	0	0	0	1	0	1	1
													ENSMUSG00000109106	4933430H16Rik	RIKEN cDNA 4933430H16 gene [Source:MGI Symbol;Acc:MGI:1918535]	1319	0	0	0	0	0	0	0	0	0	0	1	0	1	1
													ENSMUSG00000058046	4933430I17Rik	RIKEN cDNA 4933430I17 gene [Source:MGI Symbol;Acc:MGI:3045314]	1783	0.25	0	0.09	0	0	0.07	0.06	0.03	0.085	0.04	0.452844	-1.14291	0.443926	1
													ENSMUSG00000108523	4933430L12Rik	RIKEN cDNA 4933430L12 gene [Source:MGI Symbol;Acc:MGI:1918501]	1194	0	0	0	0	0	0.16	0	0.05	0	0.0525	5.62413	2.49163	0.385894	1
													ENSMUSG00000086892	4933430M04Rik	RIKEN cDNA 4933430M04 gene [Source:MGI Symbol;Acc:MGI:1918566]	744	0	0	0	0	0	0	0	0	0	0	1	0	1	1
													ENSMUSG00000108848	4933430N04Rik	RIKEN cDNA 4933430N04 gene [Source:MGI Symbol;Acc:MGI:1918499]	2869	0	0	0	0	0	0	0	0	0	0	1	0	1	1
													ENSMUSG00000108923	4933431C10Rik	RIKEN cDNA 4933431C10 gene [Source:MGI Symbol;Acc:MGI:1918572]	1266	0.1	0.37	0.13	0.47	0.29	0.1	0.27	0.23	0.2675	0.2225	0.833825	-0.262184	0.736709	1
													ENSMUSG00000086968	4933431E20Rik	RIKEN cDNA 4933431E20 gene [Source:MGI Symbol;Acc:MGI:3584041]	5407	1.03	0.78	0.93	1.2	0.99	1.05	0.9	2.13	0.985	1.2675	0.997238	-0.00398998	0.985947	0.998113
													ENSMUSG00000108709	4933431G14Rik	RIKEN cDNA 4933431G14 gene [Source:MGI Symbol;Acc:MGI:1918515]	1670	0	0.03	0	0.05	0	0	0	0.03	0.02	0.0075	0.609277	-0.71483	0.805535	1
													ENSMUSG00000115774	4933431J24Rik	RIKEN cDNA 4933431J24 gene [Source:MGI Symbol;Acc:MGI:1918548]	3315	0	0	0	0	0	0	0	0	0	0	1	0	1	1
													ENSMUSG00000103715	4933431K14Rik	RIKEN cDNA 4933431K14 gene [Source:MGI Symbol;Acc:MGI:1918545]	1352	1.24	1.18	0.96	0.61	1.31	0.56	1.03	0.93	0.9975	0.9575	0.951501	-0.0717229	0.856444	0.987004
													ENSMUSG00000086451	4933431K23Rik	RIKEN cDNA 4933431K23 gene [Source:MGI Symbol;Acc:MGI:1921725]	2857	1.02	1.18	1.36	1.27	0.73	0.79	0.87	1.15	1.2075	0.885	0.750409	-0.414251	0.105002	0.743112
													ENSMUSG00000107496	4933431M02Rik	RIKEN cDNA 4933431M02 gene [Source:MGI Symbol;Acc:MGI:1918455]	1432	0	0	0	0	0	0	0	0	0	0	1	0	1	1
													ENSMUSG00000111843	4933432G23Rik	RIKEN cDNA 4933432G23 gene [Source:MGI Symbol;Acc:MGI:1918446]	840	0	0	0	0	0	0	0	0	0	0	1	0	1	1
													ENSMUSG00000114980	4933432I03Rik	RIKEN cDNA 4933432I03 gene [Source:MGI Symbol;Acc:MGI:1918514]	1061	0	0	0	0	0	0	0	0	0	0	1	0	1	1
													ENSMUSG00000116557	4933432I09Rik	RIKEN cDNA 4933432I09 gene [Source:MGI Symbol;Acc:MGI:1914029]	3257	0.13	0.67	0.33	0.26	0.19	0.18	0.4	0.29	0.3475	0.265	0.707924	-0.498334	0.413633	0.930454
													ENSMUSG00000108811	4933432K03Rik	RIKEN cDNA 4933432K03 gene [Source:MGI Symbol;Acc:MGI:1918562]	2311	0	0	0	0	0	0	0	0	0	0	1	0	1	1
													ENSMUSG00000097044	4933433F19Rik	RIKEN cDNA 4933433F19 gene [Source:MGI Symbol;Acc:MGI:1918564]	1088	0	0	0	0	0	0	0	0	0	0	1	0	1	1
													ENSMUSG00000111807	4933433G08Rik	RIKEN cDNA 4933433G08 gene [Source:MGI Symbol;Acc:MGI:1914035]	1845	0	0	0	0	0	0	0	0	0	0	1	0	1	1
													ENSMUSG00000097021	4933433G15Rik	RIKEN cDNA 4933433G15 gene [Source:MGI Symbol;Acc:MGI:1918524]	1481	0	0.05	0.05	0.05	0	0	0	0.04	0.0375	0.01	0.414372	-1.271	0.594672	1
													ENSMUSG00000114362	4933433G19Rik	RIKEN cDNA 4933433G19 gene [Source:MGI Symbol;Acc:MGI:1918476]	1535	0.11	0.04	0.04	0.27	0.08	0	0.04	0.07	0.115	0.0475	0.453174	-1.14186	0.366645	1
													ENSMUSG00000117571	4933433H22Rik	RIKEN cDNA 4933433H22 gene [Source:MGI Symbol;Acc:MGI:1921723]	1789	0	0	0.03	0	0	0	0	0	0.0075	0	0.613822	-0.704108	0.842068	1
													ENSMUSG00000113227	4933433N18Rik	RIKEN cDNA 4933433N18 gene [Source:MGI Symbol;Acc:MGI:1918502]	1220	0	0	0	0	0	0	0	0	0	0	1	0	1	1
													ENSMUSG00000027942	4933434E20Rik	RIKEN cDNA 4933434E20 gene [Source:MGI Symbol;Acc:MGI:1914027]	2510	28.47	28.84	32.32	28.99	25.55	23.14	36.31	25.02	29.655	27.505	0.985305	-0.0213574	0.867058	0.988567
													ENSMUSG00000020624	4933434M16Rik	RIKEN cDNA 4933434M16 gene [Source:MGI Symbol;Acc:MGI:1918453]	1940	0	0	0	0	0	0	0	0	0	0	1	0	1	1
													ENSMUSG00000118103	4933434P08Rik	RIKEN cDNA 4933434P08 gene [Source:MGI Symbol;Acc:MGI:1918532]	1317	0	0	0	0	0	0	0	0	0	0	1	0	1	1
													ENSMUSG00000117650	4933435E02Rik	RIKEN cDNA 4933435E02 gene [Source:MGI Symbol;Acc:MGI:1918541]	1365	0	0	0	0	0	0	0	0	0	0	1	0	1	1
													ENSMUSG00000086978	4933435F18Rik	RIKEN cDNA 4933435F18 gene [Source:MGI Symbol;Acc:MGI:1918570]	2174	0	0	0	0	0	0	0	0	0	0	1	0	1	1
													ENSMUSG00000108345	4933435G04Rik	RIKEN cDNA 4933435G04 gene [Source:MGI Symbol;Acc:MGI:1918487]	2108	0	0	0	0	0	0	0	0	0	0	1	0	1	1
													ENSMUSG00000103844	4933436E23Rik	RIKEN cDNA 4933436E23 gene [Source:MGI Symbol;Acc:MGI:1918459]	1111	0	0	0	0	0	0	0	0	0	0	1	0	1	1
													ENSMUSG00000104380	4933436F18Rik	RIKEN cDNA 4933436F18 gene [Source:MGI Symbol;Acc:MGI:1918465]	802	0	0	0	0.09	0	0	0.25	0	0.0225	0.0625	2.49187	1.31723	0.656458	1
													ENSMUSG00000108924	4933436H12Rik	RIKEN cDNA 4933436H12 gene [Source:MGI Symbol;Acc:MGI:1918494]	1531	0	0	0	0	0	0	0	0	0	0	1	0	1	1
													ENSMUSG00000025288	4933436I01Rik	RIKEN cDNA 4933436I01 gene [Source:MGI Symbol;Acc:MGI:1914030]	1426	0	0	0	0	0	0	0	0	0	0	1	0	1	1
													ENSMUSG00000100580	4933436I20Rik	RIKEN cDNA 4933436I20 gene [Source:MGI Symbol;Acc:MGI:1918540]	1509	0	0	0	0	0	0	0	0.12	0	0.03	3.87565	1.95444	0.575571	1
													ENSMUSG00000114746	4933436N17Rik	RIKEN cDNA 4933436N17 gene [Source:MGI Symbol;Acc:MGI:1918539]	1436	0	0	0	0	0	0	0	0	0	0	1	0	1	1
													ENSMUSG00000112623	4933436P19Rik	RIKEN cDNA 4933436P19 gene [Source:MGI Symbol;Acc:MGI:1918516]	1442	0	0	0	0	0	0	0	0	0	0	1	0	1	1
													ENSMUSG00000104719	4933437G19Rik	RIKEN cDNA 4933437G19 gene [Source:MGI Symbol;Acc:MGI:1918553]	1178	0	0.15	0	0	0.05	0	0.05	0.05	0.0375	0.0375	0.992937	-0.0102265	0.996198	1
													ENSMUSG00000086160	4933438A12Rik	RIKEN cDNA 4933438A12 gene [Source:MGI Symbol;Acc:MGI:1918493]	1013	0	0	0	0	0	0	0	0	0	0	1	0	1	1
													ENSMUSG00000105490	4933438B17Rik	RIKEN cDNA 4933438B17 gene [Source:MGI Symbol;Acc:MGI:1918497]	1169	0	0	0	0	0	0	0	0	0	0	1	0	1	1
													ENSMUSG00000093617	4933438K21Rik	RIKEN cDNA 4933438K21 gene [Source:MGI Symbol;Acc:MGI:1918520]	1693	0	0	0	0	0	0.07	0	0	0	0.0175	2.83904	1.5054	0.669636	1
													ENSMUSG00000072893	4933439C10Rik	RIKEN cDNA 4933439C10 gene [Source:MGI Symbol;Acc:MGI:1921726]	3184	1.34	1.07	1.2	1.78	0.86	1.32	1.44	1.75	1.3475	1.3425	0.994022	-0.00865	0.978658	0.996877
													ENSMUSG00000107322	4933439J24Rik	RIKEN cDNA 4933439J24 gene [Source:MGI Symbol;Acc:MGI:1918536]	853	0	0	0	0	0	0	0	0	0	0	1	0	1	1
													ENSMUSG00000085184	4933439K11Rik	RIKEN cDNA 4933439K11 gene [Source:MGI Symbol;Acc:MGI:1918569]	1869	0	0.03	0.07	0	0.07	0	0.03	0.12	0.025	0.055	2.47134	1.3053	0.497168	1
													ENSMUSG00000107830	4933439N06Rik	RIKEN cDNA 4933439N06 gene [Source:MGI Symbol;Acc:MGI:1918549]	1365	0	0	0	0	0	0	0	0	0	0	1	0	1	1
													ENSMUSG00000109582	4933439N14Rik	RIKEN cDNA 4933439N14 gene [Source:MGI Symbol;Acc:MGI:1925389]	1087	0	0	0	0	0	0	0	0	0	0	1	0	1	1
													ENSMUSG00000097082	4933440J02Rik	RIKEN cDNA 4933440J02 gene [Source:MGI Symbol;Acc:MGI:1918571]	1144	0	0	0.1	0	0	0	0	0.05	0.025	0.0125	0.625382	-0.677189	0.838268	1
													ENSMUSG00000045928	4933440M02Rik	RIKEN cDNA 4933440M02 gene [Source:MGI Symbol;Acc:MGI:1918458]	3801	0	0	0	0	0	0	0	0	0	0	1	0	1	1
													ENSMUSG00000042087	4933440N22Rik	RIKEN cDNA 4933440N22 gene [Source:MGI Symbol;Acc:MGI:1921721]	1952	0.42	0.58	0.67	0.24	0.21	0.48	0.89	0.27	0.4775	0.4625	1.53084	0.61432	0.362215	1
													ENSMUSG00000051940	5031410I06Rik	RIKEN cDNA 5031410I06 gene [Source:MGI Symbol;Acc:MGI:3036277]	2995	0	0	0	0.11	0	0	0	0	0.0275	0	0.125322	-2.99628	0.310273	1
													ENSMUSG00000097282	5031415H12Rik	RIKEN cDNA 5031415H12 gene [Source:MGI Symbol;Acc:MGI:1923234]	2481	0	0	0	0	0	0	0	0.02	0	0.005	1.66851	0.738564	0.834449	1
													ENSMUSG00000073147	5031425E22Rik	RIKEN cDNA 5031425E22 gene [Source:MGI Symbol;Acc:MGI:1923227]	2110	5.98	5.79	5.66	6.14	6.78	7.18	6.86	6.62	5.8925	6.86	1.14091	0.190186	0.137204	0.799535
													ENSMUSG00000085129	5031425F14Rik	RIKEN cDNA 5031425F14 gene [Source:MGI Symbol;Acc:MGI:2442533]	2098	0.08	0.08	0	0.08	0.13	0.14	0.2	0.18	0.06	0.1625	2.77734	1.4737	0.0878372	1
													ENSMUSG00000044574	5031434C07Rik	RIKEN cDNA 5031434C07 gene [Source:MGI Symbol;Acc:MGI:2442810]	3244	0.02	0.06	0.02	0.02	0	0	0	0.02	0.03	0.005	0.174819	-2.51607	0.166127	1
													ENSMUSG00000097885	5031434O11Rik	RIKEN cDNA 5031434O11 gene [Source:MGI Symbol;Acc:MGI:1923230]	3731	0.14	0.19	0.39	0.43	0.5	0.64	0.3	0.68	0.2875	0.53	1.68719	0.754625	0.048153	0.590337
													ENSMUSG00000036046	5031439G07Rik	RIKEN cDNA 5031439G07 gene [Source:MGI Symbol;Acc:MGI:2444899]	5032	9.98	8.66	10.3	9.71	8.75	8.52	7.03	8.55	9.6625	8.2125	0.899874	-0.152206	0.0929374	0.723182
													ENSMUSG00000096932	5033403F01Rik	RIKEN cDNA 5033403F01 gene [Source:MGI Symbol;Acc:MGI:1923208]	1678	0.03	0.03	0	0	0	0	0.03	0.03	0.015	0.015	0.988596	-0.0165466	0.994587	1
													ENSMUSG00000106352	5033403H07Rik	RIKEN cDNA 5033403H07 gene [Source:MGI Symbol;Acc:MGI:1923204]	756	0	0	0	0	0	0	0	0	0	0	1	0	1	1
													ENSMUSG00000102185	5033404E19Rik	RIKEN cDNA 5033404E19 gene [Source:MGI Symbol;Acc:MGI:2149700]	1065	0	0	0	0	0	0	0	0	0	0	1	0	1	1
													ENSMUSG00000113769	5033406O09Rik	RIKEN cDNA 5033406O09 gene [Source:MGI Symbol;Acc:MGI:1923205]	1662	0.09	0.3	0.33	0.31	0.28	0.11	0.88	0.25	0.2575	0.38	1.45701	0.543006	0.452227	1
													ENSMUSG00000097251	5033417F24Rik	RIKEN cDNA 5033417F24 gene [Source:MGI Symbol;Acc:MGI:1923245]	1787	0.03	0.06	0.26	0.06	0.03	0.2	0.32	0.36	0.1025	0.2275	2.178	1.123	0.207738	1
													ENSMUSG00000112276	5033421B08Rik	RIKEN cDNA 5033421B08 gene [Source:MGI Symbol;Acc:MGI:1923240]	1194	0.23	0.05	0	0	0.05	0	0	0	0.07	0.0125	0.296874	-1.75208	0.471029	1
													ENSMUSG00000081618	5033423K11Rik	RIKEN cDNA 5033423K11 gene [Source:MGI Symbol;Acc:MGI:1923233]	1162	0	0	0	0	0	0	0	0	0	0	1	0	1	1
													ENSMUSG00000112981	5033424D13Rik	RIKEN cDNA 5033424D13 gene [Source:MGI Symbol;Acc:MGI:1923225]	648	0.24	0.12	0	0	0	0	0	0	0.09	0	0.240328	-2.05692	0.515799	1
													ENSMUSG00000111468	5033425B01Rik	RIKEN cDNA 5033425B01 gene [Source:MGI Symbol;Acc:MGI:1921983]	1303	0	0	0	0	0	0	0	0	0	0	1	0	1	1
													ENSMUSG00000110625	5033426E14Rik	RIKEN cDNA 5033426E14 gene [Source:MGI Symbol;Acc:MGI:1923255]	783	0	0	0	0	0	0	0	0	0	0	1	0	1	1
													ENSMUSG00000097097	5033426O07Rik	RIKEN cDNA 5033426O07 gene [Source:MGI Symbol;Acc:MGI:1923251]	2110	0	0	0	0	0	0	0	0	0	0	1	0	1	1
													ENSMUSG00000038152	5033430I15Rik	RIKEN cDNA 5033430I15 gene [Source:MGI Symbol;Acc:MGI:1923250]	729	3.84	4.23	4.11	7.41	6.95	2.57	5.84	4.92	4.8975	5.07	1.04681	0.065994	0.848088	0.984475
													ENSMUSG00000104030	5330406M23Rik	RIKEN cDNA 5330406M23 gene [Source:MGI Symbol;Acc:MGI:1923921]	2094	0.03	0	0.05	0	0.03	0.03	0	0.05	0.02	0.0275	1.34789	0.430708	0.817236	1
													ENSMUSG00000113927	5330409N07Rik	RIKEN cDNA 5330409N07 gene [Source:MGI Symbol;Acc:MGI:2442687]	3518	0	0	0	0	0	0	0	0	0	0	1	0	1	1
													ENSMUSG00000087455	5330411J11Rik	RIKEN cDNA 5330411J11 gene [Source:MGI Symbol;Acc:MGI:1923926]	1635	0	0	0	0	0	0.04	0	0	0	0.01	1.66851	0.738564	0.834449	1
													ENSMUSG00000108603	5330411O13Rik	RIKEN cDNA 5330411O13 gene [Source:MGI Symbol;Acc:MGI:1923923]	1544	0	0	0	0	0	0.12	0	0.04	0	0.04	5.62413	2.49163	0.385894	1
													ENSMUSG00000109258	5330413D20Rik	RIKEN cDNA 5330413D20 gene [Source:MGI Symbol;Acc:MGI:3588224]	1416	0	0	0	0	0	0	0	0	0	0	1	0	1	1
													ENSMUSG00000086822	5330413P13Rik	RIKEN cDNA 5330413P13 gene [Source:MGI Symbol;Acc:MGI:3041161]	3630	0.15	0.08	0.17	0	0.04	0	0.1	0.08	0.1	0.055	0.639713	-0.644504	0.551282	1
													ENSMUSG00000054944	5330416C01Rik	RIKEN cDNA 5330416C01 gene [Source:MGI Symbol;Acc:MGI:2685378]	3287	0	0	0	0	0	0	0	0	0	0	1	0	1	1
													ENSMUSG00000049740	5330417H12Rik	RIKEN cDNA 5330417H12 gene [Source:MGI Symbol;Acc:MGI:1923929]	1191	0	0	0	0	0	0	0.05	0	0	0.0125	1.66851	0.738564	0.834449	1
													ENSMUSG00000105729	5330425B07Rik	RIKEN cDNA 5330425B07 gene [Source:MGI Symbol;Acc:MGI:1924313]	1027	0	0	0	0	0	0.27	0.06	0	0	0.0825	7.14726	2.83739	0.287848	1
													ENSMUSG00000105501	5330426L24Rik	RIKEN cDNA 5330426L24 gene [Source:MGI Symbol;Acc:MGI:1925535]	2175	0.08	0.07	0	0.02	0.08	0	0	0.05	0.0425	0.0325	0.702471	-0.509489	0.741905	1
													ENSMUSG00000085896	5330429C05Rik	RIKEN cDNA 5330429C05 gene [Source:MGI Symbol;Acc:MGI:1925321]	487	0	0	0	0	0	0	0	0	0	0	1	0	1	1
													ENSMUSG00000114282	5330431K02Rik	RIKEN cDNA 5330431K02 gene [Source:MGI Symbol;Acc:MGI:1915439]	1963	0	0	0	0	0	0	0	0	0	0	1	0	1	1
													ENSMUSG00000111212	5330432J10Rik	RIKEN cDNA 5330432J10 gene [Source:MGI Symbol;Acc:MGI:2443489]	4233	0.01	0	0.01	0	0	0	0.03	0	0.005	0.0075	1.52191	0.605885	0.80903	1
													ENSMUSG00000087620	5330434G04Rik	RIKEN cDNA 5330434G04 gene [Source:MGI Symbol;Acc:MGI:1925519]	3545	0.02	0	0	0	0	0	0	0	0.005	0	0.613822	-0.704108	0.842068	1
													ENSMUSG00000106855	5330437M03Rik	RIKEN cDNA 5330437M03 gene [Source:MGI Symbol;Acc:MGI:2444650]	4083	0.05	0.02	0.01	0	0.03	0.04	0.04	0.01	0.02	0.03	1.29336	0.371125	0.758701	1
													ENSMUSG00000052291	5330438D12Rik	RIKEN cDNA 5330438D12 gene [Source:MGI Symbol;Acc:MGI:3026931]	2235	0.75	0.76	0.28	0.73	0.58	0.91	0.91	0.94	0.63	0.835	0.925058	-0.112385	0.80972	0.981847
													ENSMUSG00000091393	5330438I03Rik	RIKEN cDNA 5330438I03 gene [Source:MGI Symbol;Acc:MGI:2685831]	2845	0	0	0.02	0	0	0	0	0	0.005	0	0.613822	-0.704108	0.842068	1
													ENSMUSG00000089708	5330439A09Rik	RIKEN cDNA 5330439A09 gene [Source:MGI Symbol;Acc:MGI:1924353]	1117	0	0	0	0	0	0	0	0	0	0	1	0	1	1
													ENSMUSG00000104234	5330439B14Rik	RIKEN cDNA 5330439B14 gene [Source:MGI Symbol;Acc:MGI:2447824]	1392	0.09	0.04	0	0.04	0.04	0	0	0.08	0.0425	0.03	0.727559	-0.458863	0.805303	1
													ENSMUSG00000097827	5330439K02Rik	RIKEN cDNA 5330439K02 gene [Source:MGI Symbol;Acc:MGI:1925532]	2312	0	0.07	0	0.07	0	0.2	0.02	0	0.035	0.055	1.58272	0.662411	0.693798	1
													ENSMUSG00000112470	5330439M10Rik	RIKEN cDNA 5330439M10 gene [Source:MGI Symbol;Acc:MGI:1925487]	348	0	0	0	0	0	0	0	0	0	0	1	0	1	1
													ENSMUSG00000097699	5430400D12Rik	RIKEN cDNA 5430400D12 gene [Source:MGI Symbol;Acc:MGI:1918589]	1690	0.07	0	0.03	0	0.1	0.07	0.03	0.03	0.025	0.0575	2.36419	1.24135	0.423748	1
													ENSMUSG00000094113	5430401F13Rik	RIKEN cDNA 5430401F13 gene [Source:MGI Symbol;Acc:MGI:1918642]	602	0	0	0	0	0	0	0	0	0	0	1	0	1	1
													ENSMUSG00000112071	5430401H09Rik	RIKEN cDNA 5430401H09 gene [Source:MGI Symbol;Acc:MGI:1918646]	2620	0.02	0.17	0.02	0	0	0	0.05	0.08	0.0525	0.0325	0.586914	-0.76878	0.669737	1
													ENSMUSG00000044121	5430402E10Rik	RIKEN cDNA 5430402E10 gene [Source:MGI Symbol;Acc:MGI:1918601]	798	0	0	0	0	0	0	0	0	0	0	1	0	1	1
													ENSMUSG00000085776	5430402O13Rik	RIKEN cDNA 5430402O13 gene [Source:MGI Symbol;Acc:MGI:1918631]	940	0.28	0.15	0.07	0.35	0.08	0.3	0	0	0.2125	0.095	0.430401	-1.21625	0.354196	1
													ENSMUSG00000109808	5430402P08Rik	RIKEN cDNA 5430402P08 gene [Source:MGI Symbol;Acc:MGI:1918577]	1143	0	0	0	0	0	0	0	0	0	0	1	0	1	1
													ENSMUSG00000072763	5430403G16Rik	RIKEN cDNA 5430403G16 gene [Source:MGI Symbol;Acc:MGI:1924450]	3341	0.14	0.08	0.09	0.06	0.03	0.09	0.09	0.08	0.0925	0.0725	0.75388	-0.407594	0.575478	1
													ENSMUSG00000109761	5430403N17Rik	RIKEN cDNA 5430403N17 gene [Source:MGI Symbol;Acc:MGI:5439418]	2553	0	0	0	0	0	0.04	0	0	0	0.01	2.83904	1.5054	0.669636	1
													ENSMUSG00000085741	5430405H02Rik	RIKEN cDNA 5430405H02 gene [Source:MGI Symbol;Acc:MGI:1921737]	2001	0.9	1.79	1.16	0.61	1.4	1.73	1.07	1.23	1.115	1.3575	1.19821	0.260879	0.489285	0.947035
													ENSMUSG00000114419	5430414B19Rik	RIKEN cDNA 5430414B19 gene [Source:MGI Symbol;Acc:MGI:1921096]	750	0.39	0.56	0.18	0	0	0	0.09	0	0.2825	0.0225	0.101136	-3.30564	0.0521311	1
													ENSMUSG00000097772	5430416N02Rik	RIKEN cDNA 5430416N02 gene [Source:MGI Symbol;Acc:MGI:1918676]	3486	1.21	0.92	0.57	1.81	1.31	0.74	1.19	0.84	1.1275	1.02	1.09912	0.136346	0.730752	0.975289
													ENSMUSG00000102808	5430420F09Rik	RIKEN cDNA 5430420F09 gene [Source:MGI Symbol;Acc:MGI:1921741]	1799	0	0	0	0	0	0	0	0	0	0	1	0	1	1
													ENSMUSG00000110140	5430421F17Rik	RIKEN cDNA 5430421F17 gene [Source:MGI Symbol;Acc:MGI:1921739]	2792	0	0	0	0	0	0	0	0	0	0	1	0	1	1
													ENSMUSG00000114751	5430425E15Rik	RIKEN cDNA 5430425E15 gene [Source:MGI Symbol;Acc:MGI:1918660]	1183	0	0	0	0	0	0	0	0	0	0	1	0	1	1
													ENSMUSG00000114554	5430425K12Rik	RIKEN cDNA 5430425K12 gene [Source:MGI Symbol;Acc:MGI:1918666]	973	0	0	0.43	0	0	0	0	0	0.1075	0	0.613822	-0.704108	0.842068	1
													ENSMUSG00000085004	5430427M07Rik	RIKEN cDNA 5430427M07 gene [Source:MGI Symbol;Acc:MGI:1918599]	1023	0	0	0	0	0	0	0	0	0	0	1	0	1	1
													ENSMUSG00000104684	5430427N15Rik	RIKEN cDNA 5430427N15 gene [Source:MGI Symbol;Acc:MGI:2441699]	2393	0	0	0	0	0	0	0.02	0	0	0.005	1.66851	0.738564	0.834449	1
													ENSMUSG00000109953	5430430B14Rik	RIKEN cDNA 5430430B14 gene [Source:MGI Symbol;Acc:MGI:1918674]	1630	0.46	0.54	0.95	0.45	0.61	0.6	0.49	0.5	0.6	0.55	0.90549	-0.143229	0.73658	0.976399
													ENSMUSG00000115270	5430430K15Rik	RIKEN cDNA 5430430K15 gene [Source:MGI Symbol;Acc:MGI:1918585]	1544	0	0	0	0	0.08	0	0.07	0.04	0	0.0475	6.834	2.77273	0.240033	1
													ENSMUSG00000108322	5430431A17Rik	RIKEN cDNA 5430431A17 gene [Source:MGI Symbol;Acc:MGI:1918618]	1332	2.85	5.9	4.33	4.69	6.11	9.1	7.92	6.41	4.4425	7.385	1.60714	0.684497	2.83144e-05	0.00848564
													ENSMUSG00000104075	5430433H01Rik	RIKEN cDNA 5430433H01 gene [Source:MGI Symbol;Acc:MGI:1918620]	542	0	0	0	0	0	0	0	0	0	0	1	0	1	1
													ENSMUSG00000108780	5430434F05Rik	RIKEN cDNA 5430434F05 gene [Source:MGI Symbol;Acc:MGI:1925345]	3553	0	0	0.01	0	0	0	0	0	0.0025	0	0.613822	-0.704108	0.842068	1
													ENSMUSG00000106002	5430434I15Rik	RIKEN cDNA 5430434I15 gene [Source:MGI Symbol;Acc:MGI:1918592]	1257	0	0	0	0	0	0	0	0	0	0	1	0	1	1
													ENSMUSG00000107387	5430435K18Rik	RIKEN cDNA 5430435K18 gene [Source:MGI Symbol;Acc:MGI:1918607]	661	0	0	0	0	0	0.13	0	0	0	0.0325	1.66851	0.738564	0.834449	1
													ENSMUSG00000110018	5430437J10Rik	RIKEN cDNA 5430437J10 gene [Source:MGI Symbol;Acc:MGI:1918682]	1234	0	0	0	0	0	0	0	0	0	0	1	0	1	1
													ENSMUSG00000115548	5430440P10Rik	RIKEN cDNA 5430440P10 gene [Source:MGI Symbol;Acc:MGI:1918612]	1016	0.06	0	0	0	0.13	0	0	0	0.015	0.0325	1.70783	0.772164	0.810249	1
													ENSMUSG00000055594	5530400C23Rik	RIKEN cDNA 5530400C23 gene [Source:MGI Symbol;Acc:MGI:1918650]	649	0	0	0	0	0	0	0	0	0	0	1	0	1	1
													ENSMUSG00000102404	5530400K19Rik	RIKEN cDNA 5530400K19 gene [Source:MGI Symbol;Acc:MGI:1921757]	1916	0	0	0	0.03	0	0	0.03	0.08	0.0075	0.0275	3.19291	1.67487	0.498382	1
													ENSMUSG00000020703	5530401A14Rik	RIKEN cDNA 5530401A14 gene [Source:MGI Symbol;Acc:MGI:1918638]	1836	0	0	0	0	0	0	0	0	0	0	1	0	1	1
													ENSMUSG00000114723	5530402G07Rik	RIKEN cDNA 5530402G07 gene [Source:MGI Symbol;Acc:MGI:1918697]	743	0	0	0.09	0	0	0	0	0.28	0.0225	0.07	2.35789	1.2375	0.681396	1
													ENSMUSG00000087174	5530601H04Rik	RIKEN cDNA 5530601H04 gene [Source:MGI Symbol;Acc:MGI:1918695]	3732	1.16	1.91	1.13	0.92	1.26	1.33	2.33	2.55	1.28	1.8675	1.21105	0.276254	0.445971	0.938858
													ENSMUSG00000099170	5730403I07Rik	RIKEN cDNA 5730403I07 gene [Source:MGI Symbol;Acc:MGI:1917737]	2033	0	0	0	0	0	0.03	0	0.08	0	0.0275	5.32184	2.41193	0.410094	1
													ENSMUSG00000087424	5730405O15Rik	RIKEN cDNA 5730405O15 gene [Source:MGI Symbol;Acc:MGI:1917739]	1749	0.08	0.06	0.18	0.2	0.16	0.19	0.09	0.55	0.13	0.2475	1.30277	0.381586	0.6644	1
													ENSMUSG00000104343	5730408A14Rik	RIKEN cDNA 5730408A14 gene [Source:MGI Symbol;Acc:MGI:1917766]	1824	0	0	0	0.03	0	0	0	0	0.0075	0	0.613822	-0.704108	0.842068	1
													ENSMUSG00000073755	5730409E04Rik	RIKEN cDNA 5730409E04Rik gene [Source:MGI Symbol;Acc:MGI:3609248]	2886	5.8	6.54	6.04	5.91	6.03	5.83	5.68	6.92	6.0725	6.115	0.994622	-0.00778024	0.944135	0.993809
													ENSMUSG00000087553	5730412P04Rik	RIKEN cDNA 5730412P04 gene [Source:MGI Symbol;Acc:MGI:1917741]	1149	0	0	0	0	0	0	0	0	0	0	1	0	1	1
													ENSMUSG00000116506	5730414N17Rik	RIKEN cDNA 5730414N17 gene [Source:MGI Symbol;Acc:MGI:1917774]	1439	0.2	0.23	0.15	0.08	0.54	0.3	0.15	0.27	0.165	0.315	1.84637	0.884692	0.216316	1
													ENSMUSG00000081793	5730416F02Rik	RIKEN cDNA 5730416F02 gene [Source:MGI Symbol;Acc:MGI:1917800]	812	0	0	0	0	0	0	0	0	0	0	1	0	1	1
													ENSMUSG00000099364	5730419F03Rik	RIKEN cDNA 5730419F03 gene [Source:MGI Symbol;Acc:MGI:1917787]	2091	0	0.03	0	0	0	0	0	0	0.0075	0	0.613822	-0.704108	0.842068	1
													ENSMUSG00000097766	5730420D15Rik	RIKEN cDNA 5730420D15 gene [Source:MGI Symbol;Acc:MGI:1917773]	1182	0	0	0	0	0	0	0	0.05	0	0.0125	1.66851	0.738564	0.834449	1
													ENSMUSG00000091370	5730435O14Rik	RIKEN cDNA 5730435O14 gene [Source:MGI Symbol;Acc:MGI:1917788]	617	0	0	0	0	0	0	0	0	0	0	1	0	1	1
													ENSMUSG00000085121	5730437C11Rik	RIKEN cDNA 5730437C11 gene [Source:MGI Symbol;Acc:MGI:1917808]	242	0	0	0	0	0	0	0	0	0	0	1	0	1	1
													ENSMUSG00000057181	5730455P16Rik	RIKEN cDNA 5730455P16 gene [Source:MGI Symbol;Acc:MGI:1917841]	4554	6.99	7.37	6.24	6.03	4.94	6.95	3.84	6.13	6.6575	5.465	0.800678	-0.320706	0.0295485	0.51308
													ENSMUSG00000062046	5730460C07Rik	RIKEN cDNA 5730460C07 gene [Source:MGI Symbol;Acc:MGI:1917844]	1834	0	0	0	0	0	0	0	0	0	0	1	0	1	1
													ENSMUSG00000087179	5730471H19Rik	RIKEN cDNA 5730471H19 gene [Source:MGI Symbol;Acc:MGI:3642639]	874	0.35	0.3	0.32	0	0	0.37	0.14	0	0.2425	0.1275	0.508126	-0.976743	0.576964	1
													ENSMUSG00000029089	5730480H06Rik	RIKEN cDNA 5730480H06 gene [Source:MGI Symbol;Acc:MGI:1917842]	1616	1.97	3.01	1.83	2.18	1.67	1.95	2.54	1.68	2.2475	1.96	0.926488	-0.110156	0.668485	0.969274
													ENSMUSG00000103995	5730488B01Rik	RIKEN cDNA 5730488B01 gene [Source:MGI Symbol;Acc:MGI:1917852]	2311	0	0	0	0	0	0	0	0	0	0	1	0	1	1
													ENSMUSG00000107468	5730507A11Rik	RIKEN cDNA 5730507A11 gene [Source:MGI Symbol;Acc:MGI:1917874]	3371	0.03	0.01	0	0.02	0.03	0.05	0	0.01	0.015	0.0225	1.5197	0.603785	0.693933	1
													ENSMUSG00000073197	5730507C01Rik	RIKEN cDNA 5730507C01 gene [Source:MGI Symbol;Acc:MGI:1917882]	2542	0.06	0.05	0.06	0	0.05	0	0.08	0	0.0425	0.0325	0.758891	-0.398036	0.784968	1
													ENSMUSG00000116145	5730521K06Rik	RIKEN cDNA 5730521K06 gene [Source:MGI Symbol;Acc:MGI:1917889]	1608	0.11	0.04	0	0.11	0.11	0	0.26	0.17	0.065	0.135	2.24934	1.1695	0.32297	1
													ENSMUSG00000032985	5730522E02Rik	RIKEN cDNA 5730522E02 gene [Source:MGI Symbol;Acc:MGI:1917876]	1162	0	0	0	0	0	0.35	0.1	0	0	0.1125	5.70085	2.51118	0.380046	1
													ENSMUSG00000102297	5730585A16Rik	RIKEN cDNA 5730585A16 gene [Source:MGI Symbol;Acc:MGI:1924346]	1027	0	0	0	0	0	0	0	0	0	0	1	0	1	1
													ENSMUSG00000056468	5730596B20Rik	RIKEN cDNA 5730596B20 gene [Source:MGI Symbol;Acc:MGI:1924830]	3354	0	0.04	0.01	0	0.02	0	0	0	0.0125	0.005	0.308259	-1.69778	0.488605	1
													ENSMUSG00000103586	5830405F06Rik	RIKEN cDNA 5830405F06 gene [Source:MGI Symbol;Acc:MGI:1923265]	1755	0.03	0.41	0.28	0.03	0.16	0.38	0.03	0.17	0.1875	0.185	1.03759	0.0532313	0.954467	1
													ENSMUSG00000110148	5830408C22Rik	RIKEN cDNA 5830408C22 gene [Source:MGI Symbol;Acc:MGI:1921994]	2989	0.58	0.55	0.35	0.35	0.48	0.32	0.73	0.5	0.4575	0.5075	1.113	0.154448	0.77696	0.98164
													ENSMUSG00000105421	5830411K02Rik	RIKEN cDNA 5830411K02 gene [Source:MGI Symbol;Acc:MGI:1923267]	997	0	0	0	0	0	0	0	0	0	0	1	0	1	1
													ENSMUSG00000102895	5830415G21Rik	RIKEN cDNA 5830415G21 gene [Source:MGI Symbol;Acc:MGI:1923259]	1332	0	0	0	0	0	0	0	0	0	0	1	0	1	1
													ENSMUSG00000106219	5830416I19Rik	RIKEN cDNA 5830416I19 gene [Source:MGI Symbol;Acc:MGI:1922007]	2627	0	0	0.06	0.02	0.04	0	0	0.02	0.02	0.015	0.776618	-0.364723	0.858185	1
													ENSMUSG00000078684	5830417I10Rik	RIKEN cDNA 5830417I10 gene [Source:MGI Symbol;Acc:MGI:1923272]	6190	5.67	6.72	5.38	7.54	4.69	5.83	3.68	5.48	6.3275	4.92	0.77622	-0.365462	0.00212111	0.137218
													ENSMUSG00000086236	5830418P13Rik	RIKEN cDNA 5830418P13 gene [Source:MGI Symbol;Acc:MGI:3604110]	2178	1.1	0.09	0	0.08	0.08	0	0.21	0	0.3175	0.0725	0.695006	-0.524902	0.70827	1
													ENSMUSG00000115840	5830426I08Rik	RIKEN cDNA 5830426I08 gene [Source:MGI Symbol;Acc:MGI:1925317]	352	0	0	0	0	0	0	0	0	0	0	1	0	1	1
													ENSMUSG00000113035	5830428M24Rik	RIKEN cDNA 5830428M24 gene [Source:MGI Symbol;Acc:MGI:1923312]	1034	0	0	0.18	0.12	0.06	0	0	0	0.075	0.015	0.252477	-1.98578	0.390727	1
													ENSMUSG00000097471	5830432E09Rik	RIKEN cDNA 5830432E09 gene [Source:MGI Symbol;Acc:MGI:1915015]	3569	0.18	0.18	0.22	0.19	0.26	0.21	0.3	0.1	0.1925	0.2175	0.936491	-0.0946636	0.884365	1
													ENSMUSG00000104579	5830437K03Rik	RIKEN cDNA 5830437K03 gene [Source:MGI Symbol;Acc:MGI:1923318]	1379	0	0	0	0	0	0	0	0	0	0	1	0	1	1
													ENSMUSG00000084803	5830444B04Rik	RIKEN cDNA 5830444B04 gene [Source:MGI Symbol;Acc:MGI:3603170]	2870	0.64	0.18	1.07	0.76	1.09	0.47	0.83	1.15	0.6625	0.885	1.11696	0.159577	0.73278	0.975314
[truncated: 51,702 more rows]
